# Supplementary material for: IFNγ causes mitochondrial dysfunction and oxidative stress in myositis
Source: Nat Commun. 2024 Jun 26;15:5403. doi: 10.1038/s41467-024-49460-1 (PMC11208592; doi:10.1038/s41467-024-49460-1)
Supplement: Supplementary file 4 — Source Data [file 41467_2024_49460_MOESM4_ESM.xlsx]

## Sheet: Figure 1b
Real time PCR
IFNb
Icos+/+ NOD 8 wks	0.265049	1.52302	1.4763	3.31332	0.506442						Two-way ANOVA	Ordinary
Icos-/- NOD 8 wks	73.4113	118.235	65.3457	28.2919	5.78837	5.75123	5.38965	0.800162			Alpha	0.05										Sidak's multiple comparisons test	Predicted (LS) mean diff,	95,00% CI of diff,	Summary	Adjusted P Value	Sidak's multiple comparisons test	Predicted (LS) mean diff,	95,00% CI of diff,	Summary	Adjusted P Value
Icos+/+ NOD 25 wks	4.7721	3.48137	10.1225	3.13692	6.11534						Source of Variation	% of total variation	P value	P value summary	ANOVA table	SS (Type III)	DF	MS	F (DFn, DFd)	P value		Icos+/+ NOD - Icos-/- NOD					Icos+/+ NOD					Icos-/- NOD
Icos-/- NOD 25 wks	1.13603	18.2919	0.693843	0.581178	1.65165	27.3914	1.77369	3.14085			Interaction	8.782	0.0708	ns	Interaction	403989	2	201995	F (2, 35) = 2,858	P=0,0708		8 weeks	-36.46	-416,5 to 343,5	ns	0.9933	8 weeks vs. 25 weeks	-4.109	-425,7 to 417,5	ns	>0,9999	8 weeks vs. 25 weeks	31.04	-302,2 to 364,3	ns	0.9938
Icos+/+ NOD 35 wks	4.94462	96.1427	109.558	237.64	75.92						Time	18.91	0.0051	**	Row Factor	870148	2	435074	F (2, 35) = 6,157	P=0,0051		25 weeks	-1.307	-381,3 to 378,7	ns	>0,9999	8 weeks vs. 35 weeks	-103.4	-525,0 to 318,1	ns	0.9042	8 weeks vs. 35 weeks	-517.1	-833,3 to -200,9	***	0.0007
Icos-/- NOD 35 wks	1533.84	336.842	73.0048	164.408	335.84	208.112	463.638	367.331	602.67	1463.94	Genotype	5.447	0.068	ns	Genotype	250562	1	250562	F (1, 35) = 3,546	P=0,0680		35 weeks	-450.1	-815,2 to -85,03	*	0.0116	25 weeks vs. 35 weeks	-99.32	-520,9 to 322,3	ns	0.9139	25 weeks vs. 35 weeks	-548.1	-864,3 to -232,0	***	0.0003
															Residual	2473340	35	70667
IFNg
Icos+/+ NOD 8 wks	0.741864	1.5212	0.647012	0.999536	1.37018						Two-way ANOVA	Ordinary										Sidak's multiple comparisons test	Predicted (LS) mean diff,	95,00% CI of diff,	Summary	Adjusted P Value	Sidak's multiple comparisons test	Predicted (LS) mean diff,	95,00% CI of diff,	Summary	Adjusted P Value
Icos-/- NOD 8 wks	48.0279	78.4371	40.7414	11.0753	3.46324	1.80968	5.93173	2.06223			Alpha	0.05			ANOVA table	SS (Type III)	DF	MS	F (DFn, DFd)	P value		Icos+/+ NOD - Icos-/- NOD					Icos+/+ NOD					Icos-/- NOD
Icos+/+ NOD 25 wks	3.35793	4.09783	7.46696	3.34563	4.96524						Source of Variation	% of total variation	P value	P value summary	Interaction	1194792	2	597396	F (2, 35) = 2,828	P=0,0727		8 weeks	-22.89	-679,9 to 634,1	ns	0.9997	8 weeks vs. 25 weeks	-3.591	-732,4 to 725,2	ns	>0,9999	8 weeks vs. 25 weeks	-5.563	-581,8 to 570,6	ns	>0,9999
Icos-/- NOD 25 wks	37.7636	27.2922	34.5407	13.3752	44.8709	37.9643	21.8314	18.415			Interaction	9.592	0.0727	ns	Time	1716777	2	858389	F (2, 35) = 4,064	P=0,0259		25 weeks	-24.86	-681,8 to 632,1	ns	0.9996	8 weeks vs. 35 weeks	-75.63	-804,5 to 653,2	ns	0.9915	8 weeks vs. 35 weeks	-820	-1367 to -273,4	**	0.0019
Icos+/+ NOD 35 wks	26.5699	68.8799	61.7899	168.253	57.953						Time	13.78	0.0259	*	Genotype	699157	1	699157	F (1, 35) = 3,310	P=0,0774		35 weeks	-767.2	-1398 to -136,0	*	0.013	25 weeks vs. 35 weeks	-72.04	-800,9 to 656,8	ns	0.9927	25 weeks vs. 35 weeks	-814.4	-1361 to -267,8	**	0.002
Icos-/- NOD 35 wks	2915.81	399.558	80.2394	657.837	1677.74	389.249	214.604	257.704	369.885	1476.63	Genotype	5.613	0.0774	ns	Residual	7392826	35	211224
CXCL10
Icos+/+ NOD 8 wks	0.640632	1.70214	0.342358	1.75895	1.52287						Two-way ANOVA	Ordinary										Sidak's multiple comparisons test	Predicted (LS) mean diff,	95,00% CI of diff,	Summary	Adjusted P Value	Sidak's multiple comparisons test	Predicted (LS) mean diff,	95,00% CI of diff,	Summary	Adjusted P Value
Icos-/- NOD 8 wks	0.772963	2.96188	1.323	1.39295	4.4024	0.495003	2.10498	1.75105			Alpha	0.05			ANOVA table	SS (Type III)	DF	MS	F (DFn, DFd)	P value		Icos+/+ NOD - Icos-/- NOD					Icos+/+ NOD					Icos-/- NOD
Icos+/+ NOD 25 wks	0.912732	0.929953	1.32378	1.05433	1.10116						Source of Variation	% of total variation	P value	P value summary	Interaction	3717	2	1858	F (2, 35) = 7,933	P=0,0014		8 weeks	-0.7071	-22,59 to 21,17	ns	0.9997	8 weeks vs. 25 weeks	0.129	-24,14 to 24,40	ns	>0,9999	8 weeks vs. 25 weeks	-32.54	-51,73 to -13,36	***	0.0004
Icos-/- NOD 25 wks	74.6508	36.1893	27.5919	19.4989	31.6103	18.1994	37.3682	30.4484			Interaction	13.83	0.0014	**	Row Factor	4058	2	2029	F (2, 35) = 8,661	P=0,0009		25 weeks	-33.38	-55,26 to -11,50	**	0.0015	8 weeks vs. 35 weeks	-1.249	-25,52 to 23,02	ns	0.9989	8 weeks vs. 35 weeks	-48.56	-66,76 to -30,36	****	<0,0001
Icos+/+ NOD 35 wks	4.10184	3.21064	1.35187	1.97958	1.56759						Time	15.1	0.0009	***	Genotype	7096	1	7096	F (1, 35) = 30,29	P<0,0001		35 weeks	-48.02	-69,04 to -27,00	****	<0,0001	25 weeks vs. 35 weeks	-1.378	-25,65 to 22,89	ns	0.9986	25 weeks vs. 35 weeks	-16.02	-34,22 to 2,189	ns	0.0987
Icos-/- NOD 35 wks	59.7975	42.753	45.1241	79.9754	96.3598	42.1962	13.2754	56.6495	13.9236	54.5435	Genotype	26.41	<0,0001	****	Residual	8199	35	234.3
CXCL9
Icos+/+ NOD 8 wks	0.81304	1.29869	0.422999	1.71033	1.30907						Two-way ANOVA	Ordinary										Sidak's multiple comparisons test	Predicted (LS) mean diff,	95,00% CI of diff,	Summary	Adjusted P Value	Sidak's multiple comparisons test	Predicted (LS) mean diff,	95,00% CI of diff,	Summary	Adjusted P Value
Icos-/- NOD 8 wks	1.82976	11.6154	2.57515	2.76837	1.13397	0.821257	7.13282	2.9043			Alpha	0.05			ANOVA table	SS (Type III)	DF	MS	F (DFn, DFd)	P value		Icos+/+ NOD - Icos-/- NOD					Icos+/+ NOD					Icos-/- NOD
Icos+/+ NOD 25 wks	0.763443	1.4119	1.56682	1.24119	1.49656						Source of Variation	% of total variation	P value	P value summary	Interaction	6452	2	3226	F (2, 35) = 2,312	P=0,1140		8 weeks	-2.737	-56,14 to 50,66	ns	0.999	8 weeks vs. 25 weeks	-0.1852	-59,43 to 59,06	ns	>0,9999	8 weeks vs. 25 weeks	0.3154	-46,52 to 47,15	ns	>0,9999
Icos-/- NOD 25 wks	4.295	2.17368	3.41902	1.34263	4.3869	3.1684	7.93847	1.53334			Interaction	8.557	0.114	ns	Time	8489	2	4244	F (2, 35) = 3,041	P=0,0606		25 weeks	-2.236	-55,64 to 51,16	ns	0.9994	8 weeks vs. 35 weeks	-4.108	-63,35 to 55,13	ns	0.9974	8 weeks vs. 35 weeks	-58.48	-102,9 to -14,05	**	0.0067
Icos+/+ NOD 35 wks	4.29644	4.6843	4.26539	10.3557	2.49309						Time	11.26	0.0606	ns	Genotype	4058	1	4058	F (1, 35) = 2,908	P=0,0970		35 weeks	-57.11	-108,4 to -5,809	*	0.0251	25 weeks vs. 35 weeks	-3.923	-63,16 to 55,32	ns	0.9978	25 weeks vs. 35 weeks	-58.8	-103,2 to -14,37	**	0.0064
Icos-/- NOD 35 wks	160.036	30.6888	9.14586	84.7716	223.195	15.5589	6.27485	30.9762	12.793	49.8838	Genotype	5.381	0.097	ns	Residual	48843	35	1396
CCL2
Icos+/+ NOD 8 wks	0.771975	1.07984	0.400937	2.12096	1.41068						Two-way ANOVA	Ordinary
Icos-/- NOD 8 wks	1.91435	11.2329	3.65877	2.89234	1.30185	0.796928	7.42718	2.76817			Alpha	0.05										Sidak's multiple comparisons test	Predicted (LS) mean diff,	95,00% CI of diff,	Summary	Adjusted P Value	Sidak's multiple comparisons test	Predicted (LS) mean diff,	95,00% CI of diff,	Summary	Adjusted P Value
Icos+/+ NOD 25 wks	0.732473	1.25116	1.33727	1.22209	1.10692						Source of Variation	% of total variation	P value	P value summary	ANOVA table	SS (Type III)	DF	MS	F (DFn, DFd)	P value		Icos+/+ NOD - Icos-/- NOD					Icos+/+ NOD					Icos-/- NOD
Icos-/- NOD 25 wks	3.83117	1.86921	3.30127	1.21917	3.65736	2.49264	7.52439	1.72408			Interaction	8.529	0.1106	ns	Interaction	3916	2	1958	F (2, 35) = 2,346	P=0,1106		8 weeks	-2.842	-44,14 to 38,45	ns	0.9975	8 weeks vs. 25 weeks	0.02689	-45,78 to 45,84	ns	>0,9999	8 weeks vs. 25 weeks	0.7967	-35,42 to 37,01	ns	>0,9999
Icos+/+ NOD 35 wks	3.88278	4.46465	4.23048	9.82222	2.27742						Time	11.84	0.0504	ns	Time	5436	2	2718	F (2, 35) = 3,257	P=0,0504		25 weeks	-2.072	-43,37 to 39,22	ns	0.999	8 weeks vs. 35 weeks	-3.779	-49,59 to 42,03	ns	0.9957	8 weeks vs. 35 weeks	-45.95	-80,30 to -11,59	**	0.0058
Icos-/- NOD 35 wks	142.338	23.972	8.23317	63.1492	161.928	12.1568	9.6894	25.9257	8.40918	43.6451	Genotype	5.714	0.0849	ns	Genotype	2624	1	2624	F (1, 35) = 3,144	P=0,0849		35 weeks	-45.01	-84,68 to -5,336	*	0.022	25 weeks vs. 35 weeks	-3.806	-49,62 to 42,01	ns	0.9956	25 weeks vs. 35 weeks	-46.74	-81,10 to -12,38	**	0.0049
															Residual	29207	35	834.5

## Sheet: Figure 1c
	8 weeks						NOD_8W					ICOSKO_8W
	Upregulated in Icos-/- NOD vs Icos+/+ NOD (noted as NOD_ICOSKO vs NOD)
	Accession	Description	Anova (p)	Max fold change	Highest mean condition	Lowest mean condition	NOD_8W_4	NOD_8W_5	NOD_8W_6	NOD_8W_7	NOD_8W_8	NOD_ICOSKO_8W_3	NOD_ICOSKO_8W_4	NOD_ICOSKO_8W_5	NOD_ICOSKO_8W_7	NOD_ICOSKO_8W_8
1	A1BG_MOUSE	Alpha-1B-glycoprotein	0.00663664	5.939	ICOSKO_8W	NOD_8W	6493.5	39213.1	503.249	5944.62	1622.46	51098.8	67888.2	81455.1	77637.7	41301.3
2	PERE_MOUSE	Eosinophil peroxidase	0.0240605	2.90581	ICOSKO_8W	NOD_8W	967.378	4156.98	973.041	809.409	827.929	1687.24	5208.74	4831.19	8234.46	2514.03
3	GRP78_MOUSE	78 kDa glucose-regulated protein	0.0378465	2.36371	ICOSKO_8W	NOD_8W	11894.9	2574.61	3373.75	2836.44	29168.4	14275	13805.1	33434.3	31904.7	24407.5
4	VMA5A_MOUSE	von Willebrand factor A domain-containing protein 5A	0.00679313	2.04398	ICOSKO_8W	NOD_8W	3893.09	5057.97	4065.83	6739.01	5763.2	6647.76	7704.66	12915.3	15605.1	9287.9
5	DDX1_MOUSE	ATP-dependent RNA helicase DDX1	0.01008	2.03456	ICOSKO_8W	NOD_8W	3199.98	1652.81	1148.88	1917.29	2508.95	2669.6	3939.15	3915.9	5983.19	4708.4
6	NSF1C_MOUSE	NSFL1 cofactor p47	0.00494101	2.02892	ICOSKO_8W	NOD_8W	5961.8	9730.4	7204.6	14020.4	11334.7	16380.3	13912	20630.2	26821.3	20155.5
7	ANXA1_MOUSE	Annexin A1	0.000117497	1.93788	ICOSKO_8W	NOD_8W	43330.1	55567.3	56864.8	55361.3	54771.1	87568.7	103976	83390.6	128422	111914
8	ADHX_MOUSE	Alcohol dehydrogenase class-3	0.0145793	1.91424	ICOSKO_8W	NOD_8W	43353.9	19478.8	29095.9	17626.4	36794	38172.9	41592.6	74209.4	63017.9	63154.5
9	ANKR2_MOUSE	Ankyrin repeat domain-containing protein 2	0.0185591	1.88082	ICOSKO_8W	NOD_8W	13735.3	15882.6	19317.2	9065.79	10317.1	14317	21117.3	34014.5	32924.7	26120.3
10	ETFB_MOUSE	Electron transfer flavoprotein subunit beta	0.0110265	1.79128	ICOSKO_8W	NOD_8W	27812.3	50908.3	39501.6	39719.4	63291.8	55627.1	76593.6	109560	88047.5	66462.5
11	SYDC_MOUSE	Aspartate--tRNA ligase, cytoplasmic	0.00360201	1.78863	ICOSKO_8W	NOD_8W	46082.8	75255.2	63770.7	69058.8	85039.3	85913.3	104506	135190	146223	134884
12	VPS35_MOUSE	Vacuolar protein sorting-associated protein 35	0.029406	1.6803	ICOSKO_8W	NOD_8W	13832.2	13698	11148.1	16184.6	18117.2	15596.2	19250.4	39345.8	27791.9	20644.1
13	MYG_MOUSE	Myoglobin	0.0112051	1.64141	ICOSKO_8W	NOD_8W	950622	675931	860944	1.13583e+06	612473	1.24673e+06	1.1635e+06	1.9973e+06	1.39744e+06	1.1477e+06
14	SERPH_MOUSE	Serpin H1	0.0374967	1.63882	ICOSKO_8W	NOD_8W	30824.5	62902.3	28295.7	35805.4	48299	42716.6	76957.4	85381.4	80937.5	51812.9
15	PRVA_MOUSE	Parvalbumin alpha	0.00601168	1.57361	ICOSKO_8W	NOD_8W	1.53009e+06	1.12902e+06	1.06829e+06	1.42006e+06	1.03677e+06	1.76424e+06	1.83954e+06	2.69254e+06	1.8813e+06	1.55391e+06
16	TRI72_MOUSE	Tripartite motif-containing protein 72	0.00890722	1.57161	ICOSKO_8W	NOD_8W	25536.5	21341.3	28071	39559.7	30200.9	36940.2	44640.3	59470.6	48252	38124.1
17	CAP2_MOUSE	Adenylyl cyclase-associated protein 2	0.0177362	1.56871	ICOSKO_8W	NOD_8W	47909.6	67490	50267.5	57090.1	59818.3	61820.3	93798.8	94340.1	126071	67248.9
18	DHPR_MOUSE	Dihydropteridine reductase	0.00629151	1.56038	ICOSKO_8W	NOD_8W	15946	13405.3	19796.8	18235.4	14890.4	19444.6	28330.1	33357.1	25727	21519.5
19	APOA1_MOUSE	Apolipoprotein A-I	0.00612962	1.54466	ICOSKO_8W	NOD_8W	48936.1	56706	54144.1	39991.7	35724.3	57159.4	87173.6	82853.7	72790.4	63793.6
20	CARME_MOUSE	Carnosine N-methyltransferase	0.00989876	1.53184	ICOSKO_8W	NOD_8W	40205.1	56814.1	47324	46891.8	27160.2	62689.5	70406.2	68209.8	76232.4	57009.2
21	MP2K6_MOUSE	Dual specificity mitogen-activated protein kinase kinase 6	0.00550672	1.51043	ICOSKO_8W	NOD_8W	27174.8	47480	39229.7	30966.9	44933	57117.3	49964.8	56087.7	63897.4	59588.1
22	PRDX5_MOUSE	Peroxiredoxin-5, mitochondrial	0.00257575	1.48929	ICOSKO_8W	NOD_8W	200164	166822	207159	189044	148471	259669	255895	344699	269549	227916
23	TRFE_MOUSE	Serotransferrin	0.00489071	1.48812	ICOSKO_8W	NOD_8W	448731	471182	670705	480307	593265	688755	672594	919106	931477	752692
24	TNNT3_MOUSE	Troponin T, fast skeletal muscle	0.00664296	1.48127	ICOSKO_8W	NOD_8W	1.4426e+06	1.37549e+06	1.76631e+06	1.82688e+06	1.4106e+06	1.89183e+06	2.44811e+06	2.96929e+06	2.4075e+06	1.86958e+06
25	ATPG_MOUSE	ATP synthase subunit gamma, mitochondrial	0.0194317	1.47935	ICOSKO_8W	NOD_8W	198492	152170	244680	209933	170010	235480	221712	374510	342067	269019
26	1433Z_MOUSE	14-3-3 protein zeta/delta	0.0220803	1.4763	ICOSKO_8W	NOD_8W	99332.9	144245	212439	154551	136449	179529	215102	287249	211243	209698
27	MLRV_MOUSE	Myosin regulatory light chain 2, ventricular/cardiac muscle isoform	0.0254709	1.47469	ICOSKO_8W	NOD_8W	37550.8	27172.1	40620.1	44444.1	33210.6	59895.4	54639.6	34919	66152.3	54257.9
28	STIP1_MOUSE	Stress-induced-phosphoprotein 1	0.000715905	1.46759	ICOSKO_8W	NOD_8W	42477	59692.3	51888.8	51469.2	57316.1	77201	72221.4	87162.5	68252.4	80910.3
29	PDIA3_MOUSE	Protein disulfide-isomerase A3	0.0429556	1.44654	ICOSKO_8W	NOD_8W	76133.2	124474	87734.9	88752	126396	111489	143150	185619	178997	109063
30	BZW2_MOUSE	Basic leucine zipper and W2 domain-containing protein 2	0.00598533	1.42943	ICOSKO_8W	NOD_8W	12364.9	11039.5	15275.9	14280.1	12385.7	15418.5	17500.9	22761.9	21339.3	16386.7
31	DNM1L_MOUSE	Dynamin-1-like protein	3.78932e-05	1.42915	ICOSKO_8W	NOD_8W	67058.6	67003.2	60304.1	68109.6	60794.7	91963.7	87749.8	104502	92450.1	85336.8
32	HEMO_MOUSE	Hemopexin	0.00259348	1.4272	ICOSKO_8W	NOD_8W	128386	141460	151769	127211	153702	169980	172450	231440	236591	192183
33	MLRS_MOUSE	Myosin regulatory light chain 2, skeletal muscle isoform	0.0104413	1.41864	ICOSKO_8W	NOD_8W	1.78353e+07	1.26293e+07	1.96351e+07	2.14534e+07	1.78837e+07	2.48012e+07	2.26559e+07	3.01924e+07	2.72891e+07	2.19403e+07
34	KAD1_MOUSE	Adenylate kinase isoenzyme 1	0.00340918	1.41749	ICOSKO_8W	NOD_8W	319729	244480	277452	352582	294211	403315	399250	527281	383279	396739
35	TMOD4_MOUSE	Tropomodulin-4	0.000646256	1.4161	ICOSKO_8W	NOD_8W	195214	198105	238201	190204	213313	343460	288653	295906	251651	286040
36	GMPR1_MOUSE	GMP reductase 1	0.001055	1.41465	ICOSKO_8W	NOD_8W	13695.2	14735.8	15047.1	17116.3	13747.2	22497.4	18008.9	24613.8	20882.9	19164.4
37	LDHA_MOUSE	L-lactate dehydrogenase A chain	0.0331404	1.40089	ICOSKO_8W	NOD_8W	2.04939e+06	1.76666e+06	2.00839e+06	2.39449e+06	2.18152e+06	2.44954e+06	2.33204e+06	3.75926e+06	3.7133e+06	2.31575e+06
38	RL12_MOUSE	60S ribosomal protein L12	0.0198542	1.39442	ICOSKO_8W	NOD_8W	115853	93463.5	97321.4	109793	105494	119648	128803	209629	142723	126978
39	HSPB6_MOUSE	Heat shock protein beta-6	0.00763047	1.39236	ICOSKO_8W	NOD_8W	38273.6	42024.5	56023.7	58264.6	50379.5	82067.9	62545.2	62335.3	68108.6	66023.2
40	PRS10_MOUSE	26S proteasome regulatory subunit 10B	0.00325576	1.39131	ICOSKO_8W	NOD_8W	25525.6	29422.7	30357.7	32960.7	41459.4	45078.9	41425.5	46760.8	43311.9	45650.6
41	EIF3F_MOUSE	Eukaryotic translation initiation factor 3 subunit F	0.0318124	1.38677	ICOSKO_8W	NOD_8W	6627.52	9369.13	7294.87	8181.45	8848.93	13697.3	8243.58	13891.3	10732.1	9352.82
42	KCRM_MOUSE	Creatine kinase M-type	0.0167214	1.37831	ICOSKO_8W	NOD_8W	2.64995e+07	2.42199e+07	2.60306e+07	2.52289e+07	2.62184e+07	2.97575e+07	2.90648e+07	4.79774e+07	3.95092e+07	3.03868e+07
43	ALDR_MOUSE	Aldose reductase	0.00393023	1.37318	ICOSKO_8W	NOD_8W	141224	140880	179453	153210	135264	202828	166013	237085	223068	200932
44	SYNP2_MOUSE	Synaptopodin-2	0.0125225	1.37247	ICOSKO_8W	NOD_8W	159540	143781	154913	192539	169108	180128	207956	294675	235197	207303
45	TCPB_MOUSE	T-complex protein 1 subunit beta	0.00253021	1.37215	ICOSKO_8W	NOD_8W	35957.9	43636.8	36071.8	34549.5	43295.4	50685.8	50900.7	65003.8	48102.3	50834.3
46	HCD2_MOUSE	3-hydroxyacyl-CoA dehydrogenase type-2	0.0394438	1.36688	ICOSKO_8W	NOD_8W	82472.9	62317.2	120013	106771	89277.8	128289	120488	157756	101695	121704
47	CAH3_MOUSE	Carbonic anhydrase 3	0.00460898	1.36466	ICOSKO_8W	NOD_8W	9.45033e+06	1.32563e+07	1.02137e+07	1.19773e+07	9.14935e+06	1.34223e+07	1.32283e+07	1.58978e+07	1.57609e+07	1.54467e+07
48	TNNI2_MOUSE	Troponin I, fast skeletal muscle	0.0172821	1.36077	ICOSKO_8W	NOD_8W	386800	276682	400705	328298	331391	425058	447522	622761	450934	399526
49	CALM1_MOUSE	Calmodulin-1	0.00475579	1.35894	ICOSKO_8W	NOD_8W	168790	146159	214150	190857	157600	263625	243025	228499	205311	252084
50	ACADS_MOUSE	Short-chain specific acyl-CoA dehydrogenase, mitochondrial	0.000746645	1.35888	ICOSKO_8W	NOD_8W	88195.8	100981	92056.2	104455	112543	129682	119951	150535	141312	135558
51	ECHA_MOUSE	Trifunctional enzyme subunit alpha, mitochondrial	0.0100737	1.35294	ICOSKO_8W	NOD_8W	379846	352984	522773	479846	379783	545747	550442	698937	533498	533169
52	ENOB_MOUSE	Beta-enolase	0.00260683	1.34093	ICOSKO_8W	NOD_8W	5.09962e+06	5.22689e+06	5.6018e+06	5.23235e+06	4.93531e+06	6.3042e+06	6.57382e+06	8.90838e+06	6.65238e+06	6.55423e+06
53	IF5A1_MOUSE	Eukaryotic translation initiation factor 5A-1	0.0120621	1.33967	ICOSKO_8W	NOD_8W	89530.6	94408.4	114776	121574	105389	168656	119956	149343	118113	148168
54	TSN_MOUSE	Translin	0.000364377	1.33738	ICOSKO_8W	NOD_8W	4964.71	4963.67	4622.87	5095.31	4591.55	5657.65	6286.72	7437.23	6622.97	6411.07
55	AMPD1_MOUSE	AMP deaminase 1	0.00142439	1.33458	ICOSKO_8W	NOD_8W	2.47153e+06	2.48986e+06	2.36377e+06	2.72814e+06	2.3762e+06	3.01646e+06	3.17757e+06	3.98331e+06	3.44248e+06	2.96839e+06
56	IF4A1_MOUSE	Eukaryotic initiation factor 4A-I	0.000204738	1.32754	ICOSKO_8W	NOD_8W	53811.2	52872.1	60706.2	53134.3	50021.2	77954.4	66556.6	74079.7	73519.2	67049.3
57	FIS1_MOUSE	Mitochondrial fission 1 protein	0.00158777	1.32556	ICOSKO_8W	NOD_8W	73824.4	66959.7	75590.1	80950	62491.3	102199	94765.3	105134	89956	84900.8
58	EF1G_MOUSE	Elongation factor 1-gamma	0.00238736	1.32257	ICOSKO_8W	NOD_8W	69901.7	79300.4	96191.5	93965.7	93064.8	106763	121398	117192	115137	111420
59	EF1A2_MOUSE	Elongation factor 1-alpha 2	0.0148268	1.31659	ICOSKO_8W	NOD_8W	2.0124e+06	1.55e+06	1.66253e+06	1.88521e+06	1.87144e+06	1.99054e+06	2.10597e+06	2.88231e+06	2.68733e+06	2.15895e+06
60	CACB1_MOUSE	Voltage-dependent L-type calcium channel subunit beta-1	0.00602531	1.31512	ICOSKO_8W	NOD_8W	52305.3	53874.6	57069.5	58001.4	48881	59892.3	67758.2	86034.3	77345.8	64223.7
61	PPCE_MOUSE	Prolyl endopeptidase	0.00144086	1.3146	ICOSKO_8W	NOD_8W	33711.4	29221.5	33185.6	34958.7	32110.3	40202	39424.7	51081.6	43641.1	40177.2
62	ENOA_MOUSE	Alpha-enolase	0.0147241	1.3068	ICOSKO_8W	NOD_8W	245512	253014	263047	246703	284415	245864	343056	381236	366153	352982
63	UCRI_MOUSE	Cytochrome b-c1 complex subunit Rieske, mitochondrial	0.00190901	1.30589	ICOSKO_8W	NOD_8W	372410	396779	448635	420601	394952	461764	522315	620716	547210	503365
64	ALBU_MOUSE	Serum albumin	0.0115826	1.29642	ICOSKO_8W	NOD_8W	531933	732717	618116	577502	659271	735972	760192	815400	998068	734591
65	SYNEM_MOUSE	Synemin	0.000652079	1.2766	ICOSKO_8W	NOD_8W	88694.4	88073.5	81467.5	93983	90445.5	117780	126053	104441	114305	102525
66	PGAM2_MOUSE	Phosphoglycerate mutase 2	0.00509653	1.27432	ICOSKO_8W	NOD_8W	2.02615e+06	2.15551e+06	2.54138e+06	2.60883e+06	2.4752e+06	2.71803e+06	2.78169e+06	3.28456e+06	3.29297e+06	2.96879e+06
67	ACTS_MOUSE	Actin, alpha skeletal muscle	0.018715	1.26449	ICOSKO_8W	NOD_8W	5.07293e+07	3.9541e+07	4.98327e+07	5.36579e+07	3.7564e+07	5.27413e+07	5.57953e+07	6.3772e+07	5.58532e+07	6.43453e+07
68	MYOZ1_MOUSE	Myozenin-1	0.0147956	1.26138	ICOSKO_8W	NOD_8W	1.00536e+06	838502	1.02743e+06	1.21508e+06	1.01918e+06	1.08042e+06	1.27475e+06	1.38289e+06	1.42262e+06	1.27936e+06
69	TITIN_MOUSE	Titin	0.00590234	1.25415	ICOSKO_8W	NOD_8W	803154	701766	926277	878461	818291	1.01735e+06	1.10393e+06	1.14812e+06	985195	922471
70	PP1A_MOUSE	Serine/threonine-protein phosphatase PP1-alpha catalytic subunit	0.0060164	1.25348	ICOSKO_8W	NOD_8W	174522	161898	180540	192382	186087	232348	217153	258633	226692	187573
71	CH60_MOUSE	60 kDa heat shock protein, mitochondrial	0.0109816	1.24812	ICOSKO_8W	NOD_8W	176531	163507	211144	149932	156086	200894	216042	241573	207380	204001
72	KCRS_MOUSE	Creatine kinase S-type, mitochondrial	0.00939135	1.23992	ICOSKO_8W	NOD_8W	884398	1.07536e+06	1.066e+06	1.13899e+06	1.22156e+06	1.28614e+06	1.25868e+06	1.51193e+06	1.36663e+06	1.25524e+06
73	TPM1_MOUSE	Tropomyosin alpha-1 chain	0.00576083	1.23639	ICOSKO_8W	NOD_8W	2.78901e+07	2.5121e+07	2.84636e+07	3.06794e+07	2.63515e+07	3.1035e+07	3.59649e+07	3.79715e+07	3.6e+07	3.02752e+07
74	DECR_MOUSE	2,4-dienoyl-CoA reductase, mitochondrial	0.0223771	1.23586	ICOSKO_8W	NOD_8W	25382.3	29666.7	34071	32155.1	35246.6	42468.2	38407.2	42410.1	32725.4	37428.2
75	PRS6A_MOUSE	26S proteasome regulatory subunit 6A	0.00173869	1.23323	ICOSKO_8W	NOD_8W	23352.8	27050.7	24494.1	23635.4	26187.2	30544.6	31450.2	32172.7	32755.7	26885.3
76	MYL1_MOUSE	Myosin light chain 1/3, skeletal muscle isoform	0.0210615	1.22913	ICOSKO_8W	NOD_8W	4.24698e+07	3.37438e+07	4.18605e+07	4.7014e+07	3.6657e+07	4.55893e+07	4.83995e+07	5.79646e+07	5.02238e+07	4.5794e+07
77	RSSA_MOUSE	40S ribosomal protein SA	0.0074721	1.21552	ICOSKO_8W	NOD_8W	135858	165507	132783	136630	158014	162156	182092	189377	187265	164972
78	GPDM_MOUSE	Glycerol-3-phosphate dehydrogenase, mitochondrial	0.00486381	1.20576	ICOSKO_8W	NOD_8W	261803	218609	219776	251141	265310	307967	290132	272704	283995	312170
79	ATPB_MOUSE	ATP synthase subunit beta, mitochondrial	0.0035054	1.2006	ICOSKO_8W	NOD_8W	6.6516e+06	6.19805e+06	6.29626e+06	7.07301e+06	7.07029e+06	7.33455e+06	7.53826e+06	8.87498e+06	7.85234e+06	8.36706e+06
80	BIN1_MOUSE	Myc box-dependent-interacting protein 1	0.00684563	1.19183	ICOSKO_8W	NOD_8W	304370	274394	269790	239018	258525	306318	320434	333407	348152	296010
81	MDHM_MOUSE	Malate dehydrogenase, mitochondrial	0.0249691	1.19113	ICOSKO_8W	NOD_8W	628727	641755	547941	742404	697633	806114	677082	843540	806662	747869
82	ANXA6_MOUSE	Annexin A6	0.00313941	1.19035	ICOSKO_8W	NOD_8W	326090	337051	369901	332118	363622	371848	416939	441567	437180	390319
83	PSMD3_MOUSE	26S proteasome non-ATPase regulatory subunit 3	0.0204568	1.18796	ICOSKO_8W	NOD_8W	18247	16878.2	13975.1	17274.6	19267.2	19741.5	20907.4	18458	21504.2	21127.8
	Downregulated in Icos-/- NOD vs Icos+/+ NOD (noted as NOD_ICOSKO vs NOD)
	Accession	Description	Anova (p)	Max fold change	Highest mean condition	Lowest mean condition	NOD_8W_4	NOD_8W_5	NOD_8W_6	NOD_8W_7	NOD_8W_8	NOD_ICOSKO_8W_3	NOD_ICOSKO_8W_4	NOD_ICOSKO_8W_5	NOD_ICOSKO_8W_7	NOD_ICOSKO_8W_8
1	EHD1_MOUSE	EH domain-containing protein 1	0.0133059	14.0692	NOD_8W	ICOSKO_8W	250.299	957.237	334.427	1066.48	1647.49	0	56.6655	0	202.817	43.0182
2	IGG2B_MOUSE	Ig gamma-2B chain C region	5.41964e-06	5.25822	NOD_8W	ICOSKO_8W	72063.2	56618.6	52982.9	41133.4	52556.8	7714.26	7994.19	11689.9	15547.9	9420.23
3	ACTN3_MOUSE	Alpha-actinin-3	0.0212436	4.15647	NOD_8W	ICOSKO_8W	319412	36552.4	54841.7	54175.4	71925.6	22969.3	28811.1	26348.8	24454.5	26589.9
4	BCAT2_MOUSE	Branched-chain-amino-acid aminotransferase, mitochondrial	0.00281331	3.54743	NOD_8W	ICOSKO_8W	934.395	2142.56	1923.4	718.323	1241.14	366.646	448.725	633.135	340.97	172.458
5	PYGM_MOUSE	Glycogen phosphorylase, muscle form	0.03491	2.56074	NOD_8W	ICOSKO_8W	2.80204e+06	506876	690991	1.02087e+06	1.10761e+06	391092	384188	639361	571353	407222
6	TAGL_MOUSE	Transgelin	0.00310931	2.36336	NOD_8W	ICOSKO_8W	41469.8	54951.5	52056.3	48107.8	44666.9	11468.8	36586.1	23471.8	19291.3	11262.2
7	ANXA4_MOUSE	Annexin A4	0.0227336	2.35021	NOD_8W	ICOSKO_8W	34458.9	15692.9	20188.6	58520.8	18284.8	8321.89	11818.2	16340.4	12812.6	13316.6
8	NIPS2_MOUSE	Protein NipSnap homolog 2	0.0218509	2.33528	NOD_8W	ICOSKO_8W	30843.7	79094.5	106897	42855.5	84200.1	40023.7	18163.7	25236.8	41225.3	22609.1
9	MP2K1_MOUSE	Dual specificity mitogen-activated protein kinase kinase 1	0.000139016	2.09585	NOD_8W	ICOSKO_8W	45073.4	48944.3	53900.6	34126	36586.3	24797.5	18365.7	23559.2	19304.7	18288.7
10	PADI2_MOUSE	Protein-arginine deiminase type-2	0.00552902	2.06627	NOD_8W	ICOSKO_8W	357445	199713	173600	163633	199242	118278	74376.7	153628	101745	81251.2
11	SYRC_MOUSE	Arginine--tRNA ligase, cytoplasmic	0.0297599	1.98248	NOD_8W	ICOSKO_8W	66207.6	26873.6	26533.4	33876.1	21703	14658.8	12367.2	27795.6	13191.9	20357.3
12	PSD11_MOUSE	26S proteasome non-ATPase regulatory subunit 11	0.00586288	1.97017	NOD_8W	ICOSKO_8W	24850.4	25586.7	28535.2	25265.2	17894.4	23157.6	8813.54	11852.6	9280.09	8886.54
13	CO6A1_MOUSE	Collagen alpha-1(VI) chain	0.00955678	1.96547	NOD_8W	ICOSKO_8W	84322.4	65549.4	78194.6	36208.9	42662.4	24415.9	39412	27927.1	28954.8	35455.7
14	PGK1_MOUSE	Phosphoglycerate kinase 1	0.0133286	1.96068	NOD_8W	ICOSKO_8W	184606	263844	413968	271672	370930	194482	81865	133714	160324	197218
15	ACTN2_MOUSE	Alpha-actinin-2	0.00740406	1.92518	NOD_8W	ICOSKO_8W	817752	298157	652845	586580	596520	313036	318770	287753	316311	297420
16	ODO1_MOUSE	2-oxoglutarate dehydrogenase, mitochondrial	8.42055e-06	1.89419	NOD_8W	ICOSKO_8W	41536.4	40105	39242.1	34404.5	40269.2	17772.2	21751.7	23685.4	21723.9	18307.3
17	G6PI_MOUSE	Glucose-6-phosphate isomerase	0.000318577	1.88299	NOD_8W	ICOSKO_8W	496324	684838	726993	542604	705052	356886	251936	351856	376939	338343
18	MYH7_MOUSE	Myosin-7	0.000364613	1.87553	NOD_8W	ICOSKO_8W	26859.4	18555.9	26758.2	19099.4	28342.8	11907.9	12483.5	10977.2	14017.1	14391.5
19	OBSCN_MOUSE	Obscurin	0.0112536	1.81399	NOD_8W	ICOSKO_8W	36421.4	47049.3	45750.7	40875.2	43836.4	39549.5	11797.8	18786.3	21306.6	26494.6
20	SBP1_MOUSE	Selenium-binding protein 1	0.00117013	1.74977	NOD_8W	ICOSKO_8W	24067	18629.5	21714.3	14959.2	23447.5	12783.7	8876.62	11721	12269.6	13109.6
21	MAON_MOUSE	NADP-dependent malic enzyme, mitochondrial	0.00353171	1.7355	NOD_8W	ICOSKO_8W	10330.4	14309.6	14728.2	14677	14823	7839.15	5359.74	11458.1	7153.75	7871.24
22	PRELP_MOUSE	Prolargin	0.00305636	1.68094	NOD_8W	ICOSKO_8W	35498.1	37216.9	39522.9	28421.3	29652.9	13314.9	18457.5	23084.1	24464.6	21998.6
23	SAHH_MOUSE	Adenosylhomocysteinase	0.0270846	1.66178	NOD_8W	ICOSKO_8W	16437.6	16176	13429.2	14175.1	14357	10737.8	3643.38	11198.1	9852.85	9444.4
24	MYOM1_MOUSE	Myomesin-1	0.00171807	1.6255	NOD_8W	ICOSKO_8W	52768.7	37244.1	59674.1	41503.4	37522.1	28262.5	27832.3	31352.7	24879.9	28375.1
25	HSP7C_MOUSE	Heat shock cognate 71 kDa protein	0.0144313	1.56049	NOD_8W	ICOSKO_8W	425748	698635	449794	329337	480985	330253	246722	342646	284763	323664
26	PHB2_MOUSE	Prohibitin-2	0.0382091	1.55165	NOD_8W	ICOSKO_8W	34090.6	76864.7	49471.7	53260.8	49614.7	36923.5	24558.1	25543.6	44470.4	38197
27	DHDH_MOUSE	Trans-1,2-dihydrobenzene-1,2-diol dehydrogenase	0.00914855	1.53989	NOD_8W	ICOSKO_8W	56827.4	86830.9	69255.5	53860.7	51240	51885.8	32182.8	42668.1	41031.6	38749.3
28	NAR3_MOUSE	Ecto-ADP-ribosyltransferase 3	9.49906e-05	1.51114	NOD_8W	ICOSKO_8W	37520.2	30477.7	40807.5	33657.2	38114.7	22078.4	23183.2	25217.9	24038	24979.9
29	CO6A2_MOUSE	Collagen alpha-2(VI) chain	0.000249468	1.50375	NOD_8W	ICOSKO_8W	16668.8	15803	17188.7	13067.7	16019.8	10308.4	11094.3	10548	11524.1	8892.87
30	MYOZ2_MOUSE	Myozenin-2	0.00141854	1.47853	NOD_8W	ICOSKO_8W	128388	127442	113093	130276	128291	67675.8	70193.1	93827.5	97721.1	94983.2
31	TGM2_MOUSE	Protein-glutamine gamma-glutamyltransferase 2	0.000410284	1.46968	NOD_8W	ICOSKO_8W	40920.3	40254.8	42299.5	38616.1	41088.8	24068.2	26108.2	29581	34170.7	24319.1
32	SMYD2_MOUSE	N-lysine methyltransferase SMYD2	0.000152914	1.45436	NOD_8W	ICOSKO_8W	52215.6	52843.4	51767.9	49836	51281.1	31800.1	36279.3	38249.5	30258.9	40771.8
33	FMOD_MOUSE	Fibromodulin	0.00159994	1.42327	NOD_8W	ICOSKO_8W	871290	1.05255e+06	946938	758671	950212	655713	634390	534116	655505	737985
34	MFAP4_MOUSE	Microfibril-associated glycoprotein 4	0.026523	1.4075	NOD_8W	ICOSKO_8W	29045.3	36738.8	39293.4	23830.9	26172	25246.4	20033.4	27097.9	18177.5	19626.3
35	SDHA_MOUSE	Succinate dehydrogenase [ubiquinone] flavoprotein subunit, mitochondrial	0.000404578	1.39511	NOD_8W	ICOSKO_8W	255261	224293	225362	237836	274761	168098	153524	193673	168566	188838
36	GLNA_MOUSE	Glutamine synthetase	0.00144089	1.38814	NOD_8W	ICOSKO_8W	60516	61675	78150.7	66393.1	68759.2	54314.4	47303.2	39813.4	50218.9	50036.3
37	MYH1_MOUSE	Myosin-1	0.0356615	1.38478	NOD_8W	ICOSKO_8W	39839.9	21446.8	37007.4	31278	29480.9	21175.3	19353.2	22740.4	27486.7	24102.3
38	AATC_MOUSE	Aspartate aminotransferase, cytoplasmic	0.0106536	1.38295	NOD_8W	ICOSKO_8W	364942	421928	486318	407411	465436	352700	217584	331383	319053	331061
39	SPA3K_MOUSE	Serine protease inhibitor A3K	0.0153023	1.38244	NOD_8W	ICOSKO_8W	84808.8	67524.6	81250	58174.8	63985.1	46224.7	46811.6	58766	63515.4	42012.7
40	CMBL_MOUSE	Carboxymethylenebutenolidase homolog	0.00319704	1.37657	NOD_8W	ICOSKO_8W	87116	108179	123108	96669.7	104473	77135.4	64550.5	86077.5	69959.8	79698.3
41	THTR_MOUSE	Thiosulfate sulfurtransferase	0.0281694	1.37363	NOD_8W	ICOSKO_8W	45090.1	74476.7	62181.3	55161.9	42687.2	42553.5	43743.8	34056.1	42798	40394.8
42	PACN3_MOUSE	Protein kinase C and casein kinase II substrate protein 3	0.00558798	1.37312	NOD_8W	ICOSKO_8W	96753.1	90602.6	132488	104361	90712.3	63759.9	79502.5	75217.6	81720.2	74799.2
43	PGS2_MOUSE	Decorin	0.00134167	1.37184	NOD_8W	ICOSKO_8W	497787	415339	528369	425176	504655	314385	365387	305411	379561	363823
44	CRYAB_MOUSE	Alpha-crystallin B chain	0.000986497	1.35555	NOD_8W	ICOSKO_8W	1.52468e+06	1.51468e+06	1.65723e+06	1.77518e+06	1.91515e+06	1.22433e+06	1.21765e+06	1.16986e+06	1.43403e+06	1.14124e+06
45	AT2A1_MOUSE	Sarcoplasmic/endoplasmic reticulum calcium ATPase 1	0.00662291	1.33625	NOD_8W	ICOSKO_8W	2.28953e+06	1.57061e+06	1.89924e+06	1.79835e+06	2.13799e+06	1.7067e+06	1.41199e+06	1.40798e+06	1.36836e+06	1.36091e+06
46	MYH4_MOUSE	Myosin-4	0.0243377	1.33105	NOD_8W	ICOSKO_8W	306183	329844	414395	303797	417416	277319	239807	206226	294874	312782
47	KPB1_MOUSE	Phosphorylase b kinase regulatory subunit alpha, skeletal muscle isoform	0.00345646	1.32856	NOD_8W	ICOSKO_8W	103479	77803.3	84665.2	73838.8	88779.6	64049.4	57390.5	71669.9	65341	64129
48	MIME_MOUSE	Mimecan	0.00441741	1.29271	NOD_8W	ICOSKO_8W	104734	149168	133077	119803	130861	98978.9	91097.4	105223	102162	95798.4
49	MACD1_MOUSE	O-acetyl-ADP-ribose deacetylase MACROD1	0.00923422	1.27279	NOD_8W	ICOSKO_8W	330749	380219	327787	374248	466576	315277	284317	273420	300449	303272
50	GLGB_MOUSE	1,4-alpha-glucan-branching enzyme	0.00045401	1.26826	NOD_8W	ICOSKO_8W	58973.2	64597.7	61545.6	67355.1	61886.9	48843.9	48772.2	45140.2	48956.3	56154.1
51	CISY_MOUSE	Citrate synthase, mitochondrial	0.00393894	1.24912	NOD_8W	ICOSKO_8W	726397	601089	750446	729837	663850	553277	572956	625943	522757	504322
52	CPNS1_MOUSE	Calpain small subunit 1	0.0164312	1.23882	NOD_8W	ICOSKO_8W	19961.4	23480.1	23530.9	27368.5	21122.5	17491.3	17369.6	21656	19498.7	17188.8
53	ACSL1_MOUSE	Long-chain-fatty-acid--CoA ligase 1	0.00270402	1.22454	NOD_8W	ICOSKO_8W	110994	117858	125744	118914	100967	88859.8	97886.5	99887.6	96325.9	86176
54	NDUS3_MOUSE	NADH dehydrogenase [ubiquinone] iron-sulfur protein 3, mitochondrial	2.70218e-05	1.22218	NOD_8W	ICOSKO_8W	374014	384424	388353	360534	386896	329796	305185	309082	293410	312394
55	ROA3_MOUSE	Heterogeneous nuclear ribonucleoprotein A3	0.0246401	1.22216	NOD_8W	ICOSKO_8W	60603.6	69624.5	80488.1	73359.6	85364.6	63333.8	52835.9	58669.4	66647.7	60796.8
56	PLEC_MOUSE	Plectin	0.0367648	1.20643	NOD_8W	ICOSKO_8W	137715	168816	183205	178741	170802	170270	127785	123336	139698	134582
57	CMC1_MOUSE	Calcium-binding mitochondrial carrier protein Aralar1	0.00251725	1.19531	NOD_8W	ICOSKO_8W	473466	519892	429408	458273	488327	431458	376993	408634	387003	378139
58	KPYM_MOUSE	Pyruvate kinase PKM	4.72971e-06	1.19447	NOD_8W	ICOSKO_8W	1.04741e+07	1.02928e+07	1.07916e+07	1.02634e+07	1.00941e+07	8.68293e+06	8.73899e+06	8.53782e+06	9.05527e+06	8.44857e+06
59	LDB3_MOUSE	LIM domain-binding protein 3	0.00230435	1.16944	NOD_8W	ICOSKO_8W	328434	306860	332606	362314	344581	278083	287080	297429	302458	267082
60	SUCB1_MOUSE	Succinate--CoA ligase [ADP-forming] subunit beta, mitochondrial	0.00224079	1.16916	NOD_8W	ICOSKO_8W	213173	233873	250052	227582	248639	206111	186839	202656	200009	207940
61	CPT1B_MOUSE	Carnitine O-palmitoyltransferase 1, muscle isoform	0.00962327	1.14428	NOD_8W	ICOSKO_8W	159440	142825	163656	145962	146642	140664	120044	140741	131567	129870
62	NDUV1_MOUSE	NADH dehydrogenase [ubiquinone] flavoprotein 1, mitochondrial	0.00448037	1.14	NOD_8W	ICOSKO_8W	159867	155499	157331	140069	153995	130176	141940	142877	130446	127161
63	ECHB_MOUSE	Trifunctional enzyme subunit beta, mitochondrial	0.038369	1.12171	NOD_8W	ICOSKO_8W	155956	146771	156549	143940	141293	122278	134611	144609	144670	117560
64	DESM_MOUSE	Desmin	0.0467536	1.11311	NOD_8W	ICOSKO_8W	961206	915208	951138	914830	1.11308e+06	931125	929023	825179	836083	840643
65	ATPA_MOUSE	ATP synthase subunit alpha, mitochondrial	0.00771649	1.1024	NOD_8W	ICOSKO_8W	2.06322e+06	1.9368e+06	2.14354e+06	1.92649e+06	1.95853e+06	1.73368e+06	1.90674e+06	1.87753e+06	1.81725e+06	1.76184e+06
	25 weeks						NOD_8W					ICOSKO_8W
	Upregulated in Icos-/- NOD vs Icos+/+ NOD (noted as NOD_ICOSKO vs NOD)
	Accession	Description	Anova (p)	Max fold change	Highest mean condition	Lowest mean condition	NOD_25W_1	NOD_25W_4	NOD_25W_5	NOD_25W_6	NOD_25W_7	NOD_ICOSKO_25W_1	NOD_ICOSKO_25W_3	NOD_ICOSKO_25W_4	NOD_ICOSKO_25W_6	NOD_ICOSKO_25W_8
1	PRG2_MOUSE	Bone marrow proteoglycan	0.000384004	7.46381	ICOSKO_25W	NOD_25W	3340.04	1839.64	1925.92	1729.71	4763.23	41478.8	21419.9	15806.4	8064.67	14727.2
2	GNAI2_MOUSE	Guanine nucleotide-binding protein G(i) subunit alpha-2	0.0286468	7.28521	ICOSKO_25W	NOD_25W	51.1436	19.5145	3253.66	0	2052	4060.74	2246.2	13200	8990.44	10670.2
3	PSA2_MOUSE	Proteasome subunit alpha type-2	0.00062378	5.1624	ICOSKO_25W	NOD_25W	1331.68	1590.27	4812.28	5073.5	2147.79	8887.48	19837.9	12342.4	21452.2	14686.4
4	COR1A_MOUSE	Coronin-1A	0.00309116	4.48806	ICOSKO_25W	NOD_25W	1242.32	3094.43	947.389	1646.18	4123.02	18257.1	7285.53	12072.6	7627.46	4365.36
5	PERE_MOUSE	Eosinophil peroxidase	0.0157058	2.52046	ICOSKO_25W	NOD_25W	1305.21	2485.14	2537.46	2845.25	4547.12	12357	7222.14	3971.69	3818.49	7211.8
6	CAP2_MOUSE	Adenylyl cyclase-associated protein 2	0.00862228	2.43086	ICOSKO_25W	NOD_25W	66545.5	234256	53274.8	62736.1	66204.2	219498	191547	218212	176279	368608
7	BCKD_MOUSE	[3-methyl-2-oxobutanoate dehydrogenase [lipoamide]] kinase, mitochondrial	0.021298	2.22235	ICOSKO_25W	NOD_25W	17148.9	19218.5	18713.1	28537.8	45845.1	73878	64570.5	29964.5	34987.5	84312.4
8	ACTN2_MOUSE	Alpha-actinin-2	0.0210328	2.0041	ICOSKO_25W	NOD_25W	671.961	1087.59	1461.59	1155.3	3322.07	3415.52	4130.23	2525.77	3200.86	2156.2
9	CO1A2_MOUSE	Collagen alpha-2(I) chain	0.0103763	1.95508	ICOSKO_25W	NOD_25W	92032.7	104346	129600	142636	96296.6	308724	245614	173405	118972	257734
10	MYH1_MOUSE	Myosin-1	0.0255111	1.91837	ICOSKO_25W	NOD_25W	8877.71	4863.17	5718.01	13851.8	4884.31	14290.9	10130.9	12130.1	12357.6	24362.6
11	PSME1_MOUSE	Proteasome activator complex subunit 1	0.00234816	1.74577	ICOSKO_25W	NOD_25W	13588.3	8983.54	15179.2	9565.08	11561.9	24952	18581.5	23596.1	15956.3	19701.4
12	1433Z_MOUSE	14-3-3 protein zeta/delta	0.00594424	1.54655	ICOSKO_25W	NOD_25W	117673	111516	110296	121585	204949	216529	211833	198357	176236	227074
13	STIP1_MOUSE	Stress-induced-phosphoprotein 1	0.00982295	1.53439	ICOSKO_25W	NOD_25W	13870.3	12305.7	13482.9	13174.3	12013.2	17153.4	19407.9	20381	14046.7	28510.7
	Downregulated in Icos-/- NOD vs Icos+/+ NOD (noted as NOD_ICOSKO vs NOD)
1	AATM_MOUSE	Aspartate aminotransferase, mitochondrial	0.0250426	6.59698	NOD_25W	ICOSKO_25W	3614.3	11442.6	5805.71	5289.78	53655.5	1463.25	1451.56	2946.29	1679.77	4556.76
2	IGG2B_MOUSE	Ig gamma-2B chain C region	0.00210713	3.43406	NOD_25W	ICOSKO_25W	253681	276686	321192	127059	137225	114462	36907.9	75779.8	56632.4	41151.7
3	CMA1_MOUSE	Chymase	0.00967786	3.0465	NOD_25W	ICOSKO_25W	47823.1	46142.2	34796.6	26073	29851.3	12112.9	4600.36	3613.09	35766.2	4529.98
4	5NT3A_MOUSE	Cytosolic 5'-nucleotidase 3A	0.00879626	2.96666	NOD_25W	ICOSKO_25W	20371.7	24380.2	22287.2	8592.09	14149.9	2870.33	2541.72	9857.36	7888.52	7105.43
5	CBPA3_MOUSE	Mast cell carboxypeptidase A	0.0218946	2.75331	NOD_25W	ICOSKO_25W	184659	127937	200536	98066.6	111316	50769.8	9430.33	9528.86	183006	9681.88
6	IGH1M_MOUSE	Ig gamma-1 chain C region, membrane-bound form	0.0173603	2.69958	NOD_25W	ICOSKO_25W	133755	48204.3	116853	43903.8	67418.8	35536.3	32261.1	14382.5	54038.9	15706.9
7	GLRX1_MOUSE	Glutaredoxin-1	0.00383085	2.52922	NOD_25W	ICOSKO_25W	27956.2	28813.7	35111.8	25919.1	19769.2	6919.11	6042.46	12981.5	21410.5	7038.61
8	HBA_MOUSE	Hemoglobin subunit alpha	0.0348247	2.45547	NOD_25W	ICOSKO_25W	7.5428e+06	1.53517e+07	1.31034e+07	4.26698e+06	4.06152e+06	3.64218e+06	5.36919e+06	2.53038e+06	4.1115e+06	2.39887e+06
9	PLIN4_MOUSE	Perilipin-4	0.0192974	2.32445	NOD_25W	ICOSKO_25W	55653.5	34752.3	62848.2	39286.3	44299	5542.86	13706.3	38050.1	23442.6	21148.4
10	CH10_MOUSE	10 kDa heat shock protein, mitochondrial	0.000646109	2.3027	NOD_25W	ICOSKO_25W	175623	189687	213015	180222	251605	66814.1	64507.4	133289	105874	68197.6
11	SCRN3_MOUSE	Secernin-3	0.0259699	2.30173	NOD_25W	ICOSKO_25W	30605.9	22016.1	22722.1	14885	10553.9	3399.03	7401.19	15942.3	12103.6	4939.58
12	NACAM_MOUSE	Nascent polypeptide-associated complex subunit alpha, muscle-specific form	0.028394	2.29632	NOD_25W	ICOSKO_25W	80238.5	59607.6	55666.4	33409	34711.3	7145.09	13902.6	51510.3	27684.4	14564.2
13	SYNEM_MOUSE	Synemin	0.0123378	2.28394	NOD_25W	ICOSKO_25W	61007.4	60763.1	44345.8	32207	32827.2	9323.75	12879	36374.3	26348.7	16281.3
14	MYL6B_MOUSE	Myosin light chain 6B	0.00880066	2.21551	NOD_25W	ICOSKO_25W	353863	498101	399476	307095	299013	180049	139601	204037	250300	64440.4
15	BZW2_MOUSE	Basic leucine zipper and W2 domain-containing protein 2	0.00246163	2.15168	NOD_25W	ICOSKO_25W	21570.2	18728.1	16047.7	12440.6	13818.7	9270.09	7050.66	8712.27	9195.28	4162.79
16	MYH7_MOUSE	Myosin-7	0.002891	2.11637	NOD_25W	ICOSKO_25W	103192	88636.2	98008.5	70495	98249.5	35358.9	48855.3	34383.6	72605.6	25479.3
17	OCAD2_MOUSE	OCIA domain-containing protein 2	0.000769353	2.11179	NOD_25W	ICOSKO_25W	25736.8	29623.9	29278.9	16156	20581.1	9119.3	12747.4	14280.4	10460.2	10868.5
18	RL9_MOUSE	60S ribosomal protein L9	0.00587948	2.10946	NOD_25W	ICOSKO_25W	46688.2	40691.8	43107.6	25112.3	29526.9	17341.6	10824	29679.2	17337.2	12578.1
19	CASQ2_MOUSE	Calsequestrin-2	0.0161597	2.09338	NOD_25W	ICOSKO_25W	163878	252931	207564	111443	181773	87207.3	89677.5	100881	125518	35045.8
20	LACTB_MOUSE	Serine beta-lactamase-like protein LACTB, mitochondrial	0.00795471	2.04845	NOD_25W	ICOSKO_25W	9116.2	9962.97	9326.2	6355.17	6054.3	4324.73	2322.05	7190.83	3143.03	2944.1
21	TTHY_MOUSE	Transthyretin	0.000551277	2.03764	NOD_25W	ICOSKO_25W	306750	385734	347589	194836	269478	152673	157010	142251	157459	128906
22	ATP5I_MOUSE	ATP synthase subunit e, mitochondrial	0.00420581	2.01384	NOD_25W	ICOSKO_25W	144054	176051	205696	136613	173899	51350.9	58346.3	125754	109271	70560.5
23	MLRV_MOUSE	Myosin regulatory light chain 2, ventricular/cardiac muscle isoform	0.0377624	1.98746	NOD_25W	ICOSKO_25W	1.26071e+06	1.93008e+06	1.44461e+06	805737	1.00364e+06	609935	665934	791821	962966	212053
24	TPM3_MOUSE	Tropomyosin alpha-3 chain	0.0364267	1.95508	NOD_25W	ICOSKO_25W	1.15828e+06	2.00577e+06	1.5101e+06	868072	866067	629260	646648	795401	953158	253286
25	HS71A_MOUSE	Heat shock 70 kDa protein 1A	0.0126192	1.94516	NOD_25W	ICOSKO_25W	105000	89430.4	106375	47696.2	71063.9	32990.9	32669.1	60382.4	57476.2	32178.3
26	LDHB_MOUSE	L-lactate dehydrogenase B chain	0.00640443	1.92484	NOD_25W	ICOSKO_25W	1.96947e+06	2.41264e+06	2.59461e+06	1.28522e+06	1.57983e+06	739120	907067	1.28547e+06	1.35293e+06	828441
27	HS90B_MOUSE	Heat shock protein HSP 90-beta	0.0299662	1.92419	NOD_25W	ICOSKO_25W	142303	99171.1	96566.8	64896.4	68932	24910.2	26433	56946	78430.6	58509.9
28	RS23_MOUSE	40S ribosomal protein S23	0.00443117	1.92207	NOD_25W	ICOSKO_25W	39321.5	37722	62894.3	47426.1	37228.4	22377.7	18546.5	35281.7	15483.3	25160.2
29	NFM_MOUSE	Neurofilament medium polypeptide	0.00639435	1.91693	NOD_25W	ICOSKO_25W	15314.6	12095.7	15626.8	11273.3	10691.8	3607.42	5316.91	7997.96	7495.36	9491.75
30	QCR1_MOUSE	Cytochrome b-c1 complex subunit 1, mitochondrial	0.00843347	1.884	NOD_25W	ICOSKO_25W	220956	159151	190244	125431	145811	68991.9	76303.2	131317	115894	54198.2
31	FABPH_MOUSE	Fatty acid-binding protein, heart	0.00494663	1.8739	NOD_25W	ICOSKO_25W	1.50866e+06	1.99297e+06	2.3795e+06	1.47457e+06	1.5444e+06	652213	754261	1.29272e+06	1.25823e+06	792093
32	NDUA5_MOUSE	NADH dehydrogenase [ubiquinone] 1 alpha subcomplex subunit 5	0.00833102	1.86892	NOD_25W	ICOSKO_25W	244045	257765	278635	181451	179956	77457.6	90169.1	192166	150539	100636
33	CAN3_MOUSE	Calpain-3	0.00772628	1.84835	NOD_25W	ICOSKO_25W	32511.6	31805.8	21784.7	19045.5	36315.4	10449	12591	20088.6	15154.3	18251.8
34	MYL3_MOUSE	Myosin light chain 3	0.034139	1.84065	NOD_25W	ICOSKO_25W	3.3057e+06	5.3147e+06	3.92719e+06	2.53854e+06	2.98271e+06	1.83005e+06	2.05836e+06	2.31885e+06	2.848e+06	761321
35	RTN2_MOUSE	Reticulon-2	0.00305081	1.83835	NOD_25W	ICOSKO_25W	666444	554667	644878	508726	615800	215662	236926	463815	314019	396320
36	NDUAA_MOUSE	NADH dehydrogenase [ubiquinone] 1 alpha subcomplex subunit 10, mitochondrial	0.00397203	1.83139	NOD_25W	ICOSKO_25W	278455	265537	268932	183108	223579	96907	100727	208719	136581	123015
37	HS90A_MOUSE	Heat shock protein HSP 90-alpha	0.0155016	1.82167	NOD_25W	ICOSKO_25W	148350	132340	83234.9	102836	88701.5	51551.1	34972.3	47871	81470.9	89054
38	GSTO1_MOUSE	Glutathione S-transferase omega-1	0.033541	1.81913	NOD_25W	ICOSKO_25W	81622.1	104819	104764	55375.6	50861.2	31278	35084.8	67693.5	59127.4	25295.4
39	SNTA1_MOUSE	Alpha-1-syntrophin	0.0244373	1.8127	NOD_25W	ICOSKO_25W	97217.3	83354.1	87567.6	66796.1	53316.5	38678	19921.5	66903.3	55614.9	33066
40	RS12_MOUSE	40S ribosomal protein S12	0.0205229	1.79908	NOD_25W	ICOSKO_25W	21740.7	27549	29092.1	20792.9	22371.8	6123.21	10732.7	22523.7	17354.6	10826.1
41	TMOD1_MOUSE	Tropomodulin-1	0.018345	1.78968	NOD_25W	ICOSKO_25W	121843	114625	98734.5	68797.9	102383	34984.9	46649.5	93648.3	71238.8	36424.8
42	TMOD4_MOUSE	Tropomodulin-4	0.00154932	1.77612	NOD_25W	ICOSKO_25W	243893	156761	217508	153241	143769	100507	87925.3	121865	107340	97628
43	MYG_MOUSE	Myoglobin	0.0188158	1.77579	NOD_25W	ICOSKO_25W	2.10346e+07	3.13221e+07	3.22898e+07	2.05178e+07	1.97002e+07	9.08674e+06	1.01472e+07	2.16728e+07	1.8966e+07	1.04421e+07
44	PP1R7_MOUSE	Protein phosphatase 1 regulatory subunit 7	0.00384	1.7753	NOD_25W	ICOSKO_25W	27426.9	29775	29058	21830.5	35204.7	14105.7	13297.4	23142.8	18702.3	11467.7
45	TPIS_MOUSE	Triosephosphate isomerase	0.0355917	1.77367	NOD_25W	ICOSKO_25W	2.44926e+07	2.03551e+07	2.18926e+07	1.15221e+07	1.30561e+07	5.7603e+06	7.55562e+06	1.63254e+07	1.25674e+07	9.27691e+06
46	USMG5_MOUSE	Up-regulated during skeletal muscle growth protein 5	0.00617989	1.77117	NOD_25W	ICOSKO_25W	108409	112684	138579	115267	109253	46344.7	50642.1	99291.4	86255.6	47299.6
47	NEXN_MOUSE	Nexilin	0.0226402	1.75318	NOD_25W	ICOSKO_25W	15728	11673.3	9935.79	8568.11	8103.13	3664.73	4233.03	9071.96	7601.47	6234.75
48	NENF_MOUSE	Neudesin	0.0120714	1.75086	NOD_25W	ICOSKO_25W	25836.7	24436.6	22312.5	15162.2	27410.6	9750.61	8393.53	18848.9	14394.9	14384.8
49	RS9_MOUSE	40S ribosomal protein S9	0.00400183	1.74888	NOD_25W	ICOSKO_25W	29956.8	26221.8	42343.4	35813.9	35617.2	20603	15904.8	19172.9	13859.3	27638.4
50	ANKR2_MOUSE	Ankyrin repeat domain-containing protein 2	0.0158643	1.74429	NOD_25W	ICOSKO_25W	48715.9	41397.5	54326.4	35868.2	28250.8	19403.6	19541.7	38061.2	26460.1	16100.3
51	MYOZ2_MOUSE	Myozenin-2	0.0105316	1.74025	NOD_25W	ICOSKO_25W	501191	688749	639621	407378	452064	282734	294343	346100	435717	186286
52	JPH2_MOUSE	Junctophilin-2	0.0265963	1.73377	NOD_25W	ICOSKO_25W	180179	162275	145407	85779.1	101103	52112.7	64536.7	115871	94948.1	61709.4
53	CAH3_MOUSE	Carbonic anhydrase 3	0.00436455	1.71994	NOD_25W	ICOSKO_25W	4.80047e+06	4.76392e+06	4.18571e+06	3.12691e+06	2.8149e+06	1.96641e+06	2.04521e+06	2.9671e+06	2.45786e+06	2.01259e+06
54	ABEC2_MOUSE	C->U-editing enzyme APOBEC-2	0.00452268	1.71568	NOD_25W	ICOSKO_25W	3.45819e+06	3.29899e+06	2.92173e+06	2.07537e+06	1.944e+06	1.40422e+06	1.403e+06	1.81098e+06	1.83552e+06	1.53043e+06
55	ACYP2_MOUSE	Acylphosphatase-2	0.00195802	1.71073	NOD_25W	ICOSKO_25W	349482	400730	414108	352027	359950	174715	162874	288402	278789	192002
56	SPEG_MOUSE	Striated muscle-specific serine/threonine-protein kinase	0.0467779	1.70539	NOD_25W	ICOSKO_25W	31801.5	31368.8	22814.5	14661.9	14760.5	10111.3	9571.32	19118.6	16719.6	12151
57	LMCD1_MOUSE	LIM and cysteine-rich domains protein 1	0.0470712	1.70282	NOD_25W	ICOSKO_25W	85436.9	103362	111092	62707.2	60473.4	29092	32928.9	87998	67517.7	30917.2
58	CX6B1_MOUSE	Cytochrome c oxidase subunit 6B1	0.00987688	1.69729	NOD_25W	ICOSKO_25W	325456	338117	396838	315742	410175	139778	141857	296305	285219	189299
59	STRAP_MOUSE	Serine-threonine kinase receptor-associated protein	0.0226595	1.69237	NOD_25W	ICOSKO_25W	51110.7	35594	42481.6	23271.7	24416	16804.3	17514.7	26231.8	23659	20302.7
60	TPM2_MOUSE	Tropomyosin beta chain	0.0189583	1.69019	NOD_25W	ICOSKO_25W	1.5145e+07	1.79855e+07	1.75591e+07	1.12294e+07	1.07816e+07	6.03257e+06	6.12273e+06	1.32768e+07	1.01796e+07	7.40146e+06
61	NFL_MOUSE	Neurofilament light polypeptide	0.0166456	1.68886	NOD_25W	ICOSKO_25W	67729.7	49441.3	74791.3	50540.6	39346.3	20803.5	35853.5	29062.4	46344.6	34822.8
62	QCR9_MOUSE	Cytochrome b-c1 complex subunit 9	0.000314433	1.68606	NOD_25W	ICOSKO_25W	102770	110380	102934	109298	96242.4	59041.6	45026.3	62074.9	72737.6	70495
63	CES1D_MOUSE	Carboxylesterase 1D	0.0163968	1.68486	NOD_25W	ICOSKO_25W	174083	159813	129152	128695	78932.9	58674.5	69516	92433.8	98747	78689.4
64	RLA2_MOUSE	60S acidic ribosomal protein P2	0.00853881	1.68256	NOD_25W	ICOSKO_25W	424344	437000	436110	360366	366363	166078	176577	395567	263850	200962
65	PPCE_MOUSE	Prolyl endopeptidase	0.0119779	1.67836	NOD_25W	ICOSKO_25W	61059.5	54180	54833.8	37695.9	42802.4	19031.6	24657.5	43130.2	35408.4	27067.7
66	QCR8_MOUSE	Cytochrome b-c1 complex subunit 8	0.00184038	1.67787	NOD_25W	ICOSKO_25W	128747	109003	163950	172038	153278	76438.8	70150	104435	98543.9	83729
67	RS27A_MOUSE	Ubiquitin-40S ribosomal protein S27a	0.0203775	1.67738	NOD_25W	ICOSKO_25W	1.62144e+06	1.53396e+06	1.46995e+06	956317	1.14506e+06	526985	592378	1.25003e+06	987836	653034
68	H4_MOUSE	Histone H4	0.00372398	1.67098	NOD_25W	ICOSKO_25W	519188	712757	927899	700100	686633	427388	390978	538626	316925	448533
69	HSPB1_MOUSE	Heat shock protein beta-1	0.0228547	1.67065	NOD_25W	ICOSKO_25W	333582	301214	363323	277350	222318	121417	120843	279796	244198	130275
70	CO3_MOUSE	Complement C3	0.00784034	1.65312	NOD_25W	ICOSKO_25W	92835.3	149801	110066	79706.4	116374	55174.8	72649.7	87147.5	64485.7	52509.2
71	TPM1_MOUSE	Tropomyosin alpha-1 chain	0.0199097	1.65161	NOD_25W	ICOSKO_25W	1.36006e+07	1.26275e+07	1.3662e+07	8.29286e+06	8.76661e+06	4.43409e+06	5.46998e+06	9.89601e+06	8.02573e+06	6.6554e+06
72	MPI_MOUSE	Mannose-6-phosphate isomerase	0.0222985	1.65161	NOD_25W	ICOSKO_25W	144327	136955	144748	100818	95319.7	50966.1	53528.1	121013	92353.1	58843
73	ATPB_MOUSE	ATP synthase subunit beta, mitochondrial	0.036321	1.65103	NOD_25W	ICOSKO_25W	3.97071e+06	3.71209e+06	3.93004e+06	2.65543e+06	2.5899e+06	1.24566e+06	1.29471e+06	3.42685e+06	2.72355e+06	1.5199e+06
74	HSPB6_MOUSE	Heat shock protein beta-6	0.038688	1.64797	NOD_25W	ICOSKO_25W	791760	767297	939502	606713	558582	281787	353037	757289	580665	250472
75	A1AT1_MOUSE	Alpha-1-antitrypsin 1-1	0.00301353	1.63924	NOD_25W	ICOSKO_25W	2.6367e+06	3.05466e+06	2.85804e+06	2.26159e+06	2.15047e+06	1.13343e+06	1.43793e+06	2.07274e+06	1.72737e+06	1.53553e+06
76	RL27_MOUSE	60S ribosomal protein L27	0.00486974	1.63295	NOD_25W	ICOSKO_25W	16881.4	17558.2	22127.7	19544.5	17281.1	13255	8591.32	11826.9	8107.2	15412.6
77	COF2_MOUSE	Cofilin-2	0.0143003	1.63001	NOD_25W	ICOSKO_25W	851339	968953	934318	655219	586772	334633	386209	651174	596355	483513
78	EST1C_MOUSE	Carboxylesterase 1C	0.029724	1.62737	NOD_25W	ICOSKO_25W	120844	129721	116920	62996.2	105673	46359.8	63407.7	93528.2	77641	48522.9
79	TRI72_MOUSE	Tripartite motif-containing protein 72	0.00771186	1.62011	NOD_25W	ICOSKO_25W	534099	840185	765722	610048	532464	321064	348527	493791	519478	343251
80	FUND2_MOUSE	FUN14 domain-containing protein 2	0.0223981	1.62009	NOD_25W	ICOSKO_25W	50034.5	79167.6	65155.4	45176.6	49066.7	23479	27676.7	51047.3	43785.9	32150.4
81	PRDX6_MOUSE	Peroxiredoxin-6	0.0159458	1.61868	NOD_25W	ICOSKO_25W	268651	277737	269439	176280	194505	111254	117698	217529	172169	114426
82	TITIN_MOUSE	Titin	0.00225901	1.61732	NOD_25W	ICOSKO_25W	1.05658e+07	9.77557e+06	9.28058e+06	6.36062e+06	8.02156e+06	4.39214e+06	5.46471e+06	5.78996e+06	5.31216e+06	6.24902e+06
83	CRYAB_MOUSE	Alpha-crystallin B chain	0.0150921	1.61225	NOD_25W	ICOSKO_25W	775405	836542	1.00733e+06	797266	726088	479233	425321	749855	618881	296174
84	NDUA4_MOUSE	Cytochrome c oxidase subunit NDUFA4	0.00461686	1.59757	NOD_25W	ICOSKO_25W	846480	602468	742350	607367	659186	371670	328713	535840	554202	374023
85	LGUL_MOUSE	Lactoylglutathione lyase	0.0164645	1.58557	NOD_25W	ICOSKO_25W	448193	535047	444267	331009	307718	186124	199945	299187	322637	295260
86	RAB2A_MOUSE	Ras-related protein Rab-2A	0.0038781	1.58468	NOD_25W	ICOSKO_25W	66316	60549.5	58687.8	53617.8	48250.9	33686	27325.4	48540.5	41804.1	30019.1
87	FABP4_MOUSE	Fatty acid-binding protein, adipocyte	0.0248232	1.58417	NOD_25W	ICOSKO_25W	533366	661787	724274	454960	454242	205683	316833	455755	452076	355212
88	G6PI_MOUSE	Glucose-6-phosphate isomerase	0.000857631	1.57894	NOD_25W	ICOSKO_25W	2.47254e+06	2.34656e+06	2.29185e+06	1.87839e+06	1.8617e+06	1.11795e+06	1.21401e+06	1.50304e+06	1.47314e+06	1.56423e+06
89	DMD_MOUSE	Dystrophin	0.00819198	1.57554	NOD_25W	ICOSKO_25W	27663.3	29605.3	25019.2	20981.3	29919.4	15917.9	16496	15941.9	11610.9	24568.2
90	NDUB5_MOUSE	NADH dehydrogenase [ubiquinone] 1 beta subcomplex subunit 5, mitochondrial	0.0120417	1.57486	NOD_25W	ICOSKO_25W	365263	379185	427308	340136	362725	155261	172833	340547	288150	233552
91	ECHA_MOUSE	Trifunctional enzyme subunit alpha, mitochondrial	0.0104817	1.57256	NOD_25W	ICOSKO_25W	600072	903735	756325	514094	556889	363164	366652	573142	427283	388033
92	CYC_MOUSE	Cytochrome c, somatic	0.0154809	1.5724	NOD_25W	ICOSKO_25W	850699	900021	1.08324e+06	867512	883425	387418	433908	898469	704302	491770
93	MYPN_MOUSE	Myopalladin	0.0437407	1.55431	NOD_25W	ICOSKO_25W	13931.3	10328.4	9602.86	5550.74	9179.53	4859.06	5334.62	8153.05	6706.62	6210.05
94	CH60_MOUSE	60 kDa heat shock protein, mitochondrial	0.0326195	1.55353	NOD_25W	ICOSKO_25W	164734	195116	128966	107263	87714.3	70540.1	85940.9	101183	99950.3	82539.7
95	KCY_MOUSE	UMP-CMP kinase	0.0143712	1.55186	NOD_25W	ICOSKO_25W	39394.9	36361	41663.4	27824.3	29729.3	15656.9	18844.1	33054.9	23639.4	21555
96	NDUV1_MOUSE	NADH dehydrogenase [ubiquinone] flavoprotein 1, mitochondrial	0.0248092	1.55151	NOD_25W	ICOSKO_25W	229672	221874	222778	171145	136988	93508.3	99782.5	171301	164825	103807
97	CPT1B_MOUSE	Carnitine-palmitoyltransferase 1, muscle isoform	0.00532105	1.55138	NOD_25W	ICOSKO_25W	239906	215827	213281	198591	163341	128292	96866.3	174390	148387	116598
98	PDLI7_MOUSE	PDZ and LIM domain protein 7	0.0179051	1.54904	NOD_25W	ICOSKO_25W	1.69072e+06	1.43689e+06	1.62394e+06	886735	1.12789e+06	733985	778720	989733	1.06753e+06	798008
99	SYRC_MOUSE	Arginine--tRNA ligase, cytoplasmic	0.0100533	1.54279	NOD_25W	ICOSKO_25W	37869.1	37675.3	34734.5	37220	62758.1	23742.4	27566	28165.9	23744.8	33064.3
100	MYP0_MOUSE	Myelin protein P0	0.0179109	1.54212	NOD_25W	ICOSKO_25W	667905	545496	889390	478248	577602	284224	436490	489311	463628	374589
101	TNNT3_MOUSE	Troponin T, fast skeletal muscle	0.0318118	1.54192	NOD_25W	ICOSKO_25W	1.59913e+07	1.45052e+07	1.5599e+07	9.74523e+06	9.70711e+06	6.16758e+06	6.20089e+06	1.18919e+07	9.11329e+06	9.13675e+06
102	FHL1_MOUSE	Four and a half LIM domains protein 1	0.0157484	1.54159	NOD_25W	ICOSKO_25W	3.71966e+06	3.94306e+06	4.81511e+06	3.30978e+06	3.07489e+06	1.80226e+06	1.90301e+06	3.62518e+06	2.68065e+06	2.2246e+06
103	GPDA_MOUSE	Glycerol-3-phosphate dehydrogenase [NAD(+)], cytoplasmic	0.0123009	1.53726	NOD_25W	ICOSKO_25W	4.26607e+06	3.75053e+06	3.70926e+06	2.84599e+06	2.63435e+06	1.67405e+06	1.94379e+06	2.98542e+06	2.47427e+06	2.11525e+06
104	ACADV_MOUSE	Very long-chain specific acyl-CoA dehydrogenase, mitochondrial	0.00455075	1.53722	NOD_25W	ICOSKO_25W	152324	144473	165782	119374	132712	79451.8	79579.9	123449	107521	74905
105	PSD11_MOUSE	26S proteasome non-ATPase regulatory subunit 11	0.00486257	1.53667	NOD_25W	ICOSKO_25W	26302.9	26586.3	28960.2	21560.8	23066.5	14261.6	11869.1	21379.7	18702.5	16093
106	PRDX1_MOUSE	Peroxiredoxin-1	0.000796755	1.53431	NOD_25W	ICOSKO_25W	539841	482643	499126	430408	477437	253142	282362	350703	386201	311013
107	NDRG2_MOUSE	Protein NDRG2	0.00998005	1.53173	NOD_25W	ICOSKO_25W	1.08407e+06	1.09712e+06	1.0437e+06	781067	725831	519918	481426	788458	706382	593006
108	KPB1_MOUSE	Phosphorylase b kinase regulatory subunit alpha, skeletal muscle isoform	0.00222151	1.52353	NOD_25W	ICOSKO_25W	303603	256607	225846	198637	224816	131171	142524	178410	164139	177639
109	RL23A_MOUSE	60S ribosomal protein L23a	0.00949083	1.52333	NOD_25W	ICOSKO_25W	20831	27398.5	35205.7	35141	26555.3	19055.6	19837.2	20278.6	14379.6	21721.3
110	HINT1_MOUSE	Histidine triad nucleotide-binding protein 1	0.00513332	1.52125	NOD_25W	ICOSKO_25W	698530	634071	739650	571024	609153	343569	336314	601703	437715	418696
111	LDB3_MOUSE	LIM domain-binding protein 3	0.029893	1.51976	NOD_25W	ICOSKO_25W	1.61027e+06	1.58068e+06	1.67727e+06	1.12058e+06	1.1824e+06	596653	699440	1.28891e+06	1.14032e+06	993309
112	PYC_MOUSE	Pyruvate carboxylase, mitochondrial	0.00052491	1.51868	NOD_25W	ICOSKO_25W	37471.2	45033.9	39764.2	41342.2	32127.2	25607.4	21496.8	25673.9	27555	28554.7
113	CMBL_MOUSE	Carboxymethylenebutenolidase homolog	0.0212654	1.51743	NOD_25W	ICOSKO_25W	834750	673396	631782	439064	594872	311579	336684	540055	447565	455726
114	ACON_MOUSE	Aconitate hydratase, mitochondrial	0.0141258	1.51444	NOD_25W	ICOSKO_25W	2.48638e+06	2.21865e+06	2.26135e+06	1.9216e+06	2.20656e+06	905278	1.18515e+06	1.92968e+06	1.66245e+06	1.64329e+06
115	CALM1_MOUSE	Calmodulin-1	0.0496388	1.51426	NOD_25W	ICOSKO_25W	1.47296e+06	1.48866e+06	1.49623e+06	902725	962183	514626	717383	1.29977e+06	848146	795560
116	EPDR1_MOUSE	Mammalian ependymin-related protein 1	0.0111966	1.51138	NOD_25W	ICOSKO_25W	32016.1	38012.7	31096.4	24773.6	21935.6	16475.2	15995.2	22415.7	23065.6	19862.8
117	EF1A2_MOUSE	Elongation factor 1-alpha 2	0.00236389	1.5102	NOD_25W	ICOSKO_25W	4.60773e+06	3.98804e+06	3.46873e+06	2.84532e+06	3.49141e+06	2.22064e+06	2.15835e+06	2.72373e+06	2.45182e+06	2.63013e+06
118	MDHC_MOUSE	Malate dehydrogenase, cytoplasmic	0.0105946	1.50706	NOD_25W	ICOSKO_25W	4.47261e+06	4.53559e+06	4.19469e+06	3.32447e+06	3.4081e+06	1.90488e+06	2.24158e+06	3.52323e+06	3.06087e+06	2.49751e+06
119	MYOM1_MOUSE	Myomesin-1	0.0166449	1.50699	NOD_25W	ICOSKO_25W	168663	151679	149238	124425	100043	70283.8	73879.9	123439	95753.6	97195.5
120	MYBPH_MOUSE	Myosin-binding protein H	0.0159175	1.50435	NOD_25W	ICOSKO_25W	1.55732e+06	1.43802e+06	1.19215e+06	995277	987640	614595	679496	1.03833e+06	928354	840919
121	OBSCN_MOUSE	Obscurin	0.00323876	1.50291	NOD_25W	ICOSKO_25W	387964	332054	335889	279121	395987	182090	217917	235201	223224	293344
122	MBP_MOUSE	Myelin basic protein	0.0192557	1.50104	NOD_25W	ICOSKO_25W	86870.8	84276.1	157970	107869	98600.8	53902	76036.2	80096.7	73199.4	73576.9
123	TEBP_MOUSE	Prostaglandin E synthase 3	0.027169	1.501	NOD_25W	ICOSKO_25W	77363.8	79202.8	68773.7	48764.1	53286.6	32656	39506.6	62966.7	48077.8	34907.8
124	PBIP1_MOUSE	Pre-B-cell leukemia transcription factor-interacting protein 1	0.0145706	1.49838	NOD_25W	ICOSKO_25W	126143	103108	93211.5	86236.6	84163.1	54724	45050	80570.7	69100.4	79484.2
125	HSP7C_MOUSE	Heat shock cognate 71 kDa protein	0.00480184	1.49724	NOD_25W	ICOSKO_25W	2.13058e+06	2.15416e+06	2.11182e+06	1.71099e+06	2.22555e+06	1.07672e+06	1.21625e+06	1.90765e+06	1.44692e+06	1.25389e+06
126	NDUC2_MOUSE	NADH dehydrogenase [ubiquinone] 1 subunit C2	0.00838054	1.49658	NOD_25W	ICOSKO_25W	91971.3	79699.4	109640	105698	84721.1	57838.9	43841.4	80661.6	70513.9	62349.8
127	TCPQ_MOUSE	T-complex protein 1 subunit theta	0.00821648	1.49421	NOD_25W	ICOSKO_25W	110603	93136.5	103720	73387.5	85282.8	54169.8	49665.9	82014.5	69906.9	56200.3
128	NDUS6_MOUSE	NADH dehydrogenase [ubiquinone] iron-sulfur protein 6, mitochondrial	0.00308668	1.48938	NOD_25W	ICOSKO_25W	244722	275036	291254	294721	292791	155693	155565	239790	221713	166234
129	PEPD_MOUSE	Xaa-Pro dipeptidase	0.00202485	1.48689	NOD_25W	ICOSKO_25W	14713.6	15487.8	13402.4	10976.2	12225.3	7631.72	8013.5	10807.9	9644.89	8831.63
130	TCTP_MOUSE	Translationally-controlled tumor protein	0.0126862	1.47414	NOD_25W	ICOSKO_25W	602644	580636	527216	458198	427055	266723	292365	498384	346267	357116
131	ASGL1_MOUSE	Isoaspartyl peptidase/L-asparaginase	0.0059043	1.47267	NOD_25W	ICOSKO_25W	101531	114793	114369	95925.8	106999	49318.1	71894.4	93172.8	77173.1	70787.9
132	DHDH_MOUSE	Trans-1,2-dihydrobenzene-1,2-diol dehydrogenase	0.0255994	1.47243	NOD_25W	ICOSKO_25W	151732	175113	148465	119738	92116.7	113654	69714.7	91387.8	95586	96347
133	PURA_MOUSE	Transcriptional activator protein Pur-alpha	0.0315904	1.4716	NOD_25W	ICOSKO_25W	62526.4	58526.9	59907.1	45834	48701.2	26867.1	33218.1	56890.3	44589.9	25642.4
134	AT2A1_MOUSE	Sarcoplasmic/endoplasmic reticulum calcium ATPase 1	0.00680529	1.46664	NOD_25W	ICOSKO_25W	5.57201e+06	4.23404e+06	4.18628e+06	5.2145e+06	5.12018e+06	2.58097e+06	2.87513e+06	3.81409e+06	3.06718e+06	4.24957e+06
135	DECR_MOUSE	2,4-dienoyl-CoA reductase, mitochondrial	0.0200192	1.46247	NOD_25W	ICOSKO_25W	219968	209221	240610	175403	166214	115166	105415	185130	173724	112146
136	FXR1_MOUSE	Fragile X mental retardation syndrome-related protein 1	0.00232354	1.46181	NOD_25W	ICOSKO_25W	56827.2	49772.7	54701.4	45088.6	41672.3	28592.9	29272	36966.4	35228.5	39635.8
137	SRCA_MOUSE	Sarcalumenin	0.0240855	1.45766	NOD_25W	ICOSKO_25W	700430	639538	648534	490020	457046	299885	345931	561804	453394	352880
138	CAVN1_MOUSE	Caveolae-associated protein 1	0.0271614	1.45687	NOD_25W	ICOSKO_25W	153788	122839	148476	109079	131323	58409.4	71592.4	124619	101397	100787
139	PRDX2_MOUSE	Peroxiredoxin-2	0.00595657	1.45541	NOD_25W	ICOSKO_25W	495202	505441	476792	362400	342639	269897	262010	295166	351111	321371
140	EF2_MOUSE	Elongation factor 2	0.0143176	1.45476	NOD_25W	ICOSKO_25W	146796	117189	113447	77777.9	108550	71947.6	64562.1	83901.1	86876.2	80241.5
141	TXD17_MOUSE	Thioredoxin domain-containing protein 17	0.00263902	1.45097	NOD_25W	ICOSKO_25W	30881.7	34580.7	36082.2	27343.1	26698.3	20413.1	17985.3	26472.4	21018.8	21339
142	CAN2_MOUSE	Calpain-2 catalytic subunit	0.0095256	1.44865	NOD_25W	ICOSKO_25W	66159.7	71150.8	66121.1	52526.9	51796.6	45189	29393.5	44726	48716.6	44417
143	PDIA1_MOUSE	Protein disulfide-isomerase	0.00945447	1.44791	NOD_25W	ICOSKO_25W	299138	309826	307737	247442	258853	158445	151664	264299	222243	186145
144	SPA3K_MOUSE	Serine protease inhibitor A3K	0.00551649	1.44631	NOD_25W	ICOSKO_25W	2.07652e+06	2.17731e+06	2.18952e+06	2.2021e+06	2.03847e+06	1.09136e+06	1.48743e+06	1.91663e+06	1.67116e+06	1.22042e+06
145	ENOA_MOUSE	Alpha-enolase	0.0210678	1.44325	NOD_25W	ICOSKO_25W	165673	127369	145726	119848	115959	70347.7	76084.2	135297	102401	83268.8
146	PIPNA_MOUSE	Phosphatidylinositol transfer protein alpha isoform	0.0100178	1.44281	NOD_25W	ICOSKO_25W	130454	95573.5	101175	79738.3	96298.5	66134.8	70567.1	81440.4	77448.3	53199.6
147	UB2D2_MOUSE	Ubiquitin-conjugating enzyme E2 D2	0.0132587	1.43841	NOD_25W	ICOSKO_25W	250547	231105	222764	165193	185749	127259	114147	186940	142143	163211
148	SMYD1_MOUSE	Histone-lysine N-methyltransferase Smyd1	0.00848068	1.43624	NOD_25W	ICOSKO_25W	643355	841753	615174	590312	554220	424971	340996	523511	489698	480068
149	LAMA2_MOUSE	Laminin subunit alpha-2	0.0424386	1.43541	NOD_25W	ICOSKO_25W	106751	98231.5	95580.2	77483.2	78539.5	41064.4	47477.4	95107.4	76737.2	57699.7
150	LDHA_MOUSE	L-lactate dehydrogenase A chain	0.00531286	1.43034	NOD_25W	ICOSKO_25W	7.14402e+06	5.81334e+06	6.88758e+06	5.33602e+06	5.34109e+06	3.37448e+06	3.82787e+06	5.03971e+06	4.4364e+06	4.66057e+06
151	COX41_MOUSE	Cytochrome c oxidase subunit 4 isoform 1, mitochondrial	0.0142161	1.42999	NOD_25W	ICOSKO_25W	1.54872e+06	2.07303e+06	1.88594e+06	1.5031e+06	1.77443e+06	831811	1.22427e+06	1.5494e+06	1.31705e+06	1.22103e+06
152	GYS1_MOUSE	Glycogen [starch] synthase, muscle	0.00511598	1.42626	NOD_25W	ICOSKO_25W	709018	643080	634872	578028	603908	335371	376115	479721	549557	481060
153	TRFE_MOUSE	Serotransferrin	0.0307531	1.42557	NOD_25W	ICOSKO_25W	221005	233096	232634	165948	215412	96471.7	160848	213207	151265	127451
154	EI3JA_MOUSE	Eukaryotic translation initiation factor 3 subunit J-A	0.0121708	1.42379	NOD_25W	ICOSKO_25W	85018.5	74650.6	80944.2	60869.2	56772.5	39999.3	43094.6	56314.2	56272.1	55940.4
155	MACD1_MOUSE	O-acetyl-ADP-ribose deacetylase MACROD1	0.017923	1.41932	NOD_25W	ICOSKO_25W	933303	893555	927750	665478	739060	458268	463200	730857	713609	564446
156	SYP2L_MOUSE	Synaptopodin 2-like protein	0.0135091	1.4169	NOD_25W	ICOSKO_25W	58843.4	35885	61815.6	56236.9	49392	41392	34711.1	35096.1	33874	39960.2
157	PPIA_MOUSE	Peptidyl-prolyl cis-trans isomerase A	0.0319236	1.41615	NOD_25W	ICOSKO_25W	179980	215058	185156	140976	136682	92948.7	109688	174086	124832	104208
158	PRVA_MOUSE	Parvalbumin alpha	0.000178156	1.41518	NOD_25W	ICOSKO_25W	5.04968e+07	5.67646e+07	5.51444e+07	4.55832e+07	5.34145e+07	3.37292e+07	3.72488e+07	4.17818e+07	3.68422e+07	3.5112e+07
159	SDHA_MOUSE	Succinate dehydrogenase [ubiquinone] flavoprotein subunit, mitochondrial	0.0212374	1.4135	NOD_25W	ICOSKO_25W	254036	262553	330333	222272	245857	138596	147050	234457	226730	183519
160	ETFD_MOUSE	Electron transfer flavoprotein-ubiquinone oxidoreductase, mitochondrial	0.0053244	1.41213	NOD_25W	ICOSKO_25W	254999	271347	254593	213424	243268	156839	139831	212267	210539	156951
161	GRP75_MOUSE	Stress-70 protein, mitochondrial	0.0207772	1.41043	NOD_25W	ICOSKO_25W	126581	117032	124426	110086	166400	77999.1	69382.3	115153	111800	82636.4
162	ODP2_MOUSE	Dihydrolipoyllysine-residue acetyltransferase component of pyruvate dehydrogenase complex, mitochondrial	0.00553254	1.40866	NOD_25W	ICOSKO_25W	366879	381873	401332	329934	382617	207922	222368	343254	270388	278346
163	NAR3_MOUSE	Ecto-ADP-ribosyltransferase 3	0.00359563	1.40855	NOD_25W	ICOSKO_25W	21106.3	22423.6	25755.5	25486.7	23329.9	16316.2	13308.3	20655.9	14956.6	18609.2
164	ACSL1_MOUSE	Long-chain-fatty-acid--CoA ligase 1	0.0110464	1.40794	NOD_25W	ICOSKO_25W	1.20328e+06	1.13915e+06	1.22531e+06	1.0006e+06	1.02392e+06	642449	618099	1.02735e+06	940139	743913
165	TBA8_MOUSE	Tubulin alpha-8 chain	0.00417562	1.39995	NOD_25W	ICOSKO_25W	543376	538100	661782	442936	606913	375609	345402	451226	384450	438462
166	NDUAB_MOUSE	NADH dehydrogenase [ubiquinone] 1 alpha subcomplex subunit 11	0.0252868	1.39894	NOD_25W	ICOSKO_25W	327406	303350	363147	282106	331893	164476	170082	309369	270601	234845
167	KLH41_MOUSE	Kelch-like protein 41	0.0143524	1.39436	NOD_25W	ICOSKO_25W	1.01353e+06	883876	887402	689527	657006	514531	514342	702437	668458	563121
168	CAVN4_MOUSE	Caveolae-associated protein 4	0.0376145	1.394	NOD_25W	ICOSKO_25W	53444.4	47222.6	60021.5	44796	46597.5	26025.4	26189.6	54003.1	38669.5	35946
169	1433G_MOUSE	14-3-3 protein gamma	0.0155883	1.39235	NOD_25W	ICOSKO_25W	641399	593944	622083	431505	503054	312071	356284	486407	445962	404503
170	KPYM_MOUSE	Pyruvate kinase PKM	0.0086148	1.39172	NOD_25W	ICOSKO_25W	4.11752e+07	3.38293e+07	3.58557e+07	2.89007e+07	2.95897e+07	1.9837e+07	2.1321e+07	2.94202e+07	2.59649e+07	2.51412e+07
171	GDIB_MOUSE	Rab GDP dissociation inhibitor beta	0.00939719	1.39066	NOD_25W	ICOSKO_25W	63540	74169.6	67158.9	55088.9	58865.5	40829.4	35698.3	58737.1	50108.4	43886.7
172	DHRS4_MOUSE	Dehydrogenase/reductase SDR family member 4	0.0206143	1.39059	NOD_25W	ICOSKO_25W	45237.6	43002.9	55311.1	37485.9	38255.6	25165.7	27388.5	39769.1	37989.8	27385
173	AMPD1_MOUSE	AMP deaminase 1	0.0184394	1.38573	NOD_25W	ICOSKO_25W	4.17608e+06	4.05579e+06	3.55735e+06	2.53131e+06	3.00792e+06	2.12824e+06	2.425e+06	2.46434e+06	2.60255e+06	2.88479e+06
174	PRELP_MOUSE	Prolargin	0.0158849	1.38079	NOD_25W	ICOSKO_25W	406597	521583	589417	409549	374776	318146	321402	403775	339632	284152
175	ENOB_MOUSE	Beta-enolase	0.021559	1.37994	NOD_25W	ICOSKO_25W	4.59567e+07	4.04663e+07	4.09154e+07	3.05915e+07	3.22418e+07	2.141e+07	2.34506e+07	3.36041e+07	3.03085e+07	2.90387e+07
176	GRHPR_MOUSE	Glyoxylate reductase/hydroxypyruvate reductase	0.0147728	1.36711	NOD_25W	ICOSKO_25W	88320.5	76608.3	71212.6	57979.7	68512.7	42694.3	50437.9	66752.4	56301.7	49068.9
177	FLNC_MOUSE	Filamin-C	0.000992204	1.36635	NOD_25W	ICOSKO_25W	121615	110491	92486.9	93474.2	105839	70315.4	84690	73404.9	79864.3	75161.4
178	G3P_MOUSE	Glyceraldehyde-3-phosphate dehydrogenase	0.01178	1.36295	NOD_25W	ICOSKO_25W	1.09925e+08	1.03412e+08	1.04118e+08	8.59507e+07	8.51592e+07	5.99893e+07	5.77374e+07	8.44932e+07	8.53195e+07	7.09225e+07
179	PARK7_MOUSE	Protein/nucleic acid deglycase DJ-1	0.033947	1.36246	NOD_25W	ICOSKO_25W	641761	703831	665053	503683	463450	331128	369807	541882	458868	483909
180	ODPB_MOUSE	Pyruvate dehydrogenase E1 component subunit beta, mitochondrial	0.0322852	1.36083	NOD_25W	ICOSKO_25W	658196	626608	559067	491767	534815	358489	345885	611466	465132	328360
181	NDUB7_MOUSE	NADH dehydrogenase [ubiquinone] 1 beta subcomplex subunit 7	0.0187479	1.35683	NOD_25W	ICOSKO_25W	101423	105285	126496	106344	110513	58053.5	70165.6	106966	87033.7	83182.4
182	CISY_MOUSE	Citrate synthase, mitochondrial	0.0279512	1.35336	NOD_25W	ICOSKO_25W	836741	766559	855364	658246	678787	422265	445765	699043	697477	540106
183	THIM_MOUSE	3-ketoacyl-CoA thiolase, mitochondrial	0.00738406	1.34824	NOD_25W	ICOSKO_25W	1.02268e+06	1.03332e+06	1.03672e+06	843232	1.0186e+06	629540	596481	886644	832035	730144
184	PGS2_MOUSE	Decorin	0.0203197	1.34613	NOD_25W	ICOSKO_25W	921624	933641	1.00381e+06	654221	767915	498808	629259	742899	642045	667382
185	ACADM_MOUSE	Medium-chain specific acyl-CoA dehydrogenase, mitochondrial	0.0276248	1.3429	NOD_25W	ICOSKO_25W	428871	407484	421443	318437	372005	218453	241846	378900	334835	276735
186	MAOX_MOUSE	NADP-dependent malic enzyme	0.00695786	1.3422	NOD_25W	ICOSKO_25W	159794	166906	152248	113636	133278	93488	111229	117049	112306	106729
187	PGM1_MOUSE	Phosphoglucomutase-1	0.00671008	1.34184	NOD_25W	ICOSKO_25W	5.20742e+06	4.66228e+06	5.00449e+06	3.91436e+06	4.24627e+06	2.89503e+06	2.9671e+06	3.92599e+06	3.68033e+06	3.6982e+06
188	BASI_MOUSE	Basigin	0.00363749	1.34155	NOD_25W	ICOSKO_25W	236697	292184	247311	240325	210043	166285	161184	207766	198335	180712
189	PUR8_MOUSE	Adenylosuccinate lyase	0.00816589	1.33941	NOD_25W	ICOSKO_25W	440015	469792	398225	322689	331367	292763	260764	314588	296698	300081
190	SPSY_MOUSE	Spermine synthase	0.00783344	1.33541	NOD_25W	ICOSKO_25W	347599	297131	324254	248486	269490	189000	205159	243888	220441	255001
191	GPDM_MOUSE	Glycerol-3-phosphate dehydrogenase, mitochondrial	0.0126985	1.33229	NOD_25W	ICOSKO_25W	603944	579252	585521	453629	479888	355470	344700	500553	440509	387023
192	NDUV2_MOUSE	NADH dehydrogenase [ubiquinone] flavoprotein 2, mitochondrial	0.0196311	1.33122	NOD_25W	ICOSKO_25W	487741	415107	428176	340048	360456	275295	262117	398036	316707	273910
193	TCPD_MOUSE	T-complex protein 1 subunit delta	0.00443863	1.32963	NOD_25W	ICOSKO_25W	58778.9	48743.9	46160.8	42878	41726.4	36709	35820.4	39057.1	36502.1	31125.3
194	MLRS_MOUSE	Myosin regulatory light chain 2, skeletal muscle isoform	0.0203929	1.32938	NOD_25W	ICOSKO_25W	7.45729e+07	7.151e+07	8.05076e+07	5.82539e+07	6.29528e+07	3.99775e+07	4.87929e+07	6.33844e+07	4.93352e+07	6.01332e+07
195	F10A1_MOUSE	Hsc70-interacting protein	0.00844826	1.32874	NOD_25W	ICOSKO_25W	40368.7	46273.4	37644	40608.7	34906.3	23259.6	29365.7	30415	35135.7	32193.4
196	IPYR_MOUSE	Inorganic pyrophosphatase	0.00885398	1.32638	NOD_25W	ICOSKO_25W	30991.2	31172.8	29597.9	28188.3	24527.1	25068.7	18098.7	25177.4	18439.8	22141.3
197	ANXA6_MOUSE	Annexin A6	0.0106547	1.32502	NOD_25W	ICOSKO_25W	2.16079e+06	2.21751e+06	2.24786e+06	1.77002e+06	1.92695e+06	1.27537e+06	1.31742e+06	1.83492e+06	1.74e+06	1.62319e+06
198	PGK1_MOUSE	Phosphoglycerate kinase 1	0.020178	1.3249	NOD_25W	ICOSKO_25W	3.88931e+06	4.10361e+06	4.01342e+06	3.06122e+06	3.05881e+06	2.20577e+06	2.42351e+06	3.33098e+06	2.91887e+06	2.80218e+06
199	UCRI_MOUSE	Cytochrome b-c1 complex subunit Rieske, mitochondrial	0.0336795	1.32352	NOD_25W	ICOSKO_25W	439490	361521	429764	353631	391153	221519	242968	398469	346225	283478
200	CMC1_MOUSE	Calcium-binding mitochondrial carrier protein Aralar1	0.00843458	1.32213	NOD_25W	ICOSKO_25W	702851	695028	777973	660682	596007	472337	409566	604966	549020	560327
201	RSSA_MOUSE	40S ribosomal protein SA	0.0293267	1.32188	NOD_25W	ICOSKO_25W	77019.5	73870.8	71571.4	56816	60253.2	41111.1	43893.1	69835.1	51428.2	50586.3
202	KCRM_MOUSE	Creatine kinase M-type	0.00897266	1.321	NOD_25W	ICOSKO_25W	2.2848e+08	2.19265e+08	2.0308e+08	1.72139e+08	1.8576e+08	1.22817e+08	1.41298e+08	1.64487e+08	1.59639e+08	1.75362e+08
203	UBE2N_MOUSE	Ubiquitin-conjugating enzyme E2 N	0.00702551	1.31925	NOD_25W	ICOSKO_25W	213475	206659	239601	190758	210769	130414	142295	191635	163821	176278
204	TGM2_MOUSE	Protein-glutamine gamma-glutamyltransferase 2	0.00841644	1.31714	NOD_25W	ICOSKO_25W	132569	125696	123640	100034	112684	84312.7	82784.2	109957	97047.8	77347.7
205	EFTU_MOUSE	Elongation factor Tu, mitochondrial	0.0314608	1.31394	NOD_25W	ICOSKO_25W	118599	124790	129195	114351	112315	84103.1	65547.5	126459	100138	79823.6
206	RSU1_MOUSE	Ras suppressor protein 1	0.0303972	1.30929	NOD_25W	ICOSKO_25W	22164.7	23634.8	23259.1	17362	18808.4	12370.1	14290.1	19822.4	18479.7	15408.6
207	PP1A_MOUSE	Serine/threonine-protein phosphatase PP1-alpha catalytic subunit	0.0114682	1.308	NOD_25W	ICOSKO_25W	73319.6	70030.9	72327.3	66928.1	57382.3	42575.4	45462	63703.2	55227.2	52962.3
208	APOA4_MOUSE	Apolipoprotein A-IV	0.00634668	1.29824	NOD_25W	ICOSKO_25W	100234	89844.3	88929.2	75274.8	82494.1	65007.1	60057	71644.7	60351.6	79377.9
209	ATPA_MOUSE	ATP synthase subunit alpha, mitochondrial	0.00838688	1.29795	NOD_25W	ICOSKO_25W	6.06756e+06	6.62175e+06	7.5982e+06	6.45352e+06	5.37942e+06	4.46117e+06	4.29539e+06	5.39184e+06	5.3415e+06	5.25721e+06
210	ALBU_MOUSE	Serum albumin	0.0258647	1.29729	NOD_25W	ICOSKO_25W	1.54538e+07	1.7196e+07	1.58459e+07	1.13634e+07	1.30799e+07	9.01306e+06	1.19706e+07	1.23383e+07	1.18637e+07	1.10387e+07
211	MYOTI_MOUSE	Myotilin	0.0379654	1.29483	NOD_25W	ICOSKO_25W	506281	532043	510421	392650	465361	307977	297463	476776	437102	339422
212	CAN1_MOUSE	Calpain-1 catalytic subunit	0.0113765	1.29398	NOD_25W	ICOSKO_25W	95769.5	92253.6	93481.4	75910.5	88915.6	57688.4	60690.1	80649.9	79949.5	65950.4
213	CACB1_MOUSE	Voltage-dependent L-type calcium channel subunit beta-1	0.0168268	1.29364	NOD_25W	ICOSKO_25W	324065	277823	297272	239167	271536	184470	187451	272384	217640	227895
214	MYL1_MOUSE	Myosin light chain 1/3, skeletal muscle isoform	0.00482981	1.2913	NOD_25W	ICOSKO_25W	4.64884e+07	4.8963e+07	5.4319e+07	4.16561e+07	4.41453e+07	3.09953e+07	3.53456e+07	4.14039e+07	3.60311e+07	3.86546e+07
215	NDUB4_MOUSE	NADH dehydrogenase [ubiquinone] 1 beta subcomplex subunit 4	0.0146782	1.28843	NOD_25W	ICOSKO_25W	80336.5	86024.5	99212.2	78227.6	79630.5	59118.4	67816.2	75396.3	74436.2	51874.6
216	CAZA2_MOUSE	F-actin-capping protein subunit alpha-2	0.0193957	1.28483	NOD_25W	ICOSKO_25W	856167	918450	835520	669252	735323	517928	548748	739088	662128	656814
217	OXSR1_MOUSE	Serine/threonine-protein kinase OSR1	0.0130702	1.28441	NOD_25W	ICOSKO_25W	57295.3	58201.4	59721.7	50104	57178.5	35127.3	38429.4	52643.8	49659.8	44085.4
218	RS14_MOUSE	40S ribosomal protein S14	0.0246824	1.28397	NOD_25W	ICOSKO_25W	64430.2	62405.8	63795.5	49704.1	54148.1	39069.3	43214.6	61055.7	41672.5	44342.6
219	ALDOA_MOUSE	Fructose-bisphosphate aldolase A	0.0150391	1.28245	NOD_25W	ICOSKO_25W	5.52736e+07	5.11771e+07	5.45705e+07	4.4919e+07	4.64036e+07	3.13498e+07	3.53242e+07	4.73383e+07	4.15202e+07	4.1234e+07
220	CSN4_MOUSE	COP9 signalosome complex subunit 4	0.0015737	1.27919	NOD_25W	ICOSKO_25W	47522.6	43074.9	45102.4	40696.7	48705.1	31696	31753.3	38378.6	37473.9	36670.6
221	SAM50_MOUSE	Sorting and assembly machinery component 50 homolog	0.0130656	1.27748	NOD_25W	ICOSKO_25W	102081	105425	113738	92064.4	105447	69160.5	66469.8	93448	84795.4	92204.3
222	VDAC1_MOUSE	Voltage-dependent anion-selective channel protein 1	0.00877317	1.27531	NOD_25W	ICOSKO_25W	3.69514e+06	3.20211e+06	3.34336e+06	3.14099e+06	3.10607e+06	2.25515e+06	2.19092e+06	3.12627e+06	2.73708e+06	2.61896e+06
223	NDUS3_MOUSE	NADH dehydrogenase [ubiquinone] iron-sulfur protein 3, mitochondrial	0.0100734	1.26761	NOD_25W	ICOSKO_25W	605416	641983	649026	565043	590991	429343	393251	581521	512735	491196
224	PRR33_MOUSE	Proline-rich protein 33	0.00431622	1.26038	NOD_25W	ICOSKO_25W	161289	137889	173680	149311	163892	115721	109052	135958	134049	128888
225	PFKAM_MOUSE	ATP-dependent 6-phosphofructokinase, muscle type	0.00394469	1.25989	NOD_25W	ICOSKO_25W	9.0413e+06	7.97839e+06	7.51235e+06	7.1436e+06	7.05568e+06	5.56085e+06	5.79078e+06	6.14147e+06	6.65088e+06	6.59781e+06
226	ROA2_MOUSE	Heterogeneous nuclear ribonucleoproteins A2/B1	0.0262548	1.25619	NOD_25W	ICOSKO_25W	109223	131514	120554	129793	122441	104311	76701.8	119768	104225	83395.3
227	PUR9_MOUSE	Bifunctional purine biosynthesis protein PURH	0.0294404	1.25055	NOD_25W	ICOSKO_25W	73863	89450.2	74358.7	65705.9	64446.7	51731.6	50660.3	69063.4	65117.6	57557.8
228	KAD1_MOUSE	Adenylate kinase isoenzyme 1	0.023018	1.25032	NOD_25W	ICOSKO_25W	1.16235e+07	1.09005e+07	1.1188e+07	9.31976e+06	1.10914e+07	6.81052e+06	7.68717e+06	1.00357e+07	9.20126e+06	9.5526e+06
229	ACTA_MOUSE	Actin, aortic smooth muscle	0.0101967	1.24874	NOD_25W	ICOSKO_25W	2.21346e+08	2.30641e+08	2.27027e+08	1.7402e+08	1.97629e+08	1.49233e+08	1.57782e+08	1.8396e+08	1.7636e+08	1.74045e+08
230	ANX11_MOUSE	Annexin A11	0.0288016	1.24486	NOD_25W	ICOSKO_25W	237993	256305	237824	195875	202331	158378	162816	229719	181254	175829
231	WDR1_MOUSE	WD repeat-containing protein 1	0.0136056	1.24322	NOD_25W	ICOSKO_25W	108514	108433	117891	90720.4	103288	70994	79628.3	96308	93120.3	85334
232	PACN3_MOUSE	Protein kinase C and casein kinase II substrate protein 3	0.00690599	1.2369	NOD_25W	ICOSKO_25W	141701	133050	143317	117742	125361	105964	93675.2	124290	101732	108879
233	KLH40_MOUSE	Kelch-like protein 40	0.0253874	1.23654	NOD_25W	ICOSKO_25W	102809	88950.8	99707.6	81290.5	87438.3	67959.9	60096.9	86663.7	74842	82602.5
234	VAPB_MOUSE	Vesicle-associated membrane protein-associated protein B	0.00765016	1.23411	NOD_25W	ICOSKO_25W	188563	175115	181786	168212	196311	130384	128039	163178	150108	165657
235	GSTM2_MOUSE	Glutathione S-transferase Mu 2	0.00606038	1.21638	NOD_25W	ICOSKO_25W	147024	170526	137944	129738	136412	127429	117653	116941	111437	119812
236	DESM_MOUSE	Desmin	0.0320744	1.20068	NOD_25W	ICOSKO_25W	702201	719081	744824	682103	795074	600893	490723	725149	551088	666497
237	PEBP1_MOUSE	Phosphatidylethanolamine-binding protein 1	0.0239206	1.19467	NOD_25W	ICOSKO_25W	2.1331e+06	1.85834e+06	1.9798e+06	1.60463e+06	2.01229e+06	1.42518e+06	1.54245e+06	1.81669e+06	1.67501e+06	1.56642e+06
238	CSN6_MOUSE	C	0.0266023	1.186	NOD_25W	ICOSKO_25W	29394.3	28443.1	31396.3	24940.5	25684.1	21892.2	21921.1	25974.9	21503.6	26632.3
239	TBB4A_MOUSE	Tubulin beta-4A chain	0.0397462	1.18517	NOD_25W	ICOSKO_25W	771230	634820	789611	619040	643390	507658	577079	607953	665474	559633
240	CARME_MOUSE	Carnosine N-methyltransferase	0.00660855	1.14419	NOD_25W	ICOSKO_25W	35091.7	33017.8	31713.5	35404.8	33680.5	27775.9	28465.6	32627.3	27965	30789.1
241	TIGAR_MOUSE	Fructose-2,6-bisphosphatase TIGAR	0.0286692	1.12129	NOD_25W	ICOSKO_25W	16860.9	14838.3	18129.7	15601.4	16844.6	14406.9	13506.2	14621.1	15458.8	15382.1
	35 weeks						NOD_8W					ICOSKO_8W
	Upregulated in Icos-/- NOD vs Icos+/+ NOD (noted as NOD_ICOSKO vs NOD)
	Accession	Description	Anova (p)	Max fold change	Highest mean condition	Lowest mean condition	NOD_35W_1	NOD_35W_2	NOD_35W_4	NOD_35W_5	NOD_35W_6	NOD_ICOSKO_35W_1	NOD_ICOSKO_35W_2	NOD_ICOSKO_35W_3	NOD_ICOSKO_35W_4	NOD_ICOSKO_35W_6
1	LOX15_MOUSE	Arachidonate 15-lipoxygenase	0.00171669	58.1555	ICOSKO_35W	NOD_35W	511.357	381.093	225.798	825.673	431.994	1843.2	42194.3	9723.46	4703.98	79707.6
2	PRG2_MOUSE	Bone marrow proteoglycan	0.000363949	24.429	ICOSKO_35W	NOD_35W	3883.9	7529.25	7758.86	12084.4	11538.1	44987	317836	172903	60563.9	449139
3	PERE_MOUSE	Eosinophil peroxidase	0.0051457	15.2725	ICOSKO_35W	NOD_35W	3055.5	4947.43	5815.7	4657.66	3192.37	10623.4	101124	37964.5	11166.6	170056
4	PLSL_MOUSE	Plastin-2	0.000182289	13.2317	ICOSKO_35W	NOD_35W	2674.63	1481.93	1981.03	1998.58	1922.28	6646.74	33220	26433.4	15215.2	51575
5	HA1L_MOUSE	H-2 class I histocompatibility antigen, L-D alpha chain	4.2225e-05	9.76126	ICOSKO_35W	NOD_35W	815.037	3470.17	2477.86	3273.21	2778.63	17149.3	34896.3	27908.9	20036.3	25098.9
6	COR1A_MOUSE	Coronin-1A	0.00122253	8.85748	ICOSKO_35W	NOD_35W	4160.76	11260.3	2118.03	3694.2	2352.25	12551.9	49528.5	38109.3	22091.8	86627
7	IRGM1_MOUSE	Immunity-related GTPase family M protein 1	1.18084e-05	7.79683	ICOSKO_35W	NOD_35W	6328.31	7517.86	7174.13	6061.97	5313.3	31935.3	73463.3	58714.9	26814.1	61655.3
8	DPEP1_MOUSE	Dipeptidase 1	0.00488735	4.32987	ICOSKO_35W	NOD_35W	749.781	221.023	333.317	2144.49	1291.76	2734.06	5790.41	3106.16	3107.9	5786.65
9	F13A_MOUSE	Coagulation factor XIII A chain	0.0119029	2.53543	ICOSKO_35W	NOD_35W	21143.5	4555.03	5061.33	8994.1	6836.65	11724.5	24985.5	22603.7	26873.1	31940.5
10	CLIC1_MOUSE	Chloride intracellular channel protein 1	0.00663043	2.40687	ICOSKO_35W	NOD_35W	9347.3	5477.85	6898.1	11142.4	7885.33	12607.3	21740.1	18040.4	11765.4	33928.9
11	GMFB_MOUSE	Glia maturation factor beta	0.00227585	2.35563	ICOSKO_35W	NOD_35W	7161.17	8514.48	11885.5	6991.35	13348.5	16377.5	24216.6	16080.4	21575.6	34586.7
12	FABP5_MOUSE	Fatty acid-binding protein, epidermal	0.00468514	1.91995	ICOSKO_35W	NOD_35W	13785.5	6831.57	5855.79	9386.43	7036.48	13227.3	14931.6	21544.1	14173.2	18481.6
13	PSME1_MOUSE	Proteasome activator complex subunit 1	0.000741744	1.89982	ICOSKO_35W	NOD_35W	47044.1	30547.3	37162.5	34937.2	39081.5	58436.6	70153.5	70662.2	59446.7	99934.1
14	MYL6_MOUSE	Myosin light polypeptide 6	0.000343518	1.88338	ICOSKO_35W	NOD_35W	33715.3	20232.9	22284.7	23519.1	22645.7	40798.9	40537.6	49854.7	43340.2	55989.8
15	DX39B_MOUSE	Spliceosome RNA helicase Ddx39b	0.0004234	1.67023	ICOSKO_35W	NOD_35W	18354.2	17643.7	12544.7	21063.9	18528.7	26843.7	31916.2	28911.3	30103.9	29430.5
16	TKT_MOUSE	Transketolase	0.00281403	1.66518	ICOSKO_35W	NOD_35W	73290.2	51862.3	64670.4	83866.7	84053.3	90141.3	134718	117586	111213	142048
17	ARPC4_MOUSE	Actin-related protein 2/3 complex subunit 4	0.0109536	1.59617	ICOSKO_35W	NOD_35W	21679.1	13153.4	13980.9	19161.3	19867.7	19591.9	27182.6	30600.6	26694.8	36141.3
18	CO6A2_MOUSE	Collagen alpha-2(VI) chain	0.0119473	1.55597	ICOSKO_35W	NOD_35W	6533.88	11436	8053.45	10392.8	13114.4	14483.6	14841.3	16364.9	12458.5	18919.7
19	EF1A1_MOUSE	Elongation factor 1-alpha 1	0.00698372	1.53584	ICOSKO_35W	NOD_35W	48785.2	36175.6	37106.3	53120.9	49315.5	49591.8	65401.2	73892.6	72235.4	83680.6
20	STIM1_MOUSE	Stromal interaction molecule 1	0.00597839	1.49904	ICOSKO_35W	NOD_35W	5850.94	10762	8705.41	8065.27	10385.6	12514.6	13731	13484.7	14188.6	11692.6
21	KCC2D_MOUSE	Calcium/calmodulin-dependent protein kinase type II subunit delta	7.51987e-05	1.46828	ICOSKO_35W	NOD_35W	28689.4	31401	26818.7	28049.6	26411	41190.2	44538.6	46246.8	37320.9	38273.7
22	CATA_MOUSE	Catalase	0.002051	1.46579	ICOSKO_35W	NOD_35W	32087.8	23105.9	23926.5	33096	26041	35033.1	38388.6	45557	41057.6	42620.1
23	LMNA_MOUSE	Prelamin-A/C	0.000105427	1.44304	ICOSKO_35W	NOD_35W	377201	328984	373639	366807	361685	458284	573886	565194	535401	476712
24	PDIA3_MOUSE	Protein disulfide-isomerase A3	0.000286955	1.4287	ICOSKO_35W	NOD_35W	185420	163979	140662	166747	159061	200217	240360	237898	248867	238292
25	TGM2_MOUSE	Protein-glutamine gamma-glutamyltransferase 2	0.00142364	1.3979	ICOSKO_35W	NOD_35W	43813.1	40200.9	35727.2	45161.6	45151.1	58687.6	66485.3	63683.1	55851.4	48927.8
26	EHD4_MOUSE	EH domain-containing protein 4	0.000392082	1.39585	ICOSKO_35W	NOD_35W	17411.8	18539.9	16827.2	20971.7	21421.8	27512	27875.7	28199.1	25153.3	24106.4
27	LMNB1_MOUSE	Lamin-B1	0.00514702	1.37843	ICOSKO_35W	NOD_35W	33985.3	35069	42006.1	38175	31598.7	41274.2	52247	61527.9	48427.2	45791.8
28	JPH1_MOUSE	Junctophilin-1	0.00354752	1.36028	ICOSKO_35W	NOD_35W	66215.8	48923.7	64131.5	59086.4	61191.3	77523.1	72350.5	98195.3	83683.4	75716.7
29	PDIA6_MOUSE	Protein disulfide-isomerase A6	0.000101796	1.29247	ICOSKO_35W	NOD_35W	46553.1	47644.5	49453.2	49450.7	51533	56525.3	67965.6	62938.2	62720.9	66032.1
30	CAP1_MOUSE	Adenylyl cyclase-associated protein 1	0.00174791	1.29072	ICOSKO_35W	NOD_35W	218362	243648	254016	197720	197141	264854	296635	293561	282833	295961
31	LEG1_MOUSE	Galectin-1	0.0040079	1.28975	ICOSKO_35W	NOD_35W	287332	215176	247423	263930	275865	347339	361358	350318	293951	310462
32	NDUA5_MOUSE	NADH dehydrogenase [ubiquinone] 1 alpha subcomplex subunit 5	0.00179089	1.26049	ICOSKO_35W	NOD_35W	64340.8	51165	56296.8	63609.2	62118.1	74124.8	74521.6	70855.8	72829.5	82702.6
33	NDUS6_MOUSE	NADH dehydrogenase [ubiquinone] iron-sulfur protein 6, mitochondrial	0.00350296	1.2573	ICOSKO_35W	NOD_35W	263148	187614	242130	235306	230060	299482	289625	296624	278332	292214
34	PACN3_MOUSE	Protein kinase C and casein kinase II substrate protein 3	0.00278424	1.25475	ICOSKO_35W	NOD_35W	62555.7	59082.1	64546.5	73396.5	70472.6	79302.3	94171.9	84608.6	77595.9	78455.2
35	PDLI3_MOUSE	PDZ and LIM domain protein 3	0.0014453	1.10911	ICOSKO_35W	NOD_35W	647140	675928	628847	651612	652815	738091	766040	701764	714229	691527
	Downregulated in Icos-/- NOD vs Icos+/+ NOD (noted as NOD_ICOSKO vs NOD)
1	TMED2_MOUSE	Transmembrane emp24 domain-containing protein 2	0.0119129	15.4749	NOD_35W	ICOSKO_35W	294.059	9175.27	4484.08	1050.71	1488.77	448.995	125.113	23.8241	379.566	88.2827
2	PPIA_MOUSE	Peptidyl-prolyl cis-trans isomerase A	0.0126133	8.13707	NOD_35W	ICOSKO_35W	15569.5	96128.5	76269	21860.2	6512.62	8049.14	4304.59	3793.62	2979.67	7459.92
3	IGH1M_MOUSE	Ig gamma-1 chain C region, membrane-bound form	0.00185638	6.48256	NOD_35W	ICOSKO_35W	225494	29271.1	46227.5	68878.2	55464.4	10994.7	16478.2	9803.62	12554.6	15781.1
4	IGG2B_MOUSE	Ig gamma-2B chain C region	0.000777889	4.85157	NOD_35W	ICOSKO_35W	752654	323256	246804	371624	245083	36360.2	75582.8	81928.6	63315.6	142564
5	A1BG_MOUSE	Alpha-1B-glycoprotein	0.00542193	4.1137	NOD_35W	ICOSKO_35W	159481	77605	80013.5	92438.9	47479.6	21015.4	5254.16	12137.3	45215.4	27474.5
6	RS3_MOUSE	40S ribosomal protein S3	0.00487041	3.16227	NOD_35W	ICOSKO_35W	35086.6	89019.1	80289.1	31419.3	25150.3	19040.5	12795.6	17720.4	16746.9	16221.1
7	TNNI2_MOUSE	Troponin I, fast skeletal muscle	0.00457946	3.08717	NOD_35W	ICOSKO_35W	6.59065e+06	1.57243e+07	1.83884e+07	6.38649e+06	5.59209e+06	4.18649e+06	3.24497e+06	3.47668e+06	2.88298e+06	3.27367e+06
8	IGKC_MOUSE	Ig kappa chain C region	0.000506695	2.52752	NOD_35W	ICOSKO_35W	96962.4	99409.6	159948	112544	108219	26103.6	43017.9	47217.8	50550.8	61429.8
9	HYES_MOUSE	Bifunctional epoxide hydrolase 2	0.00228395	2.33675	NOD_35W	ICOSKO_35W	19505.8	20270.8	22576.4	16845.8	16863.5	12370.3	8126.81	10154.8	6592.55	3865
10	NDUB9_MOUSE	NADH dehydrogenase [ubiquinone] 1 beta subcomplex subunit 9	9.14916e-05	2.25168	NOD_35W	ICOSKO_35W	90107.3	149979	152059	111261	115426	61806.6	59768.7	53931.1	46558.9	52766.7
11	TMOD1_MOUSE	Tropomodulin-1	0.00425142	2.18895	NOD_35W	ICOSKO_35W	103030	77775.9	66923.3	79346.3	62560	41803.8	39571.4	42472.9	38505.4	15647.7
12	GPDM_MOUSE	Glycerol-3-phosphate dehydrogenase, mitochondrial	0.00277334	2.16113	NOD_35W	ICOSKO_35W	170241	249660	262426	152066	175414	96142.8	72710	75228.2	155443	67734
13	LRC20_MOUSE	Leucine-rich repeat-containing protein 20	0.00350576	2.10042	NOD_35W	ICOSKO_35W	84395.3	119223	141244	64387.4	60629.3	48781.5	45466.7	42722.8	44384	42351.8
14	ALD2_MOUSE	Aldose reductase-related protein 2	0.00466535	2.08728	NOD_35W	ICOSKO_35W	63169.9	113108	97399.4	61594.3	48250.9	44682.5	32776.1	44542.4	32870.1	28871.8
15	TNNT3_MOUSE	Troponin T, fast skeletal muscle	0.000222894	2.04215	NOD_35W	ICOSKO_35W	3.91655e+07	2.8025e+07	2.80526e+07	3.07827e+07	2.7178e+07	1.79413e+07	1.43143e+07	1.80326e+07	1.36829e+07	1.10498e+07
16	DHRS4_MOUSE	Dehydrogenase/reductase SDR family member 4	0.00306235	2.0115	NOD_35W	ICOSKO_35W	23237.9	24866.8	20050.6	22867.2	20401.5	9986.87	9451.76	7783.46	7714.64	20456.7
17	ITPA_MOUSE	Inosine triphosphate pyrophosphatase	0.000262649	2.00418	NOD_35W	ICOSKO_35W	71041	80695.9	71330.2	49869.6	63253.5	42955.7	32890.2	27375.3	34988.9	29534.5
18	MYL1_MOUSE	Myosin light chain 1/3, skeletal muscle isoform	0.00449098	1.93792	NOD_35W	ICOSKO_35W	1.14536e+07	1.64925e+07	2.20785e+07	1.35566e+07	1.07499e+07	1.08295e+07	6.92421e+06	7.68029e+06	7.06947e+06	5.85256e+06
19	HSP7C_MOUSE	Heat shock cognate 71 kDa protein	0.0061631	1.93286	NOD_35W	ICOSKO_35W	823937	1.2668e+06	1.0069e+06	827321	735237	665816	474023	516762	499757	254675
20	ACTN2_MOUSE	Alpha-actinin-2	0.0025671	1.91054	NOD_35W	ICOSKO_35W	1.32536e+06	1.63072e+06	939135	975534	1.1283e+06	512919	637184	550513	511263	928100
21	PYGM_MOUSE	Glycogen phosphorylase, muscle form	0.00101767	1.86906	NOD_35W	ICOSKO_35W	1.56911e+07	1.69502e+07	1.05355e+07	1.21489e+07	1.08357e+07	5.7484e+06	7.09606e+06	8.50927e+06	7.97307e+06	6.07135e+06
22	ACTN3_MOUSE	Alpha-actinin-3	0.000219208	1.86858	NOD_35W	ICOSKO_35W	1.27318e+07	1.3362e+07	8.0812e+06	1.04307e+07	1.11117e+07	5.63939e+06	5.38046e+06	6.54698e+06	5.81572e+06	6.43559e+06
23	GRP75_MOUSE	Stress-70 protein, mitochondrial	0.00539215	1.86525	NOD_35W	ICOSKO_35W	153062	128932	158134	166727	139149	64518.7	60387.7	69493	149063	56486.5
24	TPM1_MOUSE	Tropomyosin alpha-1 chain	0.00106317	1.85027	NOD_35W	ICOSKO_35W	4.33708e+07	3.43595e+07	3.8456e+07	3.42166e+07	3.68225e+07	2.82749e+07	2.1255e+07	2.12563e+07	1.63616e+07	1.40406e+07
25	KPB1_MOUSE	Phosphorylase b kinase regulatory subunit alpha, skeletal muscle isoform	0.00236406	1.83461	NOD_35W	ICOSKO_35W	94045	139524	136337	100135	118548	91687.2	66699.6	61527	56549.3	44361.7
26	MAOX_MOUSE	NADP-dependent malic enzyme	0.00111999	1.81282	NOD_35W	ICOSKO_35W	43912.4	52851.4	56145.5	42339.4	49109.3	33283.9	23645.3	30498.9	29452.6	17913.9
27	TCPZ_MOUSE	T-complex protein 1 subunit zeta	0.00466079	1.80605	NOD_35W	ICOSKO_35W	16613.4	15147.5	18492.2	20958.3	16816.4	11401.8	11699.7	12405.5	5688.55	7545.09
28	F16P2_MOUSE	Fructose-1,6-bisphosphatase isozyme 2	0.00112218	1.79476	NOD_35W	ICOSKO_35W	147413	113035	100784	112721	118340	91330.1	58706.6	72398.2	56422.9	51155.7
29	PRDX3_MOUSE	Thioredoxin-dependent peroxide reductase, mitochondrial	0.00527872	1.78179	NOD_35W	ICOSKO_35W	617412	344382	430992	540791	611864	381040	291716	297090	253039	205704
30	ECHA_MOUSE	Trifunctional enzyme subunit alpha, mitochondrial	0.0120579	1.76215	NOD_35W	ICOSKO_35W	260704	385642	538112	331404	231989	247466	188055	178943	211720	165704
31	GLYG_MOUSE	Glycogenin-1	0.000760267	1.76001	NOD_35W	ICOSKO_35W	227108	243780	202057	195482	191874	158569	133402	105298	117034	88136.6
32	PDLI1_MOUSE	PDZ and LIM domain protein 1	1.0641e-05	1.75902	NOD_35W	ICOSKO_35W	173109	167959	188653	165210	177549	118851	94913.1	87207.1	92041.4	102991
33	CALM1_MOUSE	Calmodulin-1	0.00101166	1.74937	NOD_35W	ICOSKO_35W	596786	617651	687582	415353	478641	397130	311909	312039	297688	279533
34	GMPR1_MOUSE	GMP reductase 1	0.000705602	1.74429	NOD_35W	ICOSKO_35W	49953.7	30344.2	40729.7	29589	35376.4	21426.8	19729	22372.7	22745.2	20355.7
35	A1AT1_MOUSE	Alpha-1-antitrypsin 1-1	0.00102698	1.74161	NOD_35W	ICOSKO_35W	1.95785e+06	1.48889e+06	1.20339e+06	1.78157e+06	1.52631e+06	982458	755545	882943	1.13465e+06	813736
36	NFL_MOUSE	Neurofilament light polypeptide	0.00319491	1.73772	NOD_35W	ICOSKO_35W	260878	281743	205515	226308	227671	152663	139382	82100.8	166575	151055
37	ANXA2_MOUSE	Annexin A2	0.0112136	1.73625	NOD_35W	ICOSKO_35W	56475.1	97066.2	106588	66961.6	55150.9	41374.2	37456.7	40038.1	40762.6	60522.3
38	SPA3K_MOUSE	Serine protease inhibitor A3K	0.00381713	1.73578	NOD_35W	ICOSKO_35W	2.18308e+06	1.56292e+06	1.41589e+06	2.36904e+06	1.9369e+06	1.27475e+06	971742	1.30041e+06	1.13064e+06	776967
39	APOA1_MOUSE	Apolipoprotein A-I	0.000635776	1.73519	NOD_35W	ICOSKO_35W	145333	154436	127284	92508.9	105865	67484.9	71446.9	70378	77084.8	74042.4
40	DHPR_MOUSE	Dihydropteridine reductase	0.00021993	1.72928	NOD_35W	ICOSKO_35W	159081	119072	152841	137865	132831	97131.5	77823.5	83682.1	83885.6	63248.5
41	ADHX_MOUSE	Alcohol dehydrogenase class-3	0.00291123	1.72726	NOD_35W	ICOSKO_35W	169959	102219	138047	149341	168671	113202	79392.2	84470.2	79967.7	64582.7
42	BDH_MOUSE	D-beta-hydroxybutyrate dehydrogenase, mitochondrial	0.000657389	1.7137	NOD_35W	ICOSKO_35W	53357.5	53110.1	37753	60751	51939.8	29221.8	29273.6	25300.9	29358.6	36761.1
43	EF2_MOUSE	Elongation factor 2	0.000590691	1.68771	NOD_35W	ICOSKO_35W	437344	340415	442738	351491	433233	291351	207992	205955	275445	207390
44	ARMT1_MOUSE	Protein-glutamate O-methyltransferase	0.000124736	1.68522	NOD_35W	ICOSKO_35W	7751.93	7018.93	7830.82	6303.89	6078.48	4001.1	4226.57	4713.12	4416.06	3402.49
45	MYL6B_MOUSE	Myosin light chain 6B	0.00111816	1.68427	NOD_35W	ICOSKO_35W	937602	590379	733875	867951	699113	497554	496726	351122	470228	457707
46	QOR_MOUSE	Quinone oxidoreductase	0.000749556	1.68374	NOD_35W	ICOSKO_35W	44298.6	42066.1	36514.4	38537.9	38222.8	28331	22660.3	28513.1	22057.6	17007
47	APOA4_MOUSE	Apolipoprotein A-IV	0.00211635	1.68102	NOD_35W	ICOSKO_35W	57163.2	79094.2	83273.6	66383.9	85100.3	50284.7	51384.7	32272.6	47892.1	38874.5
48	CES1D_MOUSE	Carboxylesterase 1D	0.00735831	1.67178	NOD_35W	ICOSKO_35W	201721	153916	125118	196646	204215	116515	75891.8	107486	141005	86452.6
49	ALDR_MOUSE	Aldose reductase	0.000182831	1.67131	NOD_35W	ICOSKO_35W	932456	703912	845815	838337	826104	599011	462393	514841	501896	402925
50	TITIN_MOUSE	Titin	0.000412465	1.66687	NOD_35W	ICOSKO_35W	1.27209e+07	8.86013e+06	9.96743e+06	1.04494e+07	9.99458e+06	7.40756e+06	6.42551e+06	6.63261e+06	5.68082e+06	5.04523e+06
51	CMBL_MOUSE	Carboxymethylenebutenolidase homolog	0.00103366	1.66381	NOD_35W	ICOSKO_35W	248814	203283	304848	207967	246956	180293	139239	154837	135200	118798
52	FUMH_MOUSE	Fumarate hydratase, mitochondrial	0.000206906	1.66115	NOD_35W	ICOSKO_35W	630863	788407	738362	605253	523277	426581	396308	385703	406480	363169
53	F261_MOUSE	6-phosphofructo-2-kinase/fructose-2,6-bisphosphatase 1	0.00898375	1.65423	NOD_35W	ICOSKO_35W	12323.2	17066.9	7869.46	8965	11416.9	7074.42	7058.23	7246.86	6334.15	7131.25
54	ENOB_MOUSE	Beta-enolase	0.000286359	1.65345	NOD_35W	ICOSKO_35W	2.5055e+07	2.98498e+07	3.05916e+07	2.49439e+07	2.52457e+07	2.06547e+07	1.41564e+07	1.72284e+07	1.56563e+07	1.43668e+07
55	GSTM2_MOUSE	Glutathione S-transferase Mu 2	0.00237379	1.65239	NOD_35W	ICOSKO_35W	418551	247800	316862	282753	308566	238990	173718	195978	191850	152347
56	JPH2_MOUSE	Junctophilin-2	0.00594687	1.65098	NOD_35W	ICOSKO_35W	196913	164579	193038	183978	210134	146022	116629	140457	103595	67892.6
57	LDHB_MOUSE	L-lactate dehydrogenase B chain	0.000697036	1.64915	NOD_35W	ICOSKO_35W	2.32257e+06	1.46154e+06	1.5335e+06	1.78308e+06	1.8479e+06	1.26482e+06	1.05288e+06	980439	1.08076e+06	1.04729e+06
58	MYH7_MOUSE	Myosin-7	0.00864663	1.64546	NOD_35W	ICOSKO_35W	49463	67380.4	90671.6	47652.9	57399.5	38668.1	32182.5	35012.1	49481.6	34613
59	NIT2_MOUSE	Omega-amidase NIT2	0.00146807	1.64363	NOD_35W	ICOSKO_35W	38287.8	52920	58148.6	37127.3	40788	31592.6	25447	24798.4	26470.9	29965.8
60	AT5F1_MOUSE	ATP synthase F(0) complex subunit B1, mitochondrial	0.000145887	1.63774	NOD_35W	ICOSKO_35W	1.0511e+06	948989	875618	833505	905064	586453	549009	522639	686913	472455
61	ODPB_MOUSE	Pyruvate dehydrogenase E1 component subunit beta, mitochondrial	0.000317051	1.63556	NOD_35W	ICOSKO_35W	1.39641e+06	948799	1.12535e+06	942829	1.04068e+06	761085	665484	649969	628409	629745
62	CSN2_MOUSE	COP9 signalosome complex subunit 2	0.000117461	1.63275	NOD_35W	ICOSKO_35W	24274.5	26354.6	22025.1	21582.5	24747.2	16627.9	15247.5	14162.8	15216.1	11619.2
63	HEMO_MOUSE	Hemopexin	0.00998694	1.62834	NOD_35W	ICOSKO_35W	139306	93548.5	123357	117872	122901	51516.1	79100.5	114675	63331.2	57998.5
64	GSTM1_MOUSE	Glutathione S-transferase Mu 1	0.00253874	1.6283	NOD_35W	ICOSKO_35W	97510.7	121348	129360	78261.9	97212.2	73954.3	54315.8	71050.5	67596	54702.3
65	IVD_MOUSE	Isovaleryl-CoA dehydrogenase, mitochondrial	0.000466511	1.62492	NOD_35W	ICOSKO_35W	128466	100420	99794.2	100577	84547.5	70289.2	65848.4	60990.4	66950.8	52123.6
66	MYOM1_MOUSE	Myomesin-1	2.97834e-05	1.61361	NOD_35W	ICOSKO_35W	61672.2	58482.8	59492.3	48826.1	55962.7	35538.3	38206.5	37872.1	30803.2	33853.1
67	SCRN3_MOUSE	Secernin-3	0.00390155	1.61355	NOD_35W	ICOSKO_35W	58646.6	35626.7	42410.8	42941.7	46184.1	35506.3	28006	28384.8	27672.7	20375.9
68	PFKAM_MOUSE	ATP-dependent 6-phosphofructokinase, muscle type	0.00187307	1.61124	NOD_35W	ICOSKO_35W	4.32231e+06	4.84694e+06	5.71564e+06	4.11219e+06	4.42479e+06	3.73494e+06	2.75333e+06	2.84303e+06	3.06289e+06	2.14235e+06
69	NB5R1_MOUSE	NADH-cytochrome b5 reductase 1	0.00339768	1.6057	NOD_35W	ICOSKO_35W	124597	68387.3	75773.3	83306.9	81999.8	58972.8	60365.6	50999	48665.6	51324.2
70	COQ9_MOUSE	Ubiquinone biosynthesis protein COQ9, mitochondrial	0.00331849	1.60362	NOD_35W	ICOSKO_35W	464731	381555	513883	318540	305360	278234	224529	240472	265393	228613
71	PHKG1_MOUSE	Phosphorylase b kinase gamma catalytic chain, skeletal muscle/heart isoform	0.00122196	1.60306	NOD_35W	ICOSKO_35W	295286	282187	313339	303605	333659	253772	195637	179634	185104	139078
72	LDHA_MOUSE	L-lactate dehydrogenase A chain	0.000407888	1.59934	NOD_35W	ICOSKO_35W	2.21769e+07	1.63786e+07	2.0189e+07	1.89881e+07	1.956e+07	1.51987e+07	1.14683e+07	1.25954e+07	1.1114e+07	1.04565e+07
73	GRHPR_MOUSE	Glyoxylate reductase/hydroxypyruvate reductase	0.00451006	1.58709	NOD_35W	ICOSKO_35W	187192	300119	226455	178569	191096	160588	126000	110367	135974	149723
74	KERA_MOUSE	Keratocan	0.00592942	1.58045	NOD_35W	ICOSKO_35W	70633.6	105993	73336.7	78348.4	87920.5	74275.7	56221.8	43025.7	45221.9	44618.4
75	RMD1_MOUSE	Regulator of microtubule dynamics protein 1	0.00291777	1.57649	NOD_35W	ICOSKO_35W	25615.9	16900.6	22647.9	24926.3	26800.9	17994.8	14421.3	16261.2	12753.8	12715.5
76	CBR1_MOUSE	Carbonyl reductase [NADPH] 1	0.00306995	1.57083	NOD_35W	ICOSKO_35W	247049	149958	187366	183963	210909	157270	112297	130880	114634	108314
77	NDUS4_MOUSE	NADH dehydrogenase [ubiquinone] iron-sulfur protein 4, mitochondrial	0.00155041	1.56744	NOD_35W	ICOSKO_35W	566939	424548	360073	453847	439035	289202	293995	336187	282321	230208
78	G3P_MOUSE	Glyceraldehyde-3-phosphate dehydrogenase	0.000125388	1.56172	NOD_35W	ICOSKO_35W	1.10468e+08	1.0226e+08	1.05146e+08	9.36517e+07	1.08542e+08	8.10915e+07	6.43551e+07	6.5539e+07	6.58083e+07	5.62158e+07
79	AMPD1_MOUSE	AMP deaminase 1	0.00279758	1.56066	NOD_35W	ICOSKO_35W	2.71887e+06	2.17068e+06	2.77035e+06	2.49903e+06	2.40813e+06	2.1015e+06	1.48356e+06	1.64611e+06	1.6787e+06	1.14251e+06
80	GLRX3_MOUSE	Glutaredoxin-3	0.000206415	1.55786	NOD_35W	ICOSKO_35W	108147	90125	95443.2	114819	114864	79744.7	61839.2	65064.6	68251.8	61071.9
81	MLRV_MOUSE	Myosin regulatory light chain 2, ventricular/cardiac muscle isoform	0.00038944	1.5387	NOD_35W	ICOSKO_35W	3.73528e+06	3.4829e+06	3.86286e+06	3.23417e+06	3.33239e+06	2.69482e+06	2.18035e+06	1.86504e+06	2.58673e+06	2.14217e+06
82	PPCE_MOUSE	Prolyl endopeptidase	0.00540113	1.53814	NOD_35W	ICOSKO_35W	42258.5	54821.2	43830.2	32516.3	38890.2	32764.6	29055.8	24652.2	21596.6	29965
83	SUCA_MOUSE	Succinate--CoA ligase [ADP/GDP-forming] subunit alpha, mitochondrial	0.00873513	1.5373	NOD_35W	ICOSKO_35W	188947	113184	115347	154009	124648	106943	90792	97682.8	88131.4	69281.1
84	BZW2_MOUSE	Basic leucine zipper and W2 domain-containing protein 2	0.0115787	1.53601	NOD_35W	ICOSKO_35W	23170	31202.1	19893.3	30158.9	22525.6	18886.4	17824.6	18458.2	11016.8	16463.1
85	COF2_MOUSE	Cofilin-2	0.0101799	1.53581	NOD_35W	ICOSKO_35W	1.0591e+06	604576	748047	692899	875877	681356	495451	520167	482831	411981
86	LDB3_MOUSE	LIM domain-binding protein 3	0.00658909	1.53378	NOD_35W	ICOSKO_35W	6.82756e+06	4.40399e+06	5.3265e+06	5.76648e+06	6.14186e+06	4.72974e+06	3.83353e+06	3.87439e+06	3.46129e+06	2.66072e+06
87	MYOZ1_MOUSE	Myozenin-1	2.30958e-05	1.53342	NOD_35W	ICOSKO_35W	6.46524e+06	5.70296e+06	5.63219e+06	5.47609e+06	5.77379e+06	4.37122e+06	3.86678e+06	3.51725e+06	3.56394e+06	3.6256e+06
88	F213A_MOUSE	Redox-regulatory protein FAM213A	0.00217179	1.5317	NOD_35W	ICOSKO_35W	34677.2	22189.3	30137.1	32699.8	35394	23128.6	19988.9	20106.6	18081.4	19952.5
89	PSMD7_MOUSE	26S proteasome non-ATPase regulatory subunit 7	0.00109872	1.5249	NOD_35W	ICOSKO_35W	40429.9	32657.4	32146.3	38059.1	39512	29825.8	25920.4	22335	19883.9	21914.7
90	TRFE_MOUSE	Serotransferrin	0.00521679	1.51112	NOD_35W	ICOSKO_35W	2.19224e+06	1.42722e+06	1.563e+06	1.69739e+06	1.57473e+06	1.10693e+06	948290	1.23423e+06	1.39995e+06	905512
91	PARK7_MOUSE	Protein/nucleic acid deglycase DJ-1	0.00262448	1.50732	NOD_35W	ICOSKO_35W	885030	596017	736963	645728	852913	582067	455917	501677	505873	420202
92	MYL3_MOUSE	Myosin light chain 3	0.00289108	1.50647	NOD_35W	ICOSKO_35W	3.44065e+06	2.66468e+06	2.93881e+06	2.39868e+06	2.57625e+06	2.43787e+06	1.88895e+06	1.62105e+06	1.6405e+06	1.71754e+06
93	CAB39_MOUSE	Calcium-binding protein 39	0.00932634	1.49634	NOD_35W	ICOSKO_35W	21400.1	15029.7	15270.5	21172.1	23702.9	14735.9	11716.6	14546.3	13224.5	10317.9
94	FHL3_MOUSE	Four and a half LIM domains protein 3	0.00457849	1.49344	NOD_35W	ICOSKO_35W	135737	99200	87658.8	96339.9	91650.5	68244.5	71280.4	82190.1	65703.3	54468.3
95	ACDSB_MOUSE	Short/branched chain specific acyl-CoA dehydrogenase, mitochondrial	0.00207263	1.48898	NOD_35W	ICOSKO_35W	43566.7	32811.3	30966.6	39971.2	33229.7	28178.3	25939.8	25197.5	21550.6	20388
96	MLRS_MOUSE	Myosin regulatory light chain 2, skeletal muscle isoform	0.00921039	1.48624	NOD_35W	ICOSKO_35W	3.37365e+07	2.05684e+07	2.88797e+07	2.84635e+07	2.81164e+07	2.26086e+07	2.06158e+07	2.02399e+07	1.62197e+07	1.43548e+07
97	NDUA8_MOUSE	NADH dehydrogenase [ubiquinone] 1 alpha subcomplex subunit 8	0.000353851	1.48583	NOD_35W	ICOSKO_35W	428838	344691	357964	411995	427910	307847	265518	267388	258805	227241
98	IMPA1_MOUSE	Inositol monophosphatase 1	0.0125665	1.4842	NOD_35W	ICOSKO_35W	38112.9	19895.6	27924.2	33009.3	30206.5	22577.8	17120.4	20328	20559.5	19905.7
99	FHL1_MOUSE	Four and a half LIM domains protein 1	0.00819594	1.48325	NOD_35W	ICOSKO_35W	6.11226e+06	3.61791e+06	4.63231e+06	6.13812e+06	5.54178e+06	3.59652e+06	3.95408e+06	3.61193e+06	3.27386e+06	3.12122e+06
100	ACADS_MOUSE	Short-chain specific acyl-CoA dehydrogenase, mitochondrial	4.12142e-06	1.47652	NOD_35W	ICOSKO_35W	261565	257350	269185	254900	231683	186553	171663	164236	163501	177350
101	CAZA2_MOUSE	F-actin-capping protein subunit alpha-2	0.000996732	1.4761	NOD_35W	ICOSKO_35W	1.72554e+06	1.39365e+06	1.46684e+06	1.49916e+06	1.53304e+06	1.29241e+06	992304	1.08183e+06	941829	852663
102	PURA1_MOUSE	Adenylosuccinate synthetase isozyme 1	0.00631237	1.47154	NOD_35W	ICOSKO_35W	1.02753e+06	1.11686e+06	1.23497e+06	822383	1.01336e+06	822444	573326	739335	832446	576426
103	PIPNA_MOUSE	Phosphatidylinositol transfer protein alpha isoform	0.00104657	1.466	NOD_35W	ICOSKO_35W	155260	114902	114283	129472	134064	100272	81001.7	98850.3	82511.3	79371.4
104	MDHC_MOUSE	Malate dehydrogenase, cytoplasmic	0.00114919	1.46555	NOD_35W	ICOSKO_35W	1.16032e+07	8.42917e+06	9.50353e+06	1.11118e+07	1.12784e+07	8.36904e+06	6.96481e+06	7.12704e+06	6.47806e+06	6.49219e+06
105	HCDH_MOUSE	Hydroxyacyl-coenzyme A dehydrogenase, mitochondrial	0.00207971	1.46419	NOD_35W	ICOSKO_35W	472422	310241	328293	384843	410601	294450	258762	258658	242809	247335
106	AATC_MOUSE	Aspartate aminotransferase, cytoplasmic	0.000915246	1.46334	NOD_35W	ICOSKO_35W	4.44371e+06	3.03912e+06	3.26134e+06	3.47212e+06	3.47865e+06	2.71222e+06	2.40268e+06	2.48032e+06	2.29851e+06	2.19843e+06
107	LGUL_MOUSE	Lactoylglutathione lyase	0.000755168	1.45617	NOD_35W	ICOSKO_35W	407175	304181	337863	324412	379641	264370	224921	273513	218798	222428
108	SPB6_MOUSE	Serpin B6	0.00211213	1.45546	NOD_35W	ICOSKO_35W	122801	122811	125605	115039	87442.2	69737.1	88389.5	85956.7	79553.4	70532
109	1433G_MOUSE	14-3-3 protein gamma	0.00282852	1.45152	NOD_35W	ICOSKO_35W	986861	654954	808442	969159	924582	670849	615839	592582	525161	588285
110	TNNT1_MOUSE	Troponin T, slow skeletal muscle	0.00116675	1.45052	NOD_35W	ICOSKO_35W	440466	336346	394644	416375	430792	295606	273347	227154	324535	271014
111	TMOD4_MOUSE	Tropomodulin-4	0.000325023	1.44557	NOD_35W	ICOSKO_35W	383971	354959	398170	406904	337305	303962	257950	259724	259328	220464
112	STAC3_MOUSE	SH3 and cysteine-rich domain-containing protein 3	0.00328444	1.44493	NOD_35W	ICOSKO_35W	173807	146847	137834	160435	159552	134435	101035	122180	95692.8	85422.3
113	NDUAA_MOUSE	NADH dehydrogenase [ubiquinone] 1 alpha subcomplex subunit 10, mitochondrial	0.000152516	1.44491	NOD_35W	ICOSKO_35W	1.00744e+06	774961	835725	865058	843697	672011	604946	571469	595999	550142
114	1433E_MOUSE	14-3-3 protein epsilon	0.00398387	1.4445	NOD_35W	ICOSKO_35W	375960	503666	503281	350030	354272	291999	293164	284044	259292	316434
115	NDUS2_MOUSE	NADH dehydrogenase [ubiquinone] iron-sulfur protein 2, mitochondrial	0.000122756	1.44399	NOD_35W	ICOSKO_35W	336696	328184	355391	359259	346610	278882	255757	226120	225171	209466
116	NDUV1_MOUSE	NADH dehydrogenase [ubiquinone] flavoprotein 1, mitochondrial	0.00224361	1.44269	NOD_35W	ICOSKO_35W	643795	485009	526898	599844	625967	474966	394323	417591	390261	320184
117	PUR6_MOUSE	Multifunctional protein ADE2	0.00249158	1.43824	NOD_35W	ICOSKO_35W	38056	43177.2	47356.6	47778.5	48849.1	38271.3	32336.1	29152	32115.3	24717.8
118	MYOZ2_MOUSE	Myozenin-2	0.00989744	1.43823	NOD_35W	ICOSKO_35W	965490	619286	622660	834053	886357	622229	536747	459413	568476	544168
119	ACSL1_MOUSE	Long-chain-fatty-acid--CoA ligase 1	0.000683512	1.43799	NOD_35W	ICOSKO_35W	271454	354230	347215	292386	266613	228090	211521	209437	223044	193210
120	THIM_MOUSE	3-ketoacyl-CoA thiolase, mitochondrial	2.51308e-06	1.43592	NOD_35W	ICOSKO_35W	1.35957e+06	1.27002e+06	1.26932e+06	1.40892e+06	1.311e+06	968217	855860	947204	889108	949080
121	VDAC1_MOUSE	Voltage-dependent anion-selective channel protein 1	0.00675413	1.42994	NOD_35W	ICOSKO_35W	9.68759e+06	6.3772e+06	7.07228e+06	8.4741e+06	8.92618e+06	6.8357e+06	5.88857e+06	5.59662e+06	5.25232e+06	4.77585e+06
122	THTR_MOUSE	Thiosulfate sulfurtransferase	0.00666375	1.42834	NOD_35W	ICOSKO_35W	16936.7	11098.3	12770.5	14905.6	15366.4	11179.8	11772.9	9035.5	8623.05	9150.83
123	GPDA_MOUSE	Glycerol-3-phosphate dehydrogenase [NAD(+)], cytoplasmic	0.00429056	1.42761	NOD_35W	ICOSKO_35W	3.20307e+06	2.3136e+06	2.6723e+06	2.83139e+06	3.08278e+06	2.48415e+06	1.93313e+06	2.00054e+06	1.86104e+06	1.59995e+06
124	PDK2_MOUSE	[Pyruvate dehydrogenase (acetyl-transferring)] kinase isozyme 2, mitochondrial	0.00264027	1.42695	NOD_35W	ICOSKO_35W	59571.6	44767.6	60099.7	60056.5	59991.8	33801.4	35809.8	46632.9	39950	43173.4
125	ACON_MOUSE	Aconitate hydratase, mitochondrial	0.00976431	1.42554	NOD_35W	ICOSKO_35W	432528	627695	573183	385096	457782	374571	341385	376905	351462	292764
126	TPIS_MOUSE	Triosephosphate isomerase	0.00470578	1.42316	NOD_35W	ICOSKO_35W	3.01514e+07	2.15613e+07	2.57153e+07	2.74778e+07	3.17266e+07	2.34432e+07	1.88116e+07	1.98519e+07	1.72792e+07	1.66205e+07
127	ACOT2_MOUSE	Acyl-coenzyme A thioesterase 2, mitochondrial	0.00285876	1.41731	NOD_35W	ICOSKO_35W	18227.6	13234.6	14308.3	15806	15011	13419.2	10677.2	10933.9	9595.12	9411.71
128	ISOC1_MOUSE	Isochorismatase domain-containing protein 1	0.00127087	1.41464	NOD_35W	ICOSKO_35W	33372.9	26774.5	36174.8	25631.8	30291.9	23813.7	20490.4	21466	20997.8	20854
129	MDHM_MOUSE	Malate dehydrogenase, mitochondrial	0.00136439	1.41404	NOD_35W	ICOSKO_35W	1.24361e+07	8.97984e+06	1.0376e+07	1.09542e+07	1.05018e+07	8.68009e+06	7.91635e+06	7.61181e+06	6.87571e+06	6.5727e+06
130	COX2_MOUSE	Cytochrome c oxidase subunit 2	0.00981165	1.41263	NOD_35W	ICOSKO_35W	294452	410925	391345	401049	304433	211172	236345	282020	315810	230435
131	TNNI1_MOUSE	Troponin I, slow skeletal muscle	0.000499276	1.40919	NOD_35W	ICOSKO_35W	936557	802434	703042	806814	767484	567338	574256	506806	647018	554690
132	PRDX6_MOUSE	Peroxiredoxin-6	0.00138646	1.40793	NOD_35W	ICOSKO_35W	267794	233487	235849	242003	294784	207103	180250	197850	150962	168651
133	CAPZB_MOUSE	F-actin-capping protein subunit beta	2.48182e-05	1.40645	NOD_35W	ICOSKO_35W	773328	757176	766673	697364	698939	590046	526800	502565	488779	517916
134	IDHG1_MOUSE	Isocitrate dehydrogenase [NAD] subunit gamma 1, mitochondrial	0.000155629	1.40153	NOD_35W	ICOSKO_35W	1.1278e+06	991468	884226	1.03477e+06	980825	794552	681157	664105	731254	710071
135	MIME_MOUSE	Mimecan	0.00210816	1.39805	NOD_35W	ICOSKO_35W	319169	230746	208174	266338	242096	179345	177454	182287	185822	181014
136	SPRE_MOUSE	Sepiapterin reductase	0.00399765	1.39681	NOD_35W	ICOSKO_35W	229788	174423	181054	206575	223084	180416	139986	149349	132799	124054
137	ECI1_MOUSE	Enoyl-CoA delta isomerase 1, mitochondrial	0.00700045	1.39592	NOD_35W	ICOSKO_35W	383903	246389	250452	267251	268496	228669	192247	188326	192257	213234
138	BCAT2_MOUSE	Branched-chain-amino-acid aminotransferase, mitochondrial	0.000650576	1.39363	NOD_35W	ICOSKO_35W	198984	154447	188424	166278	187014	135821	122525	144883	115629	123453
139	PMGE_MOUSE	Bisphosphoglycerate mutase	0.00513233	1.39278	NOD_35W	ICOSKO_35W	43007.9	49375.2	56734	49321.4	60017.1	45002.2	32930.9	40732.1	32383.7	34519.2
140	CRYAB_MOUSE	Alpha-crystallin B chain	0.00532422	1.39185	NOD_35W	ICOSKO_35W	1.49631e+06	971090	1.0205e+06	1.23617e+06	1.12744e+06	782735	949401	777207	847147	847649
141	RS4X_MOUSE	40S ribosomal protein S4, X isoform	0.0122481	1.39126	NOD_35W	ICOSKO_35W	76111.2	63226.1	51072.7	60079.2	57261.4	43821	54395.2	42032.2	33376.6	47577.8
142	KLH41_MOUSE	Kelch-like protein 41	0.00951508	1.39115	NOD_35W	ICOSKO_35W	553370	734393	668313	517926	551159	501614	487601	421108	429775	334476
143	ACADL_MOUSE	Long-chain specific acyl-CoA dehydrogenase, mitochondrial	1.71391e-05	1.39009	NOD_35W	ICOSKO_35W	1.53588e+06	1.54177e+06	1.54363e+06	1.48946e+06	1.33793e+06	1.09021e+06	1.12993e+06	1.05651e+06	983545	1.09822e+06
144	CAVN2_MOUSE	Caveolae-associated protein 2	0.000615712	1.38997	NOD_35W	ICOSKO_35W	30770	39050.3	31326.9	28579.9	29413.5	23546.1	22454.6	24618.2	21975.2	21897.6
145	SYNEM_MOUSE	Synemin	4.54995e-05	1.38801	NOD_35W	ICOSKO_35W	83756.7	79188.6	88018.8	88796.7	98653.8	65979.1	60804.7	60298.1	65699.5	63076.5
146	AL4A1_MOUSE	Delta-1-pyrroline-5-carboxylate dehydrogenase, mitochondrial	0.00723897	1.38674	NOD_35W	ICOSKO_35W	62675	48907.3	51301.2	47377.2	45304.8	41057.4	41424.4	40459.7	32306.3	29043.9
147	CSN6_MOUSE	COP9 signalosome complex subunit 6	0.000770391	1.3858	NOD_35W	ICOSKO_35W	43369	35766.6	35710.4	43933.1	44411.8	32485.4	31073	27384.4	28443.2	27237.6
148	MYLK2_MOUSE	Myosin light chain kinase 2, skeletal/cardiac muscle	0.00330528	1.38002	NOD_35W	ICOSKO_35W	130938	153122	156417	148363	135307	122669	108073	118160	90384.9	85448.1
149	SDHB_MOUSE	Succinate dehydrogenase [ubiquinone] iron-sulfur subunit, mitochondrial	0.000772819	1.37913	NOD_35W	ICOSKO_35W	1.32806e+06	949848	1.07693e+06	1.06836e+06	1.04817e+06	851847	773536	828675	769060	744136
150	RAB7A_MOUSE	Ras-related protein Rab-7a	0.00248641	1.37576	NOD_35W	ICOSKO_35W	90562.3	88380.8	105226	93645.7	106346	88585.8	67017.2	63327.1	71032.6	61959.7
151	CSN4_MOUSE	COP9 signalosome complex subunit 4	0.000149378	1.3755	NOD_35W	ICOSKO_35W	97279.1	78903.1	90590.4	93201	93040.3	71934.8	67293.5	59348.8	65220.4	65547.4
152	NDUV2_MOUSE	NADH dehydrogenase [ubiquinone] flavoprotein 2, mitochondrial	0.00280111	1.37353	NOD_35W	ICOSKO_35W	295327	211469	226313	235990	247835	199232	189828	173921	150195	172813
153	ECHM_MOUSE	Enoyl-CoA hydratase, mitochondrial	0.000688729	1.37229	NOD_35W	ICOSKO_35W	243470	196206	247952	206423	229049	183308	165916	163835	145443	159909
154	PGAM2_MOUSE	Phosphoglycerate mutase 2	0.0003658	1.37191	NOD_35W	ICOSKO_35W	2.7527e+07	2.42108e+07	2.58347e+07	2.54278e+07	2.91302e+07	2.22761e+07	1.80488e+07	1.96392e+07	1.90592e+07	1.72883e+07
155	SAHH_MOUSE	Adenosylhomocysteinase	0.00366332	1.37168	NOD_35W	ICOSKO_35W	83557.7	74027.8	60108.6	76782.6	79600.5	57096.3	58798.9	50400.1	60705.9	45713.6
156	PP1G_MOUSE	Serine/threonine-protein phosphatase PP1-gamma catalytic subunit	0.00343465	1.37151	NOD_35W	ICOSKO_35W	272609	185624	201595	233926	231612	182839	172495	160011	155632	149554
157	KCC2A_MOUSE	Calcium/calmodulin-dependent protein kinase type II subunit alpha	0.00441616	1.36764	NOD_35W	ICOSKO_35W	173112	152303	161842	163858	184321	159980	118217	121129	104638	106895
158	ACADM_MOUSE	Medium-chain specific acyl-CoA dehydrogenase, mitochondrial	0.00152278	1.3654	NOD_35W	ICOSKO_35W	856336	634190	639363	801528	727284	576611	559201	522608	505225	515943
159	ABEC2_MOUSE	C->U-editing enzyme APOBEC-2	0.00663775	1.36384	NOD_35W	ICOSKO_35W	947300	823645	770355	989510	1.10398e+06	772864	761176	622830	584916	656560
160	KCRM_MOUSE	Creatine kinase M-type	0.00238256	1.35986	NOD_35W	ICOSKO_35W	2.93277e+08	2.44027e+08	2.67003e+08	2.95876e+08	2.86914e+08	2.39135e+08	1.90737e+08	2.16472e+08	2.07716e+08	1.65966e+08
161	ATP5H_MOUSE	ATP synthase subunit d, mitochondrial	0.000134168	1.35952	NOD_35W	ICOSKO_35W	1.47934e+06	1.66176e+06	1.6468e+06	1.43417e+06	1.58191e+06	1.17829e+06	1.1792e+06	1.1497e+06	1.00493e+06	1.22813e+06
162	CARME_MOUSE	Carnosine N-methyltransferase	0.00507396	1.35821	NOD_35W	ICOSKO_35W	38317.4	46233.2	43858	56019.6	54041.3	38901.2	32287	33663.9	37330.9	33393.5
163	EF1A2_MOUSE	Elongation factor 1-alpha 2	0.0114867	1.3502	NOD_35W	ICOSKO_35W	2.10458e+06	1.46836e+06	1.68386e+06	1.73224e+06	1.78124e+06	1.57451e+06	1.26587e+06	1.3445e+06	1.31102e+06	999670
164	CAV1_MOUSE	Caveolin-1	0.0062167	1.34779	NOD_35W	ICOSKO_35W	134507	110495	118265	138106	149317	114780	101253	96915.5	79665	90170.4
165	RAN_MOUSE	GTP-binding nuclear protein Ran	0.00195032	1.34707	NOD_35W	ICOSKO_35W	198033	190656	180286	207140	221717	165854	154535	152046	118723	149587
166	ECHB_MOUSE	Trifunctional enzyme subunit beta, mitochondrial	0.00865195	1.34551	NOD_35W	ICOSKO_35W	553057	383798	432917	520220	466034	396815	374920	356831	334460	288003
167	ODO1_MOUSE	2-oxoglutarate dehydrogenase, mitochondrial	0.000259897	1.34452	NOD_35W	ICOSKO_35W	39062.8	38884.2	36251.3	36109.6	44250.7	28616.1	26589.4	30504.2	27684.4	31310.4
168	SUCB1_MOUSE	Succinate--CoA ligase [ADP-forming] subunit beta, mitochondrial	0.00395499	1.34068	NOD_35W	ICOSKO_35W	1.82043e+06	1.34043e+06	1.48948e+06	1.73768e+06	1.59368e+06	1.37773e+06	1.2091e+06	1.21373e+06	1.1271e+06	1.02579e+06
169	PEBP1_MOUSE	Phosphatidylethanolamine-binding protein 1	0.00295109	1.33489	NOD_35W	ICOSKO_35W	3.46234e+06	2.69685e+06	3.22097e+06	2.78824e+06	3.16601e+06	2.62874e+06	2.31357e+06	2.44638e+06	1.97666e+06	2.12202e+06
170	ETFB_MOUSE	Electron transfer flavoprotein subunit beta	0.000171422	1.33432	NOD_35W	ICOSKO_35W	748731	602128	668143	673394	703620	545485	529236	475114	491140	504161
171	PDLI7_MOUSE	PDZ and LIM domain protein 7	0.00978701	1.33426	NOD_35W	ICOSKO_35W	455915	495535	459999	431886	507106	466565	340914	356918	317283	279920
172	MIC26_MOUSE	MICOS complex subunit Mic26	0.00667535	1.33366	NOD_35W	ICOSKO_35W	52551.1	74503.4	71758.2	72050.7	79528.8	57505.6	48528	52085.9	51348.2	53262.7
173	IPYR2_MOUSE	Inorganic pyrophosphatase 2, mitochondrial	0.000460596	1.32961	NOD_35W	ICOSKO_35W	24243.7	23859.3	23063.6	24874.6	28349.7	20137.8	17938.5	17646.9	17320.9	20510.2
174	AATM_MOUSE	Aspartate aminotransferase, mitochondrial	0.0019804	1.32565	NOD_35W	ICOSKO_35W	1.71174e+06	1.719e+06	1.47227e+06	1.90047e+06	1.83911e+06	1.51233e+06	1.36469e+06	1.23477e+06	1.20027e+06	1.20744e+06
175	THTM_MOUSE	3-mercaptopyruvate sulfurtransferase	0.00352639	1.32499	NOD_35W	ICOSKO_35W	58555.8	72080.4	77814.8	66644.3	80979.1	59916.1	51424	52875.4	48660	55861.9
176	ALDOA_MOUSE	Fructose-bisphosphate aldolase A	0.00478326	1.31527	NOD_35W	ICOSKO_35W	1.67968e+08	1.37971e+08	1.4101e+08	1.62685e+08	1.61263e+08	1.41032e+08	1.11044e+08	1.18242e+08	1.18309e+08	9.74874e+07
177	VTDB_MOUSE	Vitamin D-binding protein	0.00270532	1.31476	NOD_35W	ICOSKO_35W	56726.3	52728.8	49109.3	45343.9	47449.7	34875.9	35241.5	36581.8	46102.8	38379.9
178	EF1D_MOUSE	Elongation factor 1-delta	0.00316649	1.31412	NOD_35W	ICOSKO_35W	109647	136881	126318	121129	126963	109304	98540.7	79989.6	85718.1	98959.8
179	EI3JA_MOUSE	Eukaryotic translation initiation factor 3 subunit J-A	0.010207	1.311	NOD_35W	ICOSKO_35W	36536.8	28170.7	29612.2	38322.6	40393.3	29018.1	27454.2	24628.6	26271	24615.1
180	DECR_MOUSE	2,4-dienoyl-CoA reductase, mitochondrial	0.00468263	1.30045	NOD_35W	ICOSKO_35W	524535	412334	423393	511503	533275	418343	357534	362007	333771	377731
181	MIC19_MOUSE	MICOS complex subunit Mic19	0.00549093	1.29872	NOD_35W	ICOSKO_35W	500477	367053	406610	435273	447047	368708	314005	293011	316407	368323
182	ODP2_MOUSE	Dihydrolipoyllysine-residue acetyltransferase component of pyruvate dehydrogenase complex, mitochondrial	0.00720224	1.29823	NOD_35W	ICOSKO_35W	113149	143560	162107	133679	154880	117117	113971	108193	109133	96463.8
183	SODM_MOUSE	Superoxide dismutase [Mn], mitochondrial	0.00918202	1.29712	NOD_35W	ICOSKO_35W	1.29148e+06	912358	944774	1.05984e+06	1.11438e+06	942797	770636	857270	781718	751170
184	PLEC_MOUSE	Plectin	0.000709768	1.29673	NOD_35W	ICOSKO_35W	584250	568190	586261	494912	497137	466672	405109	432217	398296	403574
185	PDLI5_MOUSE	PDZ and LIM domain protein 5	0.00637629	1.29444	NOD_35W	ICOSKO_35W	1.62446e+06	1.10575e+06	1.17547e+06	1.31928e+06	1.29615e+06	1.05795e+06	1.00275e+06	969865	1.04368e+06	963545
186	PP1R7_MOUSE	Protein phosphatase 1 regulatory subunit 7	0.00612757	1.29369	NOD_35W	ICOSKO_35W	39942.3	36198.2	41723.1	41896.8	41786	37968.7	29442.8	31866.8	31302.4	25211.6
187	ECH1_MOUSE	Delta(3,5)-Delta(2,4)-dienoyl-CoA isomerase, mitochondrial	0.000904274	1.29327	NOD_35W	ICOSKO_35W	99701.4	100121	82422.1	101085	92909.6	76075.6	72315.3	72606	66498	80749.1
188	IDH3A_MOUSE	Isocitrate dehydrogenase [NAD] subunit alpha, mitochondrial	0.00174096	1.29112	NOD_35W	ICOSKO_35W	3.05742e+06	2.43797e+06	2.46496e+06	2.85479e+06	2.78579e+06	2.37549e+06	2.11783e+06	1.96036e+06	1.99622e+06	2.08434e+06
189	CH60_MOUSE	60 kDa heat shock protein, mitochondrial	0.00558464	1.29088	NOD_35W	ICOSKO_35W	99103.2	108181	103533	95404.7	82250.9	80915.4	81805.1	75555.5	77775	62351.2
190	MACD1_MOUSE	O-acetyl-ADP-ribose deacetylase MACROD1	0.00335079	1.28663	NOD_35W	ICOSKO_35W	1.24371e+06	961777	1.01643e+06	1.15058e+06	1.27782e+06	949821	891897	865808	848751	835284
191	ATPG_MOUSE	ATP synthase subunit gamma, mitochondrial	0.00950096	1.27861	NOD_35W	ICOSKO_35W	1.44509e+06	980972	1.06381e+06	1.20674e+06	1.22625e+06	980757	961486	891442	865421	933159
192	KAPCA_MOUSE	cAMP-dependent protein kinase catalytic subunit alpha	0.00356309	1.27213	NOD_35W	ICOSKO_35W	188471	182696	163461	174906	158065	147000	128780	123812	158433	123980
193	ETFA_MOUSE	Electron transfer flavoprotein subunit alpha, mitochondrial	0.000826064	1.26982	NOD_35W	ICOSKO_35W	2.53184e+06	2.03381e+06	2.17493e+06	2.42785e+06	2.43131e+06	1.93896e+06	1.85201e+06	1.79596e+06	1.71471e+06	1.83328e+06
194	TCPD_MOUSE	T-complex protein 1 subunit delta	0.00720622	1.26863	NOD_35W	ICOSKO_35W	20610.4	14815.3	15661.5	15934.8	15533.1	14168.4	13065.7	11860.5	12960.3	13019.5
195	ATPO_MOUSE	ATP synthase subunit O, mitochondrial	8.5518e-05	1.26847	NOD_35W	ICOSKO_35W	2.29996e+06	2.12752e+06	2.12571e+06	2.1161e+06	2.1901e+06	1.89097e+06	1.75629e+06	1.65786e+06	1.63209e+06	1.62383e+06
196	TRI72_MOUSE	Tripartite motif-containing protein 72	9.57809e-05	1.26652	NOD_35W	ICOSKO_35W	699124	699431	789334	669565	708634	598515	551080	570891	556769	538397
197	ATPB_MOUSE	ATP synthase subunit beta, mitochondrial	0.00179948	1.26599	NOD_35W	ICOSKO_35W	1.89139e+06	1.9371e+06	2.25687e+06	2.20065e+06	1.87691e+06	1.58043e+06	1.56103e+06	1.66922e+06	1.76459e+06	1.45234e+06
198	THIL_MOUSE	Acetyl-CoA acetyltransferase, mitochondrial	0.0117154	1.26391	NOD_35W	ICOSKO_35W	978459	705627	782517	898754	908808	715477	729216	712422	622197	602390
199	NDUS8_MOUSE	NADH dehydrogenase [ubiquinone] iron-sulfur protein 8, mitochondrial	0.0036103	1.26361	NOD_35W	ICOSKO_35W	269307	245463	251173	279025	283364	214169	228444	193316	179551	235740
200	DUS3_MOUSE	Dual specificity protein phosphatase 3	0.00387408	1.26134	NOD_35W	ICOSKO_35W	225261	199081	211278	218237	248209	208459	167922	166679	166201	164462
201	NDUBA_MOUSE	NADH dehydrogenase [ubiquinone] 1 beta subcomplex subunit 10	0.0109382	1.2613	NOD_35W	ICOSKO_35W	831218	589352	614651	731360	699831	581541	535209	536502	503026	592001
202	OBSCN_MOUSE	Obscurin	0.00336036	1.25834	NOD_35W	ICOSKO_35W	254106	242520	201651	233443	241790	216431	184883	179738	178619	172912
203	CAVN1_MOUSE	Caveolae-associated protein 1	0.00622427	1.25122	NOD_35W	ICOSKO_35W	526728	407857	437439	519159	477148	418601	373641	395072	341251	364255
204	NDUS3_MOUSE	NADH dehydrogenase [ubiquinone] iron-sulfur protein 3, mitochondrial	0.00270587	1.25112	NOD_35W	ICOSKO_35W	717253	574122	584148	666646	677286	561982	514566	508332	470673	517710
205	RSU1_MOUSE	Ras suppressor protein 1	0.00678835	1.25079	NOD_35W	ICOSKO_35W	24294.2	19577.7	18422.2	21838.3	22705.8	19391.4	17181.3	16290.8	15826.5	16726.5
206	KAD1_MOUSE	Adenylate kinase isoenzyme 1	0.00165062	1.24974	NOD_35W	ICOSKO_35W	6.77087e+06	5.49713e+06	5.96258e+06	5.81218e+06	6.3537e+06	5.01364e+06	5.00586e+06	5.08791e+06	4.92486e+06	4.28987e+06
207	UGPA_MOUSE	UTP--glucose-1-phosphate uridylyltransferase	0.0117978	1.24847	NOD_35W	ICOSKO_35W	1.46664e+06	1.34709e+06	1.40756e+06	1.54424e+06	1.53668e+06	1.41685e+06	1.16602e+06	1.19055e+06	1.13732e+06	938173
208	IDHP_MOUSE	Isocitrate dehydrogenase [NADP], mitochondrial	0.00380655	1.23762	NOD_35W	ICOSKO_35W	1.27982e+06	1.16581e+06	1.27091e+06	1.48709e+06	1.32729e+06	1.07594e+06	1.16912e+06	1.01323e+06	1.07219e+06	946524
209	PRPS1_MOUSE	Ribose-phosphate pyrophosphokinase 1	0.00729534	1.23196	NOD_35W	ICOSKO_35W	53534	58750.6	68983.3	67250.2	68144.2	51904.2	46532.7	55301.8	50660.3	52639.7
210	QCR2_MOUSE	Cytochrome b-c1 complex subunit 2, mitochondrial	0.00162953	1.22501	NOD_35W	ICOSKO_35W	4.44515e+06	3.87937e+06	3.66583e+06	4.28336e+06	4.21598e+06	3.61268e+06	3.47481e+06	3.21992e+06	3.15823e+06	3.26048e+06
211	NDUS1_MOUSE	NADH-ubiquinone oxidoreductase 75 kDa subunit, mitochondrial	0.00246512	1.21748	NOD_35W	ICOSKO_35W	1.06711e+06	914253	934885	986299	973075	879824	829846	782407	808787	703835
212	PUR8_MOUSE	Adenylosuccinate lyase	0.00364532	1.2151	NOD_35W	ICOSKO_35W	435211	439041	451903	434188	461015	421225	341159	369339	378324	318083
213	PGP_MOUSE	Glycerol-3-phosphate phosphatase	0.00174682	1.2105	NOD_35W	ICOSKO_35W	181103	152619	147434	157228	157477	136123	134576	131058	120947	134760
214	RACK1_MOUSE	Receptor of activated protein C kinase 1	0.00936086	1.21001	NOD_35W	ICOSKO_35W	321591	261440	267505	316721	326229	248306	249414	228860	238724	268976
215	SAM50_MOUSE	Sorting and assembly machinery component 50 homolog	0.00564631	1.20331	NOD_35W	ICOSKO_35W	101160	120470	106285	106536	100777	98474.1	94310.8	87183.8	79594.7	85233.7
216	PP2AA_MOUSE	Serine/threonine-protein phosphatase 2A catalytic subunit alpha isoform	0.000374311	1.19164	NOD_35W	ICOSKO_35W	70328.8	67266.5	69993.2	70600.2	70640.9	61153.9	62050.2	53291.5	56188.4	60047.6
217	CISY_MOUSE	Citrate synthase, mitochondrial	0.00974474	1.19121	NOD_35W	ICOSKO_35W	2.87385e+06	2.44839e+06	2.41988e+06	2.80112e+06	2.64048e+06	2.53202e+06	2.25964e+06	2.11775e+06	2.14421e+06	2.01386e+06
218	KCRS_MOUSE	Creatine kinase S-type, mitochondrial	0.00451412	1.19005	NOD_35W	ICOSKO_35W	3.84448e+06	3.49919e+06	3.39546e+06	4.19706e+06	3.45304e+06	3.24054e+06	3.06938e+06	2.97655e+06	2.97189e+06	3.19416e+06
219	M2OM_MOUSE	Mitochondrial 2-oxoglutarate/malate carrier protein	0.000182627	1.17037	NOD_35W	ICOSKO_35W	194867	202146	203227	206259	205273	177018	185936	170010	166569	164959

## Sheet: Figure 1d
STRING version 11,5
minimum required interaction score: high confidence (0,700)
active interaction sources: textmining, neighborhood, experiments, gene fusion, database, co-occurrence, co-expression
8 weeks (Icos+/+ NOD vs Icos-/- NOD upregulated and downregulated)
Biological process (Gene Ontology)
#term ID	term description	observed gene count	background gene count	strength	false discovery rate	matching proteins in your network (IDs)	matching proteins in your network (labels)
GO:0009987	Cellular process	128	13330	0.16	1.38e-09	10090,ENSMUSP00000000260,10090,ENSMUSP00000001147,10090,ENSMUSP00000001181,10090,ENSMUSP00000003461,10090,ENSMUSP00000003643,10090,ENSMUSP00000004375,10090,ENSMUSP00000004729,10090,ENSMUSP00000005066,10090,ENSMUSP00000005647,10090,ENSMUSP00000005769,10090,ENSMUSP00000005826,10090,ENSMUSP00000005964,10090,ENSMUSP00000014080,10090,ENSMUSP00000015800,10090,ENSMUSP00000015950,10090,ENSMUSP00000017365…	Gmpr,Col6a1,Col6a2,Ogdh,Ckm,Phb2,Etfb,Map2k1,Ndufs3,Tmod4,Cs,Adh5,Myl2,Hspa8,Qdpr,Psmd3,Cacnb1,Psmd11,Rars,Fis1,Mdh2,Calm3,Pgam2,Bzw2,Map2k6,Cap2,Ogn,Sdha,Ckmt2,Ldb3,Psmc6,Ywhaz,Bin1,Anxa1,Carnmt1,Ehd1,Prdx5,Stip1,Ankrd2,Got1,Hsd17b10,Atp5b,Atp5a1,Hspd1,Des,Dars,Tsn,Smyd2,Pdia3,Car3,Myoz2,Decr1,Padi2,Alb,Acads,Me3,Atp2a1,Bcat2,Hpx,Eif3f,Acsl1,Vps35,Acta1,Cryab,Apoa1,Tagln,Pkm,Rpsa,Trf,Cct2,Obscn,…
GO:0008152	Metabolic process	96	7331	0.29	6.78e-12	10090,ENSMUSP00000000260,10090,ENSMUSP00000001845,10090,ENSMUSP00000003461,10090,ENSMUSP00000003643,10090,ENSMUSP00000004375,10090,ENSMUSP00000004729,10090,ENSMUSP00000005066,10090,ENSMUSP00000005647,10090,ENSMUSP00000005826,10090,ENSMUSP00000005964,10090,ENSMUSP00000011526,10090,ENSMUSP00000015800,10090,ENSMUSP00000015950,10090,ENSMUSP00000017365,10090,ENSMUSP00000017572,10090,ENSMUSP00000018992…	Gmpr,Capns1,Ogdh,Ckm,Phb2,Etfb,Map2k1,Ndufs3,Cs,Adh5,Dhdh,Hspa8,Qdpr,Psmd3,Psmd11,Rars,Fis1,Mdh2,Pgam2,Map2k6,Sdha,Ckmt2,Psmc6,Ywhaz,Anxa1,Carnmt1,Prdx5,Got1,Hsd17b10,Atp5b,Atp5a1,Hspd1,Dars,Tsn,Smyd2,Pdia3,Car3,Decr1,Padi2,Acads,Me3,Bcat2,Hpx,Eif3f,Acsl1,Vps35,Cryab,Apoa1,Pkm,Rpsa,Trf,Obscn,Ppp1ca,Macrod1,Ndufv1,Uqcrfs1,Eif5a,Pygm,Gpi1,Epx,Eef1a2,Tst,Ahcy,Phka1,Ddx1,Ak1,Psmc3,Eno3,Trim72,Gbas,Gl…
GO:0044237	Cellular metabolic process	88	6445	0.31	3.39e-11	10090,ENSMUSP00000000260,10090,ENSMUSP00000003461,10090,ENSMUSP00000003643,10090,ENSMUSP00000004375,10090,ENSMUSP00000004729,10090,ENSMUSP00000005066,10090,ENSMUSP00000005647,10090,ENSMUSP00000005826,10090,ENSMUSP00000005964,10090,ENSMUSP00000015800,10090,ENSMUSP00000015950,10090,ENSMUSP00000017365,10090,ENSMUSP00000017572,10090,ENSMUSP00000018992,10090,ENSMUSP00000019198,10090,ENSMUSP00000019323…	Gmpr,Ogdh,Ckm,Phb2,Etfb,Map2k1,Ndufs3,Cs,Adh5,Hspa8,Qdpr,Psmd3,Psmd11,Rars,Fis1,Mdh2,Pgam2,Map2k6,Sdha,Ckmt2,Psmc6,Ywhaz,Anxa1,Carnmt1,Prdx5,Got1,Hsd17b10,Atp5b,Atp5a1,Hspd1,Dars,Tsn,Smyd2,Car3,Decr1,Padi2,Acads,Me3,Bcat2,Hpx,Eif3f,Acsl1,Vps35,Cryab,Apoa1,Pkm,Rpsa,Trf,Obscn,Ppp1ca,Macrod1,Ndufv1,Uqcrfs1,Eif5a,Pygm,Gpi1,Epx,Eef1a2,Tst,Ahcy,Phka1,Ddx1,Ak1,Eno3,Trim72,Gbas,Glul,Nsfl1c,Ampd1,Eef1g,Tt…
GO:0071704	Organic substance metabolic process	85	6824	0.27	1.58e-08	10090,ENSMUSP00000000260,10090,ENSMUSP00000001845,10090,ENSMUSP00000003461,10090,ENSMUSP00000003643,10090,ENSMUSP00000004729,10090,ENSMUSP00000005066,10090,ENSMUSP00000005826,10090,ENSMUSP00000005964,10090,ENSMUSP00000011526,10090,ENSMUSP00000015800,10090,ENSMUSP00000015950,10090,ENSMUSP00000017365,10090,ENSMUSP00000017572,10090,ENSMUSP00000018992,10090,ENSMUSP00000019323,10090,ENSMUSP00000020768…	Gmpr,Capns1,Ogdh,Ckm,Etfb,Map2k1,Cs,Adh5,Dhdh,Hspa8,Qdpr,Psmd3,Psmd11,Rars,Mdh2,Pgam2,Map2k6,Sdha,Ckmt2,Psmc6,Ywhaz,Anxa1,Carnmt1,Got1,Hsd17b10,Atp5b,Atp5a1,Hspd1,Dars,Tsn,Smyd2,Pdia3,Decr1,Padi2,Acads,Me3,Bcat2,Hpx,Eif3f,Acsl1,Vps35,Cryab,Apoa1,Pkm,Rpsa,Trf,Obscn,Ppp1ca,Macrod1,Eif5a,Pygm,Gpi1,Eef1a2,Tst,Ahcy,Phka1,Ddx1,Ak1,Psmc3,Eno3,Trim72,Glul,Nsfl1c,Ampd1,Eef1g,Prep,Ttn,Hspa5,Tgm2,Akr1b3,Dcn…
GO:0044238	Primary metabolic process	81	6369	0.28	2.55e-08	10090,ENSMUSP00000000260,10090,ENSMUSP00000001845,10090,ENSMUSP00000003461,10090,ENSMUSP00000004729,10090,ENSMUSP00000005066,10090,ENSMUSP00000005826,10090,ENSMUSP00000005964,10090,ENSMUSP00000011526,10090,ENSMUSP00000015800,10090,ENSMUSP00000015950,10090,ENSMUSP00000017365,10090,ENSMUSP00000017572,10090,ENSMUSP00000018992,10090,ENSMUSP00000019323,10090,ENSMUSP00000020768,10090,ENSMUSP00000020949…	Gmpr,Capns1,Ogdh,Etfb,Map2k1,Cs,Adh5,Dhdh,Hspa8,Qdpr,Psmd3,Psmd11,Rars,Mdh2,Pgam2,Map2k6,Sdha,Psmc6,Ywhaz,Anxa1,Got1,Hsd17b10,Atp5b,Atp5a1,Hspd1,Dars,Tsn,Smyd2,Pdia3,Decr1,Padi2,Acads,Bcat2,Hpx,Eif3f,Acsl1,Vps35,Cryab,Apoa1,Pkm,Rpsa,Trf,Obscn,Ppp1ca,Macrod1,Eif5a,Pygm,Gpi1,Eef1a2,Tst,Ahcy,Phka1,Ddx1,Ak1,Psmc3,Eno3,Trim72,Glul,Nsfl1c,Ampd1,Eef1g,Prep,Ttn,Hspa5,Tgm2,Akr1b3,Dcn,Synpo2,Ldha,Cpt1b,Hnr…
GO:0050896	Response to stimulus	75	6908	0.21	0.00013	10090,ENSMUSP00000001147,10090,ENSMUSP00000001181,10090,ENSMUSP00000003643,10090,ENSMUSP00000004375,10090,ENSMUSP00000005066,10090,ENSMUSP00000005964,10090,ENSMUSP00000006626,10090,ENSMUSP00000015800,10090,ENSMUSP00000015950,10090,ENSMUSP00000017552,10090,ENSMUSP00000018632,10090,ENSMUSP00000019198,10090,ENSMUSP00000019514,10090,ENSMUSP00000020768,10090,ENSMUSP00000020949,10090,ENSMUSP00000021822…	Col6a1,Col6a2,Ckm,Phb2,Map2k1,Adh5,Actn3,Hspa8,Qdpr,Cacnb1,Myh4,Fis1,Calm3,Pgam2,Map2k6,Ogn,Psmc6,Ywhaz,Anxa1,Ehd1,Prdx5,Stip1,Ankrd2,Got1,Atp5b,Hspd1,Pdia3,Car3,Myoz2,Padi2,Alb,Mylpf,Atp2a1,Bcat2,Acsl1,Acta1,Cryab,Apoa1,Pkm,Trf,Ppp1ca,Macrod1,Serpina3k,Uqcrfs1,Eif5a,Pygm,Gpi1,Epx,Eef1a2,Ahcy,Ddx1,Actn2,Mfap4,Eno3,Myom1,Plec,Trim72,Glul,Myoz1,Ampd1,Eef1g,Ttn,Hspa5,Tgm2,Myh7,Akr1b3,Dcn,Ldha,Anxa6,…
GO:0006807	Nitrogen compound metabolic process	74	5878	0.28	5.86e-07	10090,ENSMUSP00000000260,10090,ENSMUSP00000001845,10090,ENSMUSP00000003461,10090,ENSMUSP00000003643,10090,ENSMUSP00000005066,10090,ENSMUSP00000005826,10090,ENSMUSP00000005964,10090,ENSMUSP00000015800,10090,ENSMUSP00000015950,10090,ENSMUSP00000017365,10090,ENSMUSP00000017572,10090,ENSMUSP00000018992,10090,ENSMUSP00000019323,10090,ENSMUSP00000020768,10090,ENSMUSP00000020949,10090,ENSMUSP00000022122…	Gmpr,Capns1,Ogdh,Ckm,Map2k1,Cs,Adh5,Hspa8,Qdpr,Psmd3,Psmd11,Rars,Mdh2,Pgam2,Map2k6,Ckmt2,Psmc6,Ywhaz,Anxa1,Carnmt1,Prdx5,Got1,Hsd17b10,Atp5b,Atp5a1,Hspd1,Dars,Tsn,Smyd2,Pdia3,Padi2,Bcat2,Hpx,Eif3f,Acsl1,Vps35,Cryab,Apoa1,Pkm,Rpsa,Trf,Obscn,Ppp1ca,Macrod1,Eif5a,Gpi1,Eef1a2,Tst,Ahcy,Phka1,Ddx1,Ak1,Psmc3,Eno3,Trim72,Glul,Nsfl1c,Ampd1,Eef1g,Prep,Ttn,Hspa5,Tgm2,Akr1b3,Dcn,Synpo2,Cpt1b,Hnrnpa3,Atp5c1,A…
GO:1901564	Organonitrogen compound metabolic process	68	4475	0.36	1.64e-09	10090,ENSMUSP00000000260,10090,ENSMUSP00000001845,10090,ENSMUSP00000003461,10090,ENSMUSP00000003643,10090,ENSMUSP00000005066,10090,ENSMUSP00000005826,10090,ENSMUSP00000005964,10090,ENSMUSP00000015800,10090,ENSMUSP00000015950,10090,ENSMUSP00000017365,10090,ENSMUSP00000017572,10090,ENSMUSP00000018992,10090,ENSMUSP00000019323,10090,ENSMUSP00000020768,10090,ENSMUSP00000020949,10090,ENSMUSP00000022122…	Gmpr,Capns1,Ogdh,Ckm,Map2k1,Cs,Adh5,Hspa8,Qdpr,Psmd3,Psmd11,Rars,Mdh2,Pgam2,Map2k6,Ckmt2,Psmc6,Ywhaz,Anxa1,Carnmt1,Got1,Atp5b,Atp5a1,Dars,Smyd2,Pdia3,Padi2,Bcat2,Hpx,Eif3f,Acsl1,Vps35,Cryab,Apoa1,Pkm,Rpsa,Trf,Obscn,Ppp1ca,Macrod1,Eif5a,Gpi1,Eef1a2,Tst,Ahcy,Phka1,Ak1,Psmc3,Eno3,Trim72,Glul,Nsfl1c,Ampd1,Eef1g,Prep,Ttn,Hspa5,Tgm2,Akr1b3,Dcn,Synpo2,Cpt1b,Atp5c1,Art3,Slc25a12,Sucla2,Serpinh1,Eif4a1
GO:0032502	Developmental process	66	5629	0.25	7.79e-05	10090,ENSMUSP00000001147,10090,ENSMUSP00000001181,10090,ENSMUSP00000003461,10090,ENSMUSP00000004375,10090,ENSMUSP00000005066,10090,ENSMUSP00000005769,10090,ENSMUSP00000006626,10090,ENSMUSP00000014080,10090,ENSMUSP00000015950,10090,ENSMUSP00000017572,10090,ENSMUSP00000019198,10090,ENSMUSP00000020768,10090,ENSMUSP00000020856,10090,ENSMUSP00000021802,10090,ENSMUSP00000022062,10090,ENSMUSP00000022327…	Col6a1,Col6a2,Ogdh,Phb2,Map2k1,Tmod4,Actn3,Myl2,Qdpr,Psmd11,Fis1,Pgam2,Bzw2,Cap2,Sdha,Ldb3,Ywhaz,Bin1,Anxa1,Ehd1,Ankrd2,Got1,Atp5b,Hspd1,Des,Smyd2,Myoz2,Mylpf,Vps35,Acta1,Cryab,Apoa1,Tagln,Pkm,Rpsa,Trf,Obscn,Ppp1ca,Eif5a,Prelp,Gpi1,Tst,Ddx1,Actn2,Psmc3,Eno3,Myom1,Trim72,Glul,Myoz1,Selenbp1,Ttn,Hspa5,Tgm2,Myh7,Akr1b3,Dcn,Anxa6,Gpd2,Anxa4,Tpm1,Dnm1l,Pvalb,Mb,Serpinh1,Tnnt3
GO:0032501	Multicellular organismal process	64	6272	0.18	0.0069	10090,ENSMUSP00000001147,10090,ENSMUSP00000001181,10090,ENSMUSP00000003461,10090,ENSMUSP00000004375,10090,ENSMUSP00000005066,10090,ENSMUSP00000005769,10090,ENSMUSP00000005964,10090,ENSMUSP00000006626,10090,ENSMUSP00000014080,10090,ENSMUSP00000015950,10090,ENSMUSP00000018632,10090,ENSMUSP00000020768,10090,ENSMUSP00000020856,10090,ENSMUSP00000020949,10090,ENSMUSP00000022062,10090,ENSMUSP00000022327…	Col6a1,Col6a2,Ogdh,Phb2,Map2k1,Tmod4,Adh5,Actn3,Myl2,Qdpr,Myh4,Pgam2,Bzw2,Map2k6,Sdha,Ldb3,Ywhaz,Bin1,Anxa1,Ehd1,Prdx5,Ankrd2,Atp5b,Hspd1,Myl1,Des,Smyd2,Myoz2,Mylpf,Atp2a1,Vps35,Acta1,Cryab,Apoa1,Pkm,Trf,Obscn,Ppp1ca,Gpi1,Ddx1,Actn2,Psmc3,Myom1,Synm,Trim72,Glul,Myoz1,Ttn,Hspa5,Tgm2,Myh7,Akr1b3,Dcn,Anxa6,Gpd2,Anxa4,Tpm1,Dnm1l,Pvalb,Myh1,Tnni2,Mb,Serpinh1,Tnnt3
GO:0048856	Anatomical structure development	60	5258	0.23	0.00064	10090,ENSMUSP00000001147,10090,ENSMUSP00000001181,10090,ENSMUSP00000003461,10090,ENSMUSP00000004375,10090,ENSMUSP00000005066,10090,ENSMUSP00000005769,10090,ENSMUSP00000006626,10090,ENSMUSP00000014080,10090,ENSMUSP00000015950,10090,ENSMUSP00000019198,10090,ENSMUSP00000020856,10090,ENSMUSP00000021802,10090,ENSMUSP00000022062,10090,ENSMUSP00000022327,10090,ENSMUSP00000022894,10090,ENSMUSP00000025239…	Col6a1,Col6a2,Ogdh,Phb2,Map2k1,Tmod4,Actn3,Myl2,Qdpr,Fis1,Bzw2,Cap2,Sdha,Ldb3,Ywhaz,Bin1,Anxa1,Ehd1,Ankrd2,Atp5b,Hspd1,Des,Smyd2,Myoz2,Mylpf,Vps35,Acta1,Cryab,Apoa1,Tagln,Pkm,Rpsa,Trf,Obscn,Ppp1ca,Gpi1,Tst,Ddx1,Actn2,Psmc3,Eno3,Myom1,Trim72,Glul,Myoz1,Ttn,Hspa5,Tgm2,Myh7,Akr1b3,Dcn,Anxa6,Gpd2,Anxa4,Tpm1,Dnm1l,Pvalb,Mb,Serpinh1,Tnnt3
GO:0042221	Response to chemical	57	3720	0.36	1.89e-07	10090,ENSMUSP00000001147,10090,ENSMUSP00000001181,10090,ENSMUSP00000004375,10090,ENSMUSP00000005066,10090,ENSMUSP00000005964,10090,ENSMUSP00000015800,10090,ENSMUSP00000015950,10090,ENSMUSP00000017552,10090,ENSMUSP00000019198,10090,ENSMUSP00000019514,10090,ENSMUSP00000020768,10090,ENSMUSP00000020949,10090,ENSMUSP00000022380,10090,ENSMUSP00000022894,10090,ENSMUSP00000025561,10090,ENSMUSP00000025684…	Col6a1,Col6a2,Phb2,Map2k1,Adh5,Hspa8,Qdpr,Cacnb1,Fis1,Calm3,Pgam2,Map2k6,Psmc6,Ywhaz,Anxa1,Ehd1,Prdx5,Stip1,Ankrd2,Got1,Atp5b,Hspd1,Pdia3,Car3,Padi2,Atp2a1,Bcat2,Acsl1,Acta1,Cryab,Apoa1,Pkm,Trf,Ppp1ca,Serpina3k,Uqcrfs1,Eif5a,Pygm,Gpi1,Epx,Eef1a2,Ahcy,Ddx1,Actn2,Eno3,Plec,Glul,Ampd1,Ttn,Hspa5,Akr1b3,Dcn,Tpm1,Dnm1l,Hadha,Slc25a12,Mb
GO:0007275	Multicellular organism development	52	4921	0.2	0.0177	10090,ENSMUSP00000001147,10090,ENSMUSP00000001181,10090,ENSMUSP00000003461,10090,ENSMUSP00000004375,10090,ENSMUSP00000005066,10090,ENSMUSP00000006626,10090,ENSMUSP00000014080,10090,ENSMUSP00000015950,10090,ENSMUSP00000020856,10090,ENSMUSP00000022062,10090,ENSMUSP00000022327,10090,ENSMUSP00000022894,10090,ENSMUSP00000025239,10090,ENSMUSP00000025561,10090,ENSMUSP00000025684,10090,ENSMUSP00000026172…	Col6a1,Col6a2,Ogdh,Phb2,Map2k1,Actn3,Myl2,Qdpr,Bzw2,Sdha,Ldb3,Ywhaz,Bin1,Anxa1,Ehd1,Ankrd2,Atp5b,Hspd1,Des,Smyd2,Myoz2,Mylpf,Vps35,Acta1,Cryab,Apoa1,Pkm,Trf,Obscn,Ppp1ca,Gpi1,Ddx1,Actn2,Psmc3,Myom1,Trim72,Glul,Myoz1,Ttn,Hspa5,Tgm2,Myh7,Akr1b3,Dcn,Anxa6,Gpd2,Anxa4,Tpm1,Dnm1l,Pvalb,Mb,Serpinh1
GO:0048731	System development	48	4350	0.22	0.013	10090,ENSMUSP00000001147,10090,ENSMUSP00000001181,10090,ENSMUSP00000003461,10090,ENSMUSP00000004375,10090,ENSMUSP00000005066,10090,ENSMUSP00000006626,10090,ENSMUSP00000014080,10090,ENSMUSP00000015950,10090,ENSMUSP00000020856,10090,ENSMUSP00000022062,10090,ENSMUSP00000022327,10090,ENSMUSP00000022894,10090,ENSMUSP00000025239,10090,ENSMUSP00000025561,10090,ENSMUSP00000025684,10090,ENSMUSP00000026172…	Col6a1,Col6a2,Ogdh,Phb2,Map2k1,Actn3,Myl2,Qdpr,Bzw2,Sdha,Ldb3,Ywhaz,Bin1,Anxa1,Ehd1,Ankrd2,Atp5b,Hspd1,Des,Smyd2,Myoz2,Mylpf,Vps35,Acta1,Cryab,Apoa1,Pkm,Trf,Ppp1ca,Actn2,Myom1,Trim72,Glul,Myoz1,Ttn,Hspa5,Tgm2,Myh7,Akr1b3,Dcn,Anxa6,Gpd2,Anxa4,Tpm1,Dnm1l,Pvalb,Mb,Serpinh1
GO:0019538	Protein metabolic process	44	3634	0.26	0.0043	10090,ENSMUSP00000001845,10090,ENSMUSP00000003461,10090,ENSMUSP00000005066,10090,ENSMUSP00000005964,10090,ENSMUSP00000015800,10090,ENSMUSP00000017365,10090,ENSMUSP00000017572,10090,ENSMUSP00000018992,10090,ENSMUSP00000019323,10090,ENSMUSP00000020949,10090,ENSMUSP00000022380,10090,ENSMUSP00000022894,10090,ENSMUSP00000025561,10090,ENSMUSP00000027602,10090,ENSMUSP00000027897,10090,ENSMUSP00000028683…	Capns1,Ogdh,Map2k1,Adh5,Hspa8,Psmd3,Psmd11,Rars,Mdh2,Map2k6,Psmc6,Ywhaz,Anxa1,Dars,Smyd2,Pdia3,Padi2,Hpx,Eif3f,Vps35,Cryab,Apoa1,Rpsa,Trf,Obscn,Ppp1ca,Macrod1,Eif5a,Eef1a2,Phka1,Psmc3,Trim72,Glul,Nsfl1c,Eef1g,Prep,Ttn,Hspa5,Tgm2,Dcn,Synpo2,Art3,Serpinh1,Eif4a1
GO:0065008	Regulation of biological quality	44	3822	0.24	0.011	10090,ENSMUSP00000004375,10090,ENSMUSP00000005066,10090,ENSMUSP00000005769,10090,ENSMUSP00000005964,10090,ENSMUSP00000006626,10090,ENSMUSP00000014080,10090,ENSMUSP00000015800,10090,ENSMUSP00000019198,10090,ENSMUSP00000019514,10090,ENSMUSP00000020949,10090,ENSMUSP00000022894,10090,ENSMUSP00000025239,10090,ENSMUSP00000025561,10090,ENSMUSP00000025684,10090,ENSMUSP00000025904,10090,ENSMUSP00000026196…	Phb2,Map2k1,Tmod4,Adh5,Actn3,Myl2,Hspa8,Fis1,Calm3,Map2k6,Ywhaz,Bin1,Anxa1,Ehd1,Prdx5,Got1,Atp5b,Hspd1,Pdia3,Decr1,Alb,Atp2a1,Bcat2,Hpx,Acsl1,Vps35,Cryab,Apoa1,Trf,Cct2,Eif5a,Pygm,Gpi1,Actn2,Glul,Hspa5,Tgm2,Myh7,Akr1b3,Dcn,Anxa6,Tpm1,Dnm1l,Mb
GO:0044281	Small molecule metabolic process	42	1450	0.64	1.57e-12	10090,ENSMUSP00000000260,10090,ENSMUSP00000003461,10090,ENSMUSP00000004729,10090,ENSMUSP00000005826,10090,ENSMUSP00000005964,10090,ENSMUSP00000011526,10090,ENSMUSP00000015950,10090,ENSMUSP00000018992,10090,ENSMUSP00000019323,10090,ENSMUSP00000020768,10090,ENSMUSP00000022062,10090,ENSMUSP00000025632,10090,ENSMUSP00000026196,10090,ENSMUSP00000026459,10090,ENSMUSP00000026495,10090,ENSMUSP00000027602…	Gmpr,Ogdh,Etfb,Cs,Adh5,Dhdh,Qdpr,Rars,Mdh2,Pgam2,Sdha,Carnmt1,Got1,Atp5b,Atp5a1,Dars,Car3,Decr1,Acads,Me3,Bcat2,Acsl1,Apoa1,Pkm,Macrod1,Gpi1,Tst,Ahcy,Ak1,Eno3,Glul,Ampd1,Akr1b3,Dcn,Ldha,Cpt1b,Gpd2,Hadhb,Atp5c1,Hadha,Slc25a12,Sucla2
GO:0010033	Response to organic substance	42	2742	0.36	4.37e-05	10090,ENSMUSP00000001147,10090,ENSMUSP00000001181,10090,ENSMUSP00000004375,10090,ENSMUSP00000005066,10090,ENSMUSP00000005964,10090,ENSMUSP00000015800,10090,ENSMUSP00000015950,10090,ENSMUSP00000017552,10090,ENSMUSP00000019198,10090,ENSMUSP00000019514,10090,ENSMUSP00000020949,10090,ENSMUSP00000022380,10090,ENSMUSP00000025561,10090,ENSMUSP00000025684,10090,ENSMUSP00000025918,10090,ENSMUSP00000026196…	Col6a1,Col6a2,Phb2,Map2k1,Adh5,Hspa8,Qdpr,Cacnb1,Fis1,Calm3,Map2k6,Psmc6,Anxa1,Ehd1,Stip1,Got1,Atp5b,Hspd1,Pdia3,Car3,Padi2,Atp2a1,Bcat2,Acsl1,Acta1,Cryab,Pkm,Serpina3k,Uqcrfs1,Eif5a,Pygm,Gpi1,Ddx1,Actn2,Glul,Ampd1,Hspa5,Akr1b3,Dcn,Dnm1l,Hadha,Mb
GO:0006996	Organelle organization	40	3066	0.29	0.0023	10090,ENSMUSP00000004375,10090,ENSMUSP00000005066,10090,ENSMUSP00000005769,10090,ENSMUSP00000014080,10090,ENSMUSP00000015800,10090,ENSMUSP00000019198,10090,ENSMUSP00000019514,10090,ENSMUSP00000021802,10090,ENSMUSP00000022327,10090,ENSMUSP00000022894,10090,ENSMUSP00000025239,10090,ENSMUSP00000025561,10090,ENSMUSP00000025684,10090,ENSMUSP00000026289,10090,ENSMUSP00000027123,10090,ENSMUSP00000027409…	Phb2,Map2k1,Tmod4,Myl2,Hspa8,Fis1,Calm3,Cap2,Ldb3,Ywhaz,Bin1,Anxa1,Ehd1,Hsd17b10,Hspd1,Des,Smyd2,Myoz2,Padi2,Atp2a1,Vps35,Acta1,Cryab,Rpsa,Trf,Ddx1,Actn2,Myom1,Synm,Plec,Trim72,Gbas,Nsfl1c,Myoz1,Ttn,Synpo2,Pacsin3,Tpm1,Dnm1l,Tnnt3
GO:0048513	Animal organ development	39	3230	0.26	0.0113	10090,ENSMUSP00000001147,10090,ENSMUSP00000001181,10090,ENSMUSP00000003461,10090,ENSMUSP00000004375,10090,ENSMUSP00000005066,10090,ENSMUSP00000006626,10090,ENSMUSP00000014080,10090,ENSMUSP00000015950,10090,ENSMUSP00000022327,10090,ENSMUSP00000022894,10090,ENSMUSP00000025561,10090,ENSMUSP00000026172,10090,ENSMUSP00000027409,10090,ENSMUSP00000027897,10090,ENSMUSP00000029761,10090,ENSMUSP00000032910…	Col6a1,Col6a2,Ogdh,Phb2,Map2k1,Actn3,Myl2,Qdpr,Ldb3,Ywhaz,Anxa1,Ankrd2,Des,Smyd2,Myoz2,Mylpf,Acta1,Cryab,Apoa1,Pkm,Trf,Ppp1ca,Actn2,Myom1,Trim72,Myoz1,Ttn,Hspa5,Tgm2,Myh7,Akr1b3,Dcn,Anxa6,Gpd2,Anxa4,Tpm1,Pvalb,Mb,Serpinh1
GO:0051239	Regulation of multicellular organismal process	38	3205	0.25	0.0189	10090,ENSMUSP00000004375,10090,ENSMUSP00000005066,10090,ENSMUSP00000006626,10090,ENSMUSP00000014080,10090,ENSMUSP00000019514,10090,ENSMUSP00000020949,10090,ENSMUSP00000022894,10090,ENSMUSP00000025239,10090,ENSMUSP00000025561,10090,ENSMUSP00000025684,10090,ENSMUSP00000026172,10090,ENSMUSP00000026459,10090,ENSMUSP00000026495,10090,ENSMUSP00000027123,10090,ENSMUSP00000029877,10090,ENSMUSP00000031314…	Phb2,Map2k1,Actn3,Myl2,Calm3,Map2k6,Ywhaz,Bin1,Anxa1,Ehd1,Ankrd2,Atp5b,Atp5a1,Hspd1,Decr1,Alb,Atp2a1,Acsl1,Apoa1,Pkm,Trf,Hspb6,Gpi1,Epx,Ddx1,Glul,Myoz1,Ttn,Hspa5,Myh7,Dcn,Anxa6,Anxa4,Tpm1,Dnm1l,Slc25a12,Tnni2,Tnnt3
GO:0044267	Cellular protein metabolic process	37	3073	0.26	0.0177	10090,ENSMUSP00000003461,10090,ENSMUSP00000005066,10090,ENSMUSP00000005964,10090,ENSMUSP00000015800,10090,ENSMUSP00000017365,10090,ENSMUSP00000017572,10090,ENSMUSP00000018992,10090,ENSMUSP00000019323,10090,ENSMUSP00000020949,10090,ENSMUSP00000022380,10090,ENSMUSP00000022894,10090,ENSMUSP00000025561,10090,ENSMUSP00000027602,10090,ENSMUSP00000027897,10090,ENSMUSP00000030765,10090,ENSMUSP00000033342…	Ogdh,Map2k1,Adh5,Hspa8,Psmd3,Psmd11,Rars,Mdh2,Map2k6,Psmc6,Ywhaz,Anxa1,Dars,Smyd2,Padi2,Eif3f,Vps35,Cryab,Apoa1,Rpsa,Trf,Obscn,Ppp1ca,Macrod1,Eif5a,Eef1a2,Phka1,Trim72,Glul,Nsfl1c,Eef1g,Ttn,Hspa5,Tgm2,Dcn,Art3,Eif4a1
GO:0006950	Response to stress	36	3045	0.25	0.0265	10090,ENSMUSP00000003643,10090,ENSMUSP00000004375,10090,ENSMUSP00000005066,10090,ENSMUSP00000005964,10090,ENSMUSP00000015800,10090,ENSMUSP00000020949,10090,ENSMUSP00000022380,10090,ENSMUSP00000022894,10090,ENSMUSP00000025561,10090,ENSMUSP00000025904,10090,ENSMUSP00000026172,10090,ENSMUSP00000026196,10090,ENSMUSP00000027123,10090,ENSMUSP00000028683,10090,ENSMUSP00000029076,10090,ENSMUSP00000031314…	Ckm,Phb2,Map2k1,Adh5,Hspa8,Map2k6,Psmc6,Ywhaz,Anxa1,Prdx5,Ankrd2,Got1,Hspd1,Pdia3,Car3,Alb,Atp2a1,Cryab,Trf,Macrod1,Pygm,Gpi1,Epx,Ahcy,Ddx1,Plec,Trim72,Glul,Hspa5,Myh7,Akr1b3,Dcn,Anxa6,Tpm1,Dnm1l,Mb
GO:0055114	Oxidation-reduction process	34	917	0.75	1.57e-12	10090,ENSMUSP00000000260,10090,ENSMUSP00000003461,10090,ENSMUSP00000004729,10090,ENSMUSP00000005647,10090,ENSMUSP00000005826,10090,ENSMUSP00000005964,10090,ENSMUSP00000011526,10090,ENSMUSP00000015950,10090,ENSMUSP00000019323,10090,ENSMUSP00000022062,10090,ENSMUSP00000025904,10090,ENSMUSP00000026289,10090,ENSMUSP00000028683,10090,ENSMUSP00000029877,10090,ENSMUSP00000031524,10090,ENSMUSP00000032856…	Gmpr,Ogdh,Etfb,Ndufs3,Cs,Adh5,Dhdh,Qdpr,Mdh2,Sdha,Prdx5,Hsd17b10,Pdia3,Decr1,Acads,Me3,Apoa1,Ppp1ca,Ndufv1,Uqcrfs1,Pygm,Gpi1,Epx,Phka1,Selenbp1,Akr1b3,Ldha,Cpt1b,Gpd2,Hadhb,Hadha,Slc25a12,Sucla2,Gbe1
GO:0009056	Catabolic process	34	1680	0.48	2.53e-06	10090,ENSMUSP00000003461,10090,ENSMUSP00000004375,10090,ENSMUSP00000004729,10090,ENSMUSP00000005964,10090,ENSMUSP00000011526,10090,ENSMUSP00000015800,10090,ENSMUSP00000015950,10090,ENSMUSP00000017365,10090,ENSMUSP00000017572,10090,ENSMUSP00000019198,10090,ENSMUSP00000020768,10090,ENSMUSP00000022380,10090,ENSMUSP00000025904,10090,ENSMUSP00000026196,10090,ENSMUSP00000029877,10090,ENSMUSP00000031524…	Ogdh,Phb2,Etfb,Adh5,Dhdh,Hspa8,Qdpr,Psmd3,Psmd11,Fis1,Pgam2,Psmc6,Prdx5,Got1,Decr1,Acads,Bcat2,Acsl1,Pkm,Pygm,Gpi1,Epx,Ahcy,Psmc3,Eno3,Trim72,Nsfl1c,Hspa5,Synpo2,Ldha,Cpt1b,Gpd2,Hadhb,Hadha
GO:0006796	Phosphate-containing compound metabolic process	34	1776	0.46	6.82e-06	10090,ENSMUSP00000000260,10090,ENSMUSP00000003461,10090,ENSMUSP00000003643,10090,ENSMUSP00000005066,10090,ENSMUSP00000005826,10090,ENSMUSP00000015800,10090,ENSMUSP00000020768,10090,ENSMUSP00000020949,10090,ENSMUSP00000022062,10090,ENSMUSP00000022122,10090,ENSMUSP00000022894,10090,ENSMUSP00000026459,10090,ENSMUSP00000026495,10090,ENSMUSP00000029076,10090,ENSMUSP00000034046,10090,ENSMUSP00000034562…	Gmpr,Ogdh,Ckm,Map2k1,Cs,Hspa8,Pgam2,Map2k6,Sdha,Ckmt2,Ywhaz,Atp5b,Atp5a1,Car3,Acsl1,Cryab,Apoa1,Pkm,Trf,Obscn,Ppp1ca,Ndufv1,Uqcrfs1,Gpi1,Phka1,Ak1,Eno3,Gbas,Ampd1,Ttn,Gpd2,Atp5c1,Hadha,Sucla2
GO:0032879	Regulation of localization	34	2806	0.26	0.0264	10090,ENSMUSP00000004375,10090,ENSMUSP00000005066,10090,ENSMUSP00000015800,10090,ENSMUSP00000017552,10090,ENSMUSP00000019198,10090,ENSMUSP00000019514,10090,ENSMUSP00000020949,10090,ENSMUSP00000025239,10090,ENSMUSP00000025561,10090,ENSMUSP00000025684,10090,ENSMUSP00000026459,10090,ENSMUSP00000026495,10090,ENSMUSP00000030765,10090,ENSMUSP00000032974,10090,ENSMUSP00000034131,10090,ENSMUSP00000034562…	Phb2,Map2k1,Hspa8,Cacnb1,Fis1,Calm3,Map2k6,Bin1,Anxa1,Ehd1,Atp5b,Atp5a1,Padi2,Atp2a1,Vps35,Cryab,Apoa1,Trf,Cct2,Gpi1,Actn2,Ak1,Myom1,Gbas,Glul,Nsfl1c,Ttn,Hspa5,Dcn,Synpo2,Anxa6,Pacsin3,Tpm1,Dnm1l
GO:0034641	Cellular nitrogen compound metabolic process	33	2805	0.25	0.0461	10090,ENSMUSP00000000260,10090,ENSMUSP00000003461,10090,ENSMUSP00000005826,10090,ENSMUSP00000015800,10090,ENSMUSP00000015950,10090,ENSMUSP00000018992,10090,ENSMUSP00000020768,10090,ENSMUSP00000025632,10090,ENSMUSP00000026289,10090,ENSMUSP00000026459,10090,ENSMUSP00000026495,10090,ENSMUSP00000027123,10090,ENSMUSP00000027602,10090,ENSMUSP00000027623,10090,ENSMUSP00000033342,10090,ENSMUSP00000034046…	Gmpr,Ogdh,Cs,Hspa8,Qdpr,Rars,Pgam2,Carnmt1,Hsd17b10,Atp5b,Atp5a1,Hspd1,Dars,Tsn,Eif3f,Acsl1,Pkm,Rpsa,Macrod1,Eif5a,Gpi1,Eef1a2,Ahcy,Ddx1,Ak1,Eno3,Ampd1,Eef1g,Cpt1b,Hnrnpa3,Atp5c1,Sucla2,Eif4a1
GO:1901700	Response to oxygen-containing compound	31	1585	0.47	1.92e-05	10090,ENSMUSP00000001147,10090,ENSMUSP00000001181,10090,ENSMUSP00000004375,10090,ENSMUSP00000005964,10090,ENSMUSP00000015950,10090,ENSMUSP00000017552,10090,ENSMUSP00000019198,10090,ENSMUSP00000019514,10090,ENSMUSP00000020949,10090,ENSMUSP00000025561,10090,ENSMUSP00000025904,10090,ENSMUSP00000026196,10090,ENSMUSP00000027123,10090,ENSMUSP00000028683,10090,ENSMUSP00000029076,10090,ENSMUSP00000032974…	Col6a1,Col6a2,Phb2,Adh5,Qdpr,Cacnb1,Fis1,Calm3,Map2k6,Anxa1,Prdx5,Got1,Hspd1,Pdia3,Car3,Atp2a1,Acsl1,Cryab,Pkm,Serpina3k,Pygm,Gpi1,Actn2,Glul,Hspa5,Akr1b3,Dcn,Tpm1,Dnm1l,Hadha,Mb
GO:0043436	Oxoacid metabolic process	30	800	0.75	4.33e-11	10090,ENSMUSP00000003461,10090,ENSMUSP00000004729,10090,ENSMUSP00000005826,10090,ENSMUSP00000005964,10090,ENSMUSP00000015950,10090,ENSMUSP00000018992,10090,ENSMUSP00000019323,10090,ENSMUSP00000020768,10090,ENSMUSP00000022062,10090,ENSMUSP00000025632,10090,ENSMUSP00000026196,10090,ENSMUSP00000027602,10090,ENSMUSP00000029877,10090,ENSMUSP00000031524,10090,ENSMUSP00000032856,10090,ENSMUSP00000033098…	Ogdh,Etfb,Cs,Adh5,Qdpr,Rars,Mdh2,Pgam2,Sdha,Carnmt1,Got1,Dars,Decr1,Acads,Me3,Bcat2,Acsl1,Pkm,Gpi1,Tst,Ahcy,Eno3,Glul,Dcn,Ldha,Cpt1b,Hadhb,Hadha,Slc25a12,Sucla2
GO:0009058	Biosynthetic process	30	2176	0.32	0.0091	10090,ENSMUSP00000003643,10090,ENSMUSP00000015950,10090,ENSMUSP00000018992,10090,ENSMUSP00000020768,10090,ENSMUSP00000022122,10090,ENSMUSP00000026196,10090,ENSMUSP00000026459,10090,ENSMUSP00000026495,10090,ENSMUSP00000027602,10090,ENSMUSP00000033098,10090,ENSMUSP00000033342,10090,ENSMUSP00000034046,10090,ENSMUSP00000034588,10090,ENSMUSP00000034834,10090,ENSMUSP00000035105,10090,ENSMUSP00000047008…	Ckm,Qdpr,Rars,Pgam2,Ckmt2,Got1,Atp5b,Atp5a1,Dars,Bcat2,Eif3f,Acsl1,Apoa1,Pkm,Rpsa,Eif5a,Gpi1,Eef1a2,Ak1,Glul,Ampd1,Eef1g,Akr1b3,Ldha,Gpd2,Atp5c1,Slc25a12,Serpinh1,Eif4a1,Gbe1
GO:0009653	Anatomical structure morphogenesis	30	2244	0.3	0.0144	10090,ENSMUSP00000001147,10090,ENSMUSP00000001181,10090,ENSMUSP00000004375,10090,ENSMUSP00000005066,10090,ENSMUSP00000005769,10090,ENSMUSP00000006626,10090,ENSMUSP00000014080,10090,ENSMUSP00000019198,10090,ENSMUSP00000021802,10090,ENSMUSP00000022327,10090,ENSMUSP00000022894,10090,ENSMUSP00000026459,10090,ENSMUSP00000029761,10090,ENSMUSP00000034453,10090,ENSMUSP00000034562,10090,ENSMUSP00000039109…	Col6a1,Col6a2,Phb2,Map2k1,Tmod4,Actn3,Myl2,Fis1,Cap2,Ldb3,Ywhaz,Atp5b,Myoz2,Acta1,Cryab,Ppp1ca,Gpi1,Actn2,Myom1,Glul,Myoz1,Ttn,Hspa5,Tgm2,Myh7,Anxa6,Tpm1,Dnm1l,Serpinh1,Tnnt3
GO:0051128	Regulation of cellular component organization	30	2438	0.27	0.0418	10090,ENSMUSP00000004375,10090,ENSMUSP00000005066,10090,ENSMUSP00000005647,10090,ENSMUSP00000005769,10090,ENSMUSP00000014080,10090,ENSMUSP00000015800,10090,ENSMUSP00000019198,10090,ENSMUSP00000019514,10090,ENSMUSP00000022380,10090,ENSMUSP00000022894,10090,ENSMUSP00000025239,10090,ENSMUSP00000025561,10090,ENSMUSP00000025684,10090,ENSMUSP00000030765,10090,ENSMUSP00000034131,10090,ENSMUSP00000034562…	Phb2,Map2k1,Ndufs3,Tmod4,Myl2,Hspa8,Fis1,Calm3,Psmc6,Ywhaz,Bin1,Anxa1,Ehd1,Padi2,Vps35,Cryab,Apoa1,Trf,Cct2,Eif5a,Actn2,Psmc3,Eno3,Nsfl1c,Hspa5,Dcn,Synpo2,Pacsin3,Tpm1,Dnm1l
GO:0019752	Carboxylic acid metabolic process	29	754	0.76	5.25e-11	10090,ENSMUSP00000003461,10090,ENSMUSP00000004729,10090,ENSMUSP00000005826,10090,ENSMUSP00000005964,10090,ENSMUSP00000015950,10090,ENSMUSP00000018992,10090,ENSMUSP00000019323,10090,ENSMUSP00000020768,10090,ENSMUSP00000022062,10090,ENSMUSP00000025632,10090,ENSMUSP00000026196,10090,ENSMUSP00000027602,10090,ENSMUSP00000029877,10090,ENSMUSP00000031524,10090,ENSMUSP00000032856,10090,ENSMUSP00000033098…	Ogdh,Etfb,Cs,Adh5,Qdpr,Rars,Mdh2,Pgam2,Sdha,Carnmt1,Got1,Dars,Decr1,Acads,Me3,Bcat2,Acsl1,Pkm,Gpi1,Tst,Ahcy,Eno3,Glul,Ldha,Cpt1b,Hadhb,Hadha,Slc25a12,Sucla2
GO:1901575	Organic substance catabolic process	29	1425	0.48	2.27e-05	10090,ENSMUSP00000003461,10090,ENSMUSP00000004729,10090,ENSMUSP00000005964,10090,ENSMUSP00000011526,10090,ENSMUSP00000015800,10090,ENSMUSP00000015950,10090,ENSMUSP00000017365,10090,ENSMUSP00000017572,10090,ENSMUSP00000020768,10090,ENSMUSP00000022380,10090,ENSMUSP00000026196,10090,ENSMUSP00000029877,10090,ENSMUSP00000031524,10090,ENSMUSP00000033098,10090,ENSMUSP00000034834,10090,ENSMUSP00000047564…	Ogdh,Etfb,Adh5,Dhdh,Hspa8,Qdpr,Psmd3,Psmd11,Pgam2,Psmc6,Got1,Decr1,Acads,Bcat2,Pkm,Pygm,Gpi1,Ahcy,Psmc3,Eno3,Trim72,Nsfl1c,Hspa5,Synpo2,Ldha,Cpt1b,Gpd2,Hadhb,Hadha
GO:0009888	Tissue development	29	1720	0.4	0.00056	10090,ENSMUSP00000001147,10090,ENSMUSP00000001181,10090,ENSMUSP00000004375,10090,ENSMUSP00000005066,10090,ENSMUSP00000014080,10090,ENSMUSP00000025561,10090,ENSMUSP00000026172,10090,ENSMUSP00000029761,10090,ENSMUSP00000032910,10090,ENSMUSP00000034453,10090,ENSMUSP00000034590,10090,ENSMUSP00000034834,10090,ENSMUSP00000035105,10090,ENSMUSP00000039109,10090,ENSMUSP00000049355,10090,ENSMUSP00000055743…	Col6a1,Col6a2,Phb2,Map2k1,Myl2,Anxa1,Ankrd2,Myoz2,Mylpf,Acta1,Tagln,Pkm,Rpsa,Ppp1ca,Gpi1,Tst,Actn2,Eno3,Myom1,Myoz1,Ttn,Tgm2,Myh7,Akr1b3,Dcn,Anxa6,Anxa4,Tpm1,Serpinh1
GO:1901576	Organic substance biosynthetic process	29	2121	0.31	0.013	10090,ENSMUSP00000003643,10090,ENSMUSP00000015950,10090,ENSMUSP00000018992,10090,ENSMUSP00000020768,10090,ENSMUSP00000022122,10090,ENSMUSP00000026196,10090,ENSMUSP00000026459,10090,ENSMUSP00000026495,10090,ENSMUSP00000027602,10090,ENSMUSP00000033098,10090,ENSMUSP00000033342,10090,ENSMUSP00000034046,10090,ENSMUSP00000034588,10090,ENSMUSP00000034834,10090,ENSMUSP00000035105,10090,ENSMUSP00000047008…	Ckm,Qdpr,Rars,Pgam2,Ckmt2,Got1,Atp5b,Atp5a1,Dars,Bcat2,Eif3f,Acsl1,Apoa1,Pkm,Rpsa,Eif5a,Gpi1,Eef1a2,Ak1,Glul,Ampd1,Eef1g,Akr1b3,Ldha,Gpd2,Atp5c1,Slc25a12,Eif4a1,Gbe1
GO:0044085	Cellular component biogenesis	29	2201	0.3	0.0211	10090,ENSMUSP00000005769,10090,ENSMUSP00000014080,10090,ENSMUSP00000017572,10090,ENSMUSP00000022327,10090,ENSMUSP00000022894,10090,ENSMUSP00000025239,10090,ENSMUSP00000025684,10090,ENSMUSP00000026289,10090,ENSMUSP00000029761,10090,ENSMUSP00000033342,10090,ENSMUSP00000034131,10090,ENSMUSP00000034453,10090,ENSMUSP00000034562,10090,ENSMUSP00000034588,10090,ENSMUSP00000035105,10090,ENSMUSP00000036288…	Tmod4,Myl2,Psmd11,Ldb3,Ywhaz,Bin1,Ehd1,Hsd17b10,Myoz2,Eif3f,Vps35,Acta1,Cryab,Apoa1,Rpsa,Cct2,Actn2,Mfap4,Myom1,Plec,Trim72,Glul,Nsfl1c,Myoz1,Ttn,Synpo2,Tpm1,Dnm1l,Tnnt3
GO:0003008	System process	28	1578	0.43	0.00039	10090,ENSMUSP00000005066,10090,ENSMUSP00000005769,10090,ENSMUSP00000005964,10090,ENSMUSP00000006626,10090,ENSMUSP00000014080,10090,ENSMUSP00000018632,10090,ENSMUSP00000020768,10090,ENSMUSP00000020949,10090,ENSMUSP00000022894,10090,ENSMUSP00000027151,10090,ENSMUSP00000029761,10090,ENSMUSP00000032974,10090,ENSMUSP00000034453,10090,ENSMUSP00000049355,10090,ENSMUSP00000067708,10090,ENSMUSP00000072945…	Map2k1,Tmod4,Adh5,Actn3,Myl2,Myh4,Pgam2,Map2k6,Ywhaz,Myl1,Myoz2,Atp2a1,Acta1,Gpi1,Actn2,Myom1,Synm,Trim72,Myoz1,Ttn,Myh7,Akr1b3,Tpm1,Dnm1l,Myh1,Tnni2,Mb,Tnnt3
GO:0022607	Cellular component assembly	28	1983	0.33	0.0106	10090,ENSMUSP00000005769,10090,ENSMUSP00000014080,10090,ENSMUSP00000017572,10090,ENSMUSP00000022327,10090,ENSMUSP00000022894,10090,ENSMUSP00000025239,10090,ENSMUSP00000025684,10090,ENSMUSP00000026289,10090,ENSMUSP00000029761,10090,ENSMUSP00000033342,10090,ENSMUSP00000034131,10090,ENSMUSP00000034453,10090,ENSMUSP00000034562,10090,ENSMUSP00000034588,10090,ENSMUSP00000035105,10090,ENSMUSP00000036288…	Tmod4,Myl2,Psmd11,Ldb3,Ywhaz,Bin1,Ehd1,Hsd17b10,Myoz2,Eif3f,Vps35,Acta1,Cryab,Apoa1,Rpsa,Cct2,Actn2,Mfap4,Myom1,Plec,Trim72,Nsfl1c,Myoz1,Ttn,Synpo2,Tpm1,Dnm1l,Tnnt3
GO:0044248	Cellular catabolic process	27	1445	0.45	0.00026	10090,ENSMUSP00000004375,10090,ENSMUSP00000004729,10090,ENSMUSP00000005964,10090,ENSMUSP00000015800,10090,ENSMUSP00000015950,10090,ENSMUSP00000017365,10090,ENSMUSP00000017572,10090,ENSMUSP00000019198,10090,ENSMUSP00000022380,10090,ENSMUSP00000025904,10090,ENSMUSP00000026196,10090,ENSMUSP00000029877,10090,ENSMUSP00000031524,10090,ENSMUSP00000033098,10090,ENSMUSP00000034046,10090,ENSMUSP00000047564…	Phb2,Etfb,Adh5,Hspa8,Qdpr,Psmd3,Psmd11,Fis1,Psmc6,Prdx5,Got1,Decr1,Acads,Bcat2,Acsl1,Pygm,Gpi1,Epx,Ahcy,Trim72,Nsfl1c,Hspa5,Synpo2,Cpt1b,Gpd2,Hadhb,Hadha
GO:0010941	Regulation of cell death	26	1661	0.37	0.0047	10090,ENSMUSP00000004375,10090,ENSMUSP00000005066,10090,ENSMUSP00000005647,10090,ENSMUSP00000015800,10090,ENSMUSP00000019198,10090,ENSMUSP00000020949,10090,ENSMUSP00000022894,10090,ENSMUSP00000025239,10090,ENSMUSP00000025561,10090,ENSMUSP00000025904,10090,ENSMUSP00000026172,10090,ENSMUSP00000027123,10090,ENSMUSP00000028683,10090,ENSMUSP00000031314,10090,ENSMUSP00000034131,10090,ENSMUSP00000034562…	Phb2,Map2k1,Ndufs3,Hspa8,Fis1,Map2k6,Ywhaz,Bin1,Anxa1,Prdx5,Ankrd2,Hspd1,Pdia3,Alb,Vps35,Cryab,Ppp1ca,Hspb6,Eif5a,Gpi1,Eef1a2,Hspa5,Tgm2,Akr1b3,Dnm1l,Gbe1
GO:0016310	Phosphorylation	24	1059	0.53	4.96e-05	10090,ENSMUSP00000003461,10090,ENSMUSP00000003643,10090,ENSMUSP00000005066,10090,ENSMUSP00000015800,10090,ENSMUSP00000020768,10090,ENSMUSP00000020949,10090,ENSMUSP00000022062,10090,ENSMUSP00000022122,10090,ENSMUSP00000022894,10090,ENSMUSP00000026459,10090,ENSMUSP00000026495,10090,ENSMUSP00000034562,10090,ENSMUSP00000034834,10090,ENSMUSP00000035158,10090,ENSMUSP00000038264,10090,ENSMUSP00000042967…	Ogdh,Ckm,Map2k1,Hspa8,Pgam2,Map2k6,Sdha,Ckmt2,Ywhaz,Atp5b,Atp5a1,Cryab,Pkm,Trf,Obscn,Ndufv1,Uqcrfs1,Gpi1,Phka1,Ak1,Eno3,Gbas,Ttn,Atp5c1
GO:0009719	Response to endogenous stimulus	24	1370	0.42	0.0019	10090,ENSMUSP00000001147,10090,ENSMUSP00000005066,10090,ENSMUSP00000015950,10090,ENSMUSP00000017552,10090,ENSMUSP00000019198,10090,ENSMUSP00000019514,10090,ENSMUSP00000025561,10090,ENSMUSP00000025684,10090,ENSMUSP00000026196,10090,ENSMUSP00000027123,10090,ENSMUSP00000030765,10090,ENSMUSP00000032974,10090,ENSMUSP00000034046,10090,ENSMUSP00000034453,10090,ENSMUSP00000034834,10090,ENSMUSP00000042095…	Col6a1,Map2k1,Qdpr,Cacnb1,Fis1,Calm3,Anxa1,Ehd1,Got1,Hspd1,Padi2,Atp2a1,Acsl1,Acta1,Pkm,Serpina3k,Uqcrfs1,Eif5a,Gpi1,Actn2,Hspa5,Akr1b3,Hadha,Mb
GO:0042981	Regulation of apoptotic process	24	1486	0.38	0.0056	10090,ENSMUSP00000004375,10090,ENSMUSP00000005066,10090,ENSMUSP00000005647,10090,ENSMUSP00000015800,10090,ENSMUSP00000019198,10090,ENSMUSP00000020949,10090,ENSMUSP00000025239,10090,ENSMUSP00000025561,10090,ENSMUSP00000025904,10090,ENSMUSP00000026172,10090,ENSMUSP00000027123,10090,ENSMUSP00000028683,10090,ENSMUSP00000031314,10090,ENSMUSP00000034562,10090,ENSMUSP00000039109,10090,ENSMUSP00000039172…	Phb2,Map2k1,Ndufs3,Hspa8,Fis1,Map2k6,Bin1,Anxa1,Prdx5,Ankrd2,Hspd1,Pdia3,Alb,Cryab,Ppp1ca,Hspb6,Eif5a,Gpi1,Eef1a2,Hspa5,Tgm2,Akr1b3,Dnm1l,Gbe1
GO:0006091	Generation of precursor metabolites and energy	23	319	1.03	5.05e-13	10090,ENSMUSP00000003461,10090,ENSMUSP00000004729,10090,ENSMUSP00000005826,10090,ENSMUSP00000005964,10090,ENSMUSP00000019323,10090,ENSMUSP00000020768,10090,ENSMUSP00000022062,10090,ENSMUSP00000026459,10090,ENSMUSP00000026495,10090,ENSMUSP00000034834,10090,ENSMUSP00000039109,10090,ENSMUSP00000042967,10090,ENSMUSP00000045284,10090,ENSMUSP00000047564,10090,ENSMUSP00000049355,10090,ENSMUSP00000061991…	Ogdh,Etfb,Cs,Adh5,Mdh2,Pgam2,Sdha,Atp5b,Atp5a1,Pkm,Ppp1ca,Ndufv1,Uqcrfs1,Pygm,Gpi1,Phka1,Eno3,Gbas,Ldha,Atp5c1,Slc25a12,Sucla2,Gbe1
GO:1901566	Organonitrogen compound biosynthetic process	23	1096	0.5	0.00026	10090,ENSMUSP00000003643,10090,ENSMUSP00000015950,10090,ENSMUSP00000018992,10090,ENSMUSP00000022122,10090,ENSMUSP00000026196,10090,ENSMUSP00000026459,10090,ENSMUSP00000026495,10090,ENSMUSP00000027602,10090,ENSMUSP00000033098,10090,ENSMUSP00000033342,10090,ENSMUSP00000034046,10090,ENSMUSP00000034588,10090,ENSMUSP00000034834,10090,ENSMUSP00000035105,10090,ENSMUSP00000047008,10090,ENSMUSP00000054556…	Ckm,Qdpr,Rars,Ckmt2,Got1,Atp5b,Atp5a1,Dars,Bcat2,Eif3f,Acsl1,Apoa1,Pkm,Rpsa,Eif5a,Eef1a2,Ak1,Glul,Ampd1,Eef1g,Atp5c1,Slc25a12,Eif4a1
GO:0003012	Muscle system process	22	243	1.13	5.73e-14	10090,ENSMUSP00000005769,10090,ENSMUSP00000006626,10090,ENSMUSP00000014080,10090,ENSMUSP00000018632,10090,ENSMUSP00000020768,10090,ENSMUSP00000020949,10090,ENSMUSP00000027151,10090,ENSMUSP00000029761,10090,ENSMUSP00000032974,10090,ENSMUSP00000034453,10090,ENSMUSP00000067708,10090,ENSMUSP00000072945,10090,ENSMUSP00000073855,10090,ENSMUSP00000079832,10090,ENSMUSP00000087955,10090,ENSMUSP00000097561…	Tmod4,Actn3,Myl2,Myh4,Pgam2,Map2k6,Myl1,Myoz2,Atp2a1,Acta1,Actn2,Myom1,Synm,Trim72,Myoz1,Ttn,Myh7,Tpm1,Myh1,Tnni2,Mb,Tnnt3
GO:0007010	Cytoskeleton organization	21	1064	0.47	0.0013	10090,ENSMUSP00000005769,10090,ENSMUSP00000014080,10090,ENSMUSP00000019514,10090,ENSMUSP00000021802,10090,ENSMUSP00000022327,10090,ENSMUSP00000025561,10090,ENSMUSP00000027409,10090,ENSMUSP00000029761,10090,ENSMUSP00000034453,10090,ENSMUSP00000034562,10090,ENSMUSP00000035158,10090,ENSMUSP00000067708,10090,ENSMUSP00000072945,10090,ENSMUSP00000073855,10090,ENSMUSP00000075772,10090,ENSMUSP00000086542…	Tmod4,Myl2,Calm3,Cap2,Ldb3,Anxa1,Des,Myoz2,Acta1,Cryab,Trf,Actn2,Myom1,Synm,Plec,Nsfl1c,Myoz1,Ttn,Pacsin3,Tpm1,Tnnt3
GO:1901698	Response to nitrogen compound	20	1064	0.45	0.0037	10090,ENSMUSP00000001147,10090,ENSMUSP00000015950,10090,ENSMUSP00000017552,10090,ENSMUSP00000019198,10090,ENSMUSP00000019514,10090,ENSMUSP00000022380,10090,ENSMUSP00000025561,10090,ENSMUSP00000026196,10090,ENSMUSP00000027123,10090,ENSMUSP00000032974,10090,ENSMUSP00000034453,10090,ENSMUSP00000034834,10090,ENSMUSP00000042095,10090,ENSMUSP00000047564,10090,ENSMUSP00000049355,10090,ENSMUSP00000065987…	Col6a1,Qdpr,Cacnb1,Fis1,Calm3,Psmc6,Anxa1,Got1,Hspd1,Atp2a1,Acta1,Pkm,Serpina3k,Pygm,Gpi1,Ddx1,Actn2,Hspa5,Akr1b3,Hadha
GO:0051130	Positive regulation of cellular component organization	20	1236	0.39	0.0185	10090,ENSMUSP00000004375,10090,ENSMUSP00000005066,10090,ENSMUSP00000019198,10090,ENSMUSP00000022380,10090,ENSMUSP00000025239,10090,ENSMUSP00000025561,10090,ENSMUSP00000025684,10090,ENSMUSP00000034131,10090,ENSMUSP00000034588,10090,ENSMUSP00000035158,10090,ENSMUSP00000036288,10090,ENSMUSP00000047008,10090,ENSMUSP00000067708,10090,ENSMUSP00000071054,10090,ENSMUSP00000086542,10090,ENSMUSP00000097747…	Phb2,Map2k1,Fis1,Psmc6,Bin1,Anxa1,Ehd1,Vps35,Apoa1,Trf,Cct2,Eif5a,Actn2,Psmc3,Nsfl1c,Hspa5,Dcn,Synpo2,Tpm1,Dnm1l
GO:0061061	Muscle structure development	19	493	0.76	7.03e-07	10090,ENSMUSP00000005769,10090,ENSMUSP00000014080,10090,ENSMUSP00000022327,10090,ENSMUSP00000025239,10090,ENSMUSP00000026172,10090,ENSMUSP00000027409,10090,ENSMUSP00000029761,10090,ENSMUSP00000032910,10090,ENSMUSP00000034453,10090,ENSMUSP00000034562,10090,ENSMUSP00000067708,10090,ENSMUSP00000072945,10090,ENSMUSP00000079832,10090,ENSMUSP00000087955,10090,ENSMUSP00000097561,10090,ENSMUSP00000099867…	Tmod4,Myl2,Ldb3,Bin1,Ankrd2,Des,Myoz2,Mylpf,Acta1,Cryab,Actn2,Myom1,Trim72,Myoz1,Ttn,Myh7,Dcn,Tpm1,Tnnt3
GO:0019637	Organophosphate metabolic process	19	724	0.6	0.00012	10090,ENSMUSP00000000260,10090,ENSMUSP00000003461,10090,ENSMUSP00000003643,10090,ENSMUSP00000005826,10090,ENSMUSP00000020768,10090,ENSMUSP00000022122,10090,ENSMUSP00000026459,10090,ENSMUSP00000026495,10090,ENSMUSP00000034046,10090,ENSMUSP00000034588,10090,ENSMUSP00000034834,10090,ENSMUSP00000049355,10090,ENSMUSP00000068479,10090,ENSMUSP00000072620,10090,ENSMUSP00000088217,10090,ENSMUSP00000108237…	Gmpr,Ogdh,Ckm,Cs,Pgam2,Ckmt2,Atp5b,Atp5a1,Acsl1,Apoa1,Pkm,Gpi1,Ak1,Eno3,Ampd1,Gpd2,Atp5c1,Hadha,Sucla2
GO:0009725	Response to hormone	19	812	0.55	0.00047	10090,ENSMUSP00000005066,10090,ENSMUSP00000015950,10090,ENSMUSP00000019514,10090,ENSMUSP00000025561,10090,ENSMUSP00000026196,10090,ENSMUSP00000027123,10090,ENSMUSP00000030765,10090,ENSMUSP00000032974,10090,ENSMUSP00000034046,10090,ENSMUSP00000034453,10090,ENSMUSP00000034834,10090,ENSMUSP00000042095,10090,ENSMUSP00000045284,10090,ENSMUSP00000047008,10090,ENSMUSP00000049355,10090,ENSMUSP00000067708…	Map2k1,Qdpr,Calm3,Anxa1,Got1,Hspd1,Padi2,Atp2a1,Acsl1,Acta1,Pkm,Serpina3k,Uqcrfs1,Eif5a,Gpi1,Actn2,Akr1b3,Hadha,Mb
GO:1901135	Carbohydrate derivative metabolic process	19	814	0.54	0.00047	10090,ENSMUSP00000000260,10090,ENSMUSP00000003461,10090,ENSMUSP00000005826,10090,ENSMUSP00000020768,10090,ENSMUSP00000026459,10090,ENSMUSP00000026495,10090,ENSMUSP00000034046,10090,ENSMUSP00000034834,10090,ENSMUSP00000039507,10090,ENSMUSP00000049355,10090,ENSMUSP00000061851,10090,ENSMUSP00000068479,10090,ENSMUSP00000072620,10090,ENSMUSP00000088217,10090,ENSMUSP00000100045,10090,ENSMUSP00000100924…	Gmpr,Ogdh,Cs,Pgam2,Atp5b,Atp5a1,Acsl1,Pkm,Macrod1,Gpi1,Ahcy,Ak1,Eno3,Ampd1,Akr1b3,Dcn,Gpd2,Atp5c1,Sucla2
GO:0010243	Response to organonitrogen compound	19	975	0.47	0.0037	10090,ENSMUSP00000001147,10090,ENSMUSP00000015950,10090,ENSMUSP00000017552,10090,ENSMUSP00000019198,10090,ENSMUSP00000019514,10090,ENSMUSP00000022380,10090,ENSMUSP00000025561,10090,ENSMUSP00000026196,10090,ENSMUSP00000027123,10090,ENSMUSP00000032974,10090,ENSMUSP00000034453,10090,ENSMUSP00000034834,10090,ENSMUSP00000042095,10090,ENSMUSP00000047564,10090,ENSMUSP00000049355,10090,ENSMUSP00000067708…	Col6a1,Qdpr,Cacnb1,Fis1,Calm3,Psmc6,Anxa1,Got1,Hspd1,Atp2a1,Acta1,Pkm,Serpina3k,Pygm,Gpi1,Actn2,Hspa5,Akr1b3,Hadha
GO:0051050	Positive regulation of transport	19	1020	0.45	0.0059	10090,ENSMUSP00000015800,10090,ENSMUSP00000019198,10090,ENSMUSP00000019514,10090,ENSMUSP00000020949,10090,ENSMUSP00000025239,10090,ENSMUSP00000025561,10090,ENSMUSP00000025684,10090,ENSMUSP00000032974,10090,ENSMUSP00000034131,10090,ENSMUSP00000034588,10090,ENSMUSP00000035158,10090,ENSMUSP00000049355,10090,ENSMUSP00000067708,10090,ENSMUSP00000068479,10090,ENSMUSP00000072945,10090,ENSMUSP00000083211…	Hspa8,Fis1,Calm3,Map2k6,Bin1,Anxa1,Ehd1,Atp2a1,Vps35,Apoa1,Trf,Gpi1,Actn2,Ak1,Myom1,Gbas,Glul,Ttn,Dnm1l
GO:0009628	Response to abiotic stimulus	19	1126	0.4	0.0164	10090,ENSMUSP00000003643,10090,ENSMUSP00000004375,10090,ENSMUSP00000025561,10090,ENSMUSP00000026172,10090,ENSMUSP00000026196,10090,ENSMUSP00000027123,10090,ENSMUSP00000034453,10090,ENSMUSP00000034562,10090,ENSMUSP00000039109,10090,ENSMUSP00000047564,10090,ENSMUSP00000049355,10090,ENSMUSP00000054556,10090,ENSMUSP00000070848,10090,ENSMUSP00000097561,10090,ENSMUSP00000097747,10090,ENSMUSP00000100045…	Ckm,Phb2,Anxa1,Ankrd2,Got1,Hspd1,Acta1,Cryab,Ppp1ca,Pygm,Gpi1,Eef1a2,Mfap4,Ttn,Hspa5,Akr1b3,Dcn,Dnm1l,Mb
GO:0048646	Anatomical structure formation involved in morphogenesis	18	952	0.45	0.0072	10090,ENSMUSP00000001147,10090,ENSMUSP00000005066,10090,ENSMUSP00000005769,10090,ENSMUSP00000014080,10090,ENSMUSP00000022327,10090,ENSMUSP00000022894,10090,ENSMUSP00000026459,10090,ENSMUSP00000029761,10090,ENSMUSP00000034453,10090,ENSMUSP00000049355,10090,ENSMUSP00000067708,10090,ENSMUSP00000072945,10090,ENSMUSP00000083375,10090,ENSMUSP00000087955,10090,ENSMUSP00000097561,10090,ENSMUSP00000099411…	Col6a1,Map2k1,Tmod4,Myl2,Ldb3,Ywhaz,Atp5b,Myoz2,Acta1,Gpi1,Actn2,Myom1,Glul,Myoz1,Ttn,Tgm2,Tpm1,Tnnt3
GO:0006936	Muscle contraction	17	185	1.14	4.39e-11	10090,ENSMUSP00000005769,10090,ENSMUSP00000006626,10090,ENSMUSP00000014080,10090,ENSMUSP00000018632,10090,ENSMUSP00000020768,10090,ENSMUSP00000020949,10090,ENSMUSP00000027151,10090,ENSMUSP00000067708,10090,ENSMUSP00000072945,10090,ENSMUSP00000073855,10090,ENSMUSP00000097561,10090,ENSMUSP00000099867,10090,ENSMUSP00000109337,10090,ENSMUSP00000117569,10090,ENSMUSP00000122733,10090,ENSMUSP00000125995…	Tmod4,Actn3,Myl2,Myh4,Pgam2,Map2k6,Myl1,Actn2,Myom1,Synm,Ttn,Myh7,Tpm1,Myh1,Tnni2,Mb,Tnnt3
GO:0010035	Response to inorganic substance	17	556	0.66	6.76e-05	10090,ENSMUSP00000015950,10090,ENSMUSP00000019514,10090,ENSMUSP00000020768,10090,ENSMUSP00000025561,10090,ENSMUSP00000026196,10090,ENSMUSP00000027123,10090,ENSMUSP00000034453,10090,ENSMUSP00000034562,10090,ENSMUSP00000035158,10090,ENSMUSP00000039109,10090,ENSMUSP00000049355,10090,ENSMUSP00000054556,10090,ENSMUSP00000097561,10090,ENSMUSP00000097747,10090,ENSMUSP00000100045,10090,ENSMUSP00000122103…	Qdpr,Calm3,Pgam2,Anxa1,Got1,Hspd1,Acta1,Cryab,Trf,Ppp1ca,Gpi1,Eef1a2,Ttn,Hspa5,Akr1b3,Slc25a12,Mb
GO:0046034	ATP metabolic process	16	172	1.14	1.6e-10	10090,ENSMUSP00000003461,10090,ENSMUSP00000015800,10090,ENSMUSP00000020768,10090,ENSMUSP00000022062,10090,ENSMUSP00000026459,10090,ENSMUSP00000026495,10090,ENSMUSP00000034834,10090,ENSMUSP00000042967,10090,ENSMUSP00000045284,10090,ENSMUSP00000049355,10090,ENSMUSP00000068479,10090,ENSMUSP00000072620,10090,ENSMUSP00000083211,10090,ENSMUSP00000099867,10090,ENSMUSP00000103267,10090,ENSMUSP00000110547	Ogdh,Hspa8,Pgam2,Sdha,Atp5b,Atp5a1,Pkm,Ndufv1,Uqcrfs1,Gpi1,Ak1,Eno3,Gbas,Myh7,Ldha,Atp5c1
GO:0072521	Purine-containing compound metabolic process	16	326	0.87	6.04e-07	10090,ENSMUSP00000000260,10090,ENSMUSP00000003461,10090,ENSMUSP00000005826,10090,ENSMUSP00000020768,10090,ENSMUSP00000026459,10090,ENSMUSP00000026495,10090,ENSMUSP00000034046,10090,ENSMUSP00000034834,10090,ENSMUSP00000039507,10090,ENSMUSP00000049355,10090,ENSMUSP00000061851,10090,ENSMUSP00000068479,10090,ENSMUSP00000072620,10090,ENSMUSP00000088217,10090,ENSMUSP00000110547,10090,ENSMUSP00000123765	Gmpr,Ogdh,Cs,Pgam2,Atp5b,Atp5a1,Acsl1,Pkm,Macrod1,Gpi1,Ahcy,Ak1,Eno3,Ampd1,Atp5c1,Sucla2
GO:0005975	Carbohydrate metabolic process	16	398	0.78	5.89e-06	10090,ENSMUSP00000003461,10090,ENSMUSP00000005826,10090,ENSMUSP00000011526,10090,ENSMUSP00000019323,10090,ENSMUSP00000020768,10090,ENSMUSP00000026196,10090,ENSMUSP00000034834,10090,ENSMUSP00000039109,10090,ENSMUSP00000047564,10090,ENSMUSP00000049355,10090,ENSMUSP00000061991,10090,ENSMUSP00000072620,10090,ENSMUSP00000100045,10090,ENSMUSP00000103267,10090,ENSMUSP00000108237,10090,ENSMUSP00000132603	Ogdh,Cs,Dhdh,Mdh2,Pgam2,Got1,Pkm,Ppp1ca,Pygm,Gpi1,Phka1,Eno3,Akr1b3,Ldha,Gpd2,Gbe1
GO:0055086	Nucleobase-containing small molecule metabolic process	16	440	0.74	1.93e-05	10090,ENSMUSP00000000260,10090,ENSMUSP00000003461,10090,ENSMUSP00000005826,10090,ENSMUSP00000020768,10090,ENSMUSP00000026459,10090,ENSMUSP00000026495,10090,ENSMUSP00000034046,10090,ENSMUSP00000034834,10090,ENSMUSP00000039507,10090,ENSMUSP00000049355,10090,ENSMUSP00000061851,10090,ENSMUSP00000068479,10090,ENSMUSP00000072620,10090,ENSMUSP00000088217,10090,ENSMUSP00000110547,10090,ENSMUSP00000123765	Gmpr,Ogdh,Cs,Pgam2,Atp5b,Atp5a1,Acsl1,Pkm,Macrod1,Gpi1,Ahcy,Ak1,Eno3,Ampd1,Atp5c1,Sucla2
GO:0097435	Supramolecular fiber organization	16	469	0.71	4.09e-05	10090,ENSMUSP00000005769,10090,ENSMUSP00000014080,10090,ENSMUSP00000021802,10090,ENSMUSP00000022327,10090,ENSMUSP00000027409,10090,ENSMUSP00000029761,10090,ENSMUSP00000034453,10090,ENSMUSP00000035158,10090,ENSMUSP00000067708,10090,ENSMUSP00000070848,10090,ENSMUSP00000072945,10090,ENSMUSP00000087955,10090,ENSMUSP00000097561,10090,ENSMUSP00000109337,10090,ENSMUSP00000126390,10090,ENSMUSP00000136278	Tmod4,Myl2,Cap2,Ldb3,Des,Myoz2,Acta1,Trf,Actn2,Mfap4,Myom1,Myoz1,Ttn,Tpm1,Serpinh1,Tnnt3
GO:0044057	Regulation of system process	16	602	0.6	0.00056	10090,ENSMUSP00000005066,10090,ENSMUSP00000006626,10090,ENSMUSP00000014080,10090,ENSMUSP00000019514,10090,ENSMUSP00000025239,10090,ENSMUSP00000032974,10090,ENSMUSP00000034588,10090,ENSMUSP00000035158,10090,ENSMUSP00000039172,10090,ENSMUSP00000097561,10090,ENSMUSP00000099867,10090,ENSMUSP00000104511,10090,ENSMUSP00000109337,10090,ENSMUSP00000122103,10090,ENSMUSP00000122733,10090,ENSMUSP00000136278	Map2k1,Actn3,Myl2,Calm3,Bin1,Atp2a1,Apoa1,Trf,Hspb6,Ttn,Myh7,Anxa6,Tpm1,Slc25a12,Tnni2,Tnnt3
GO:0033993	Response to lipid	16	872	0.44	0.0196	10090,ENSMUSP00000004375,10090,ENSMUSP00000005066,10090,ENSMUSP00000005964,10090,ENSMUSP00000019198,10090,ENSMUSP00000019514,10090,ENSMUSP00000025561,10090,ENSMUSP00000026196,10090,ENSMUSP00000027123,10090,ENSMUSP00000028683,10090,ENSMUSP00000030765,10090,ENSMUSP00000034046,10090,ENSMUSP00000034453,10090,ENSMUSP00000034562,10090,ENSMUSP00000049355,10090,ENSMUSP00000100924,10090,ENSMUSP00000111415	Phb2,Map2k1,Adh5,Fis1,Calm3,Anxa1,Got1,Hspd1,Pdia3,Padi2,Acsl1,Acta1,Cryab,Gpi1,Dcn,Dnm1l
GO:0014070	Response to organic cyclic compound	16	930	0.41	0.0342	10090,ENSMUSP00000005066,10090,ENSMUSP00000019198,10090,ENSMUSP00000019514,10090,ENSMUSP00000025561,10090,ENSMUSP00000026196,10090,ENSMUSP00000027123,10090,ENSMUSP00000028683,10090,ENSMUSP00000030765,10090,ENSMUSP00000034046,10090,ENSMUSP00000034453,10090,ENSMUSP00000034562,10090,ENSMUSP00000047564,10090,ENSMUSP00000049355,10090,ENSMUSP00000065987,10090,ENSMUSP00000097747,10090,ENSMUSP00000111415	Map2k1,Fis1,Calm3,Anxa1,Got1,Hspd1,Pdia3,Padi2,Acsl1,Acta1,Cryab,Pygm,Gpi1,Ddx1,Hspa5,Dnm1l
GO:0044282	Small molecule catabolic process	15	318	0.85	2.83e-06	10090,ENSMUSP00000004729,10090,ENSMUSP00000005964,10090,ENSMUSP00000011526,10090,ENSMUSP00000015950,10090,ENSMUSP00000026196,10090,ENSMUSP00000029877,10090,ENSMUSP00000031524,10090,ENSMUSP00000033098,10090,ENSMUSP00000049355,10090,ENSMUSP00000061851,10090,ENSMUSP00000103267,10090,ENSMUSP00000104936,10090,ENSMUSP00000108237,10090,ENSMUSP00000110434,10090,ENSMUSP00000120976	Etfb,Adh5,Dhdh,Qdpr,Got1,Decr1,Acads,Bcat2,Gpi1,Ahcy,Ldha,Cpt1b,Gpd2,Hadhb,Hadha
GO:0032787	Monocarboxylic acid metabolic process	15	461	0.69	0.00015	10090,ENSMUSP00000003461,10090,ENSMUSP00000004729,10090,ENSMUSP00000005964,10090,ENSMUSP00000020768,10090,ENSMUSP00000029877,10090,ENSMUSP00000031524,10090,ENSMUSP00000032856,10090,ENSMUSP00000034046,10090,ENSMUSP00000034834,10090,ENSMUSP00000049355,10090,ENSMUSP00000072620,10090,ENSMUSP00000103267,10090,ENSMUSP00000104936,10090,ENSMUSP00000110434,10090,ENSMUSP00000120976	Ogdh,Etfb,Adh5,Pgam2,Decr1,Acads,Me3,Acsl1,Pkm,Gpi1,Eno3,Ldha,Cpt1b,Hadhb,Hadha
GO:0030029	Actin filament-based process	15	551	0.61	0.0008	10090,ENSMUSP00000005769,10090,ENSMUSP00000014080,10090,ENSMUSP00000021802,10090,ENSMUSP00000022327,10090,ENSMUSP00000025561,10090,ENSMUSP00000029761,10090,ENSMUSP00000034453,10090,ENSMUSP00000035158,10090,ENSMUSP00000067708,10090,ENSMUSP00000072945,10090,ENSMUSP00000087955,10090,ENSMUSP00000097561,10090,ENSMUSP00000099867,10090,ENSMUSP00000109337,10090,ENSMUSP00000136278	Tmod4,Myl2,Cap2,Ldb3,Anxa1,Myoz2,Acta1,Trf,Actn2,Myom1,Myoz1,Ttn,Myh7,Tpm1,Tnnt3
GO:0070925	Organelle assembly	15	642	0.54	0.0037	10090,ENSMUSP00000005769,10090,ENSMUSP00000014080,10090,ENSMUSP00000022327,10090,ENSMUSP00000025684,10090,ENSMUSP00000029761,10090,ENSMUSP00000034453,10090,ENSMUSP00000035105,10090,ENSMUSP00000067708,10090,ENSMUSP00000072945,10090,ENSMUSP00000086542,10090,ENSMUSP00000087955,10090,ENSMUSP00000097561,10090,ENSMUSP00000102034,10090,ENSMUSP00000109337,10090,ENSMUSP00000136278	Tmod4,Myl2,Ldb3,Ehd1,Myoz2,Acta1,Rpsa,Actn2,Myom1,Nsfl1c,Myoz1,Ttn,Synpo2,Tpm1,Tnnt3
GO:0009150	Purine ribonucleotide metabolic process	14	265	0.9	2.53e-06	10090,ENSMUSP00000000260,10090,ENSMUSP00000003461,10090,ENSMUSP00000005826,10090,ENSMUSP00000020768,10090,ENSMUSP00000026459,10090,ENSMUSP00000026495,10090,ENSMUSP00000034046,10090,ENSMUSP00000034834,10090,ENSMUSP00000049355,10090,ENSMUSP00000068479,10090,ENSMUSP00000072620,10090,ENSMUSP00000088217,10090,ENSMUSP00000110547,10090,ENSMUSP00000123765	Gmpr,Ogdh,Cs,Pgam2,Atp5b,Atp5a1,Acsl1,Pkm,Gpi1,Ak1,Eno3,Ampd1,Atp5c1,Sucla2
GO:0007517	Muscle organ development	14	279	0.88	4.26e-06	10090,ENSMUSP00000014080,10090,ENSMUSP00000026172,10090,ENSMUSP00000027409,10090,ENSMUSP00000029761,10090,ENSMUSP00000032910,10090,ENSMUSP00000034453,10090,ENSMUSP00000034562,10090,ENSMUSP00000072945,10090,ENSMUSP00000079832,10090,ENSMUSP00000087955,10090,ENSMUSP00000097561,10090,ENSMUSP00000099867,10090,ENSMUSP00000100924,10090,ENSMUSP00000109337	Myl2,Ankrd2,Des,Myoz2,Mylpf,Acta1,Cryab,Myom1,Trim72,Myoz1,Ttn,Myh7,Dcn,Tpm1
GO:0030036	Actin cytoskeleton organization	14	496	0.63	0.0011	10090,ENSMUSP00000005769,10090,ENSMUSP00000014080,10090,ENSMUSP00000021802,10090,ENSMUSP00000022327,10090,ENSMUSP00000025561,10090,ENSMUSP00000029761,10090,ENSMUSP00000034453,10090,ENSMUSP00000035158,10090,ENSMUSP00000067708,10090,ENSMUSP00000072945,10090,ENSMUSP00000087955,10090,ENSMUSP00000097561,10090,ENSMUSP00000109337,10090,ENSMUSP00000136278	Tmod4,Myl2,Cap2,Ldb3,Anxa1,Myoz2,Acta1,Trf,Actn2,Myom1,Myoz1,Ttn,Tpm1,Tnnt3
GO:0032989	Cellular component morphogenesis	14	611	0.54	0.007	10090,ENSMUSP00000005066,10090,ENSMUSP00000005769,10090,ENSMUSP00000014080,10090,ENSMUSP00000019198,10090,ENSMUSP00000022327,10090,ENSMUSP00000029761,10090,ENSMUSP00000034453,10090,ENSMUSP00000067708,10090,ENSMUSP00000072945,10090,ENSMUSP00000087955,10090,ENSMUSP00000097561,10090,ENSMUSP00000109337,10090,ENSMUSP00000111415,10090,ENSMUSP00000136278	Map2k1,Tmod4,Myl2,Fis1,Ldb3,Myoz2,Acta1,Actn2,Myom1,Myoz1,Ttn,Tpm1,Dnm1l,Tnnt3
GO:0015980	Energy derivation by oxidation of organic compounds	13	191	1.01	6.04e-07	10090,ENSMUSP00000003461,10090,ENSMUSP00000005826,10090,ENSMUSP00000019323,10090,ENSMUSP00000022062,10090,ENSMUSP00000039109,10090,ENSMUSP00000042967,10090,ENSMUSP00000045284,10090,ENSMUSP00000047564,10090,ENSMUSP00000061991,10090,ENSMUSP00000103267,10090,ENSMUSP00000122103,10090,ENSMUSP00000123765,10090,ENSMUSP00000132603	Ogdh,Cs,Mdh2,Sdha,Ppp1ca,Ndufv1,Uqcrfs1,Pygm,Phka1,Ldha,Slc25a12,Sucla2,Gbe1
GO:0044283	Small molecule biosynthetic process	13	468	0.62	0.0024	10090,ENSMUSP00000015950,10090,ENSMUSP00000020768,10090,ENSMUSP00000026196,10090,ENSMUSP00000033098,10090,ENSMUSP00000034588,10090,ENSMUSP00000034834,10090,ENSMUSP00000049355,10090,ENSMUSP00000068479,10090,ENSMUSP00000083375,10090,ENSMUSP00000100045,10090,ENSMUSP00000103267,10090,ENSMUSP00000108237,10090,ENSMUSP00000122103	Qdpr,Pgam2,Got1,Bcat2,Apoa1,Pkm,Gpi1,Ak1,Glul,Akr1b3,Ldha,Gpd2,Slc25a12
GO:0010638	Positive regulation of organelle organization	13	606	0.51	0.019	10090,ENSMUSP00000004375,10090,ENSMUSP00000019198,10090,ENSMUSP00000025239,10090,ENSMUSP00000025561,10090,ENSMUSP00000034131,10090,ENSMUSP00000034588,10090,ENSMUSP00000036288,10090,ENSMUSP00000067708,10090,ENSMUSP00000086542,10090,ENSMUSP00000100924,10090,ENSMUSP00000102034,10090,ENSMUSP00000109337,10090,ENSMUSP00000111415	Phb2,Fis1,Bin1,Anxa1,Vps35,Apoa1,Cct2,Actn2,Nsfl1c,Dcn,Synpo2,Tpm1,Dnm1l
GO:0043603	Cellular amide metabolic process	13	689	0.45	0.0463	10090,ENSMUSP00000003461,10090,ENSMUSP00000005826,10090,ENSMUSP00000018992,10090,ENSMUSP00000025632,10090,ENSMUSP00000027602,10090,ENSMUSP00000033342,10090,ENSMUSP00000034046,10090,ENSMUSP00000035105,10090,ENSMUSP00000047008,10090,ENSMUSP00000054556,10090,ENSMUSP00000093955,10090,ENSMUSP00000123765,10090,ENSMUSP00000127034	Ogdh,Cs,Rars,Carnmt1,Dars,Eif3f,Acsl1,Rpsa,Eif5a,Eef1a2,Eef1g,Sucla2,Eif4a1
GO:0006941	Striated muscle contraction	12	109	1.22	2.3e-08	10090,ENSMUSP00000014080,10090,ENSMUSP00000020768,10090,ENSMUSP00000020949,10090,ENSMUSP00000027151,10090,ENSMUSP00000072945,10090,ENSMUSP00000073855,10090,ENSMUSP00000097561,10090,ENSMUSP00000099867,10090,ENSMUSP00000109337,10090,ENSMUSP00000122733,10090,ENSMUSP00000125995,10090,ENSMUSP00000136278	Myl2,Pgam2,Map2k6,Myl1,Myom1,Synm,Ttn,Myh7,Tpm1,Tnni2,Mb,Tnnt3
GO:0055001	Muscle cell development	12	164	1.04	1.11e-06	10090,ENSMUSP00000005769,10090,ENSMUSP00000014080,10090,ENSMUSP00000022327,10090,ENSMUSP00000025239,10090,ENSMUSP00000029761,10090,ENSMUSP00000034453,10090,ENSMUSP00000067708,10090,ENSMUSP00000072945,10090,ENSMUSP00000087955,10090,ENSMUSP00000097561,10090,ENSMUSP00000109337,10090,ENSMUSP00000136278	Tmod4,Myl2,Ldb3,Bin1,Myoz2,Acta1,Actn2,Myom1,Myoz1,Ttn,Tpm1,Tnnt3
GO:0014706	Striated muscle tissue development	12	319	0.75	0.00041	10090,ENSMUSP00000014080,10090,ENSMUSP00000026172,10090,ENSMUSP00000029761,10090,ENSMUSP00000032910,10090,ENSMUSP00000034453,10090,ENSMUSP00000067708,10090,ENSMUSP00000072945,10090,ENSMUSP00000087955,10090,ENSMUSP00000097561,10090,ENSMUSP00000099867,10090,ENSMUSP00000100924,10090,ENSMUSP00000109337	Myl2,Ankrd2,Myoz2,Mylpf,Acta1,Actn2,Myom1,Myoz1,Ttn,Myh7,Dcn,Tpm1
GO:0030239	Myofibril assembly	11	61	1.43	1.56e-09	10090,ENSMUSP00000005769,10090,ENSMUSP00000014080,10090,ENSMUSP00000022327,10090,ENSMUSP00000029761,10090,ENSMUSP00000034453,10090,ENSMUSP00000067708,10090,ENSMUSP00000072945,10090,ENSMUSP00000087955,10090,ENSMUSP00000097561,10090,ENSMUSP00000109337,10090,ENSMUSP00000136278	Tmod4,Myl2,Ldb3,Myoz2,Acta1,Actn2,Myom1,Myoz1,Ttn,Tpm1,Tnnt3
GO:0090257	Regulation of muscle system process	11	242	0.83	0.00022	10090,ENSMUSP00000005066,10090,ENSMUSP00000006626,10090,ENSMUSP00000019514,10090,ENSMUSP00000025239,10090,ENSMUSP00000032974,10090,ENSMUSP00000039172,10090,ENSMUSP00000097561,10090,ENSMUSP00000099867,10090,ENSMUSP00000104511,10090,ENSMUSP00000122733,10090,ENSMUSP00000136278	Map2k1,Actn3,Calm3,Bin1,Atp2a1,Hspb6,Ttn,Myh7,Anxa6,Tnni2,Tnnt3
GO:0010038	Response to metal ion	11	374	0.64	0.0056	10090,ENSMUSP00000015950,10090,ENSMUSP00000019514,10090,ENSMUSP00000020768,10090,ENSMUSP00000026196,10090,ENSMUSP00000034453,10090,ENSMUSP00000035158,10090,ENSMUSP00000039109,10090,ENSMUSP00000049355,10090,ENSMUSP00000097561,10090,ENSMUSP00000097747,10090,ENSMUSP00000122103	Qdpr,Calm3,Pgam2,Got1,Acta1,Trf,Ppp1ca,Gpi1,Ttn,Hspa5,Slc25a12
GO:0006979	Response to oxidative stress	11	395	0.62	0.0078	10090,ENSMUSP00000005066,10090,ENSMUSP00000025561,10090,ENSMUSP00000025904,10090,ENSMUSP00000026172,10090,ENSMUSP00000027123,10090,ENSMUSP00000029076,10090,ENSMUSP00000034562,10090,ENSMUSP00000050497,10090,ENSMUSP00000100045,10090,ENSMUSP00000109337,10090,ENSMUSP00000125995	Map2k1,Anxa1,Prdx5,Ankrd2,Hspd1,Car3,Cryab,Epx,Akr1b3,Tpm1,Mb
GO:0008015	Blood circulation	11	400	0.62	0.0087	10090,ENSMUSP00000005066,10090,ENSMUSP00000005964,10090,ENSMUSP00000014080,10090,ENSMUSP00000020949,10090,ENSMUSP00000027151,10090,ENSMUSP00000097561,10090,ENSMUSP00000099867,10090,ENSMUSP00000109337,10090,ENSMUSP00000111415,10090,ENSMUSP00000122733,10090,ENSMUSP00000136278	Map2k1,Adh5,Myl2,Map2k6,Myl1,Ttn,Myh7,Tpm1,Dnm1l,Tnni2,Tnnt3
GO:1901652	Response to peptide	11	463	0.55	0.023	10090,ENSMUSP00000015950,10090,ENSMUSP00000017552,10090,ENSMUSP00000019198,10090,ENSMUSP00000025561,10090,ENSMUSP00000026196,10090,ENSMUSP00000032974,10090,ENSMUSP00000034834,10090,ENSMUSP00000042095,10090,ENSMUSP00000067708,10090,ENSMUSP00000100045,10090,ENSMUSP00000120976	Qdpr,Cacnb1,Fis1,Anxa1,Got1,Atp2a1,Pkm,Serpina3k,Actn2,Akr1b3,Hadha
GO:0006937	Regulation of muscle contraction	10	151	1	3.46e-05	10090,ENSMUSP00000005066,10090,ENSMUSP00000006626,10090,ENSMUSP00000019514,10090,ENSMUSP00000025239,10090,ENSMUSP00000032974,10090,ENSMUSP00000039172,10090,ENSMUSP00000099867,10090,ENSMUSP00000104511,10090,ENSMUSP00000122733,10090,ENSMUSP00000136278	Map2k1,Actn3,Calm3,Bin1,Atp2a1,Hspb6,Myh7,Anxa6,Tnni2,Tnnt3
GO:0046395	Carboxylic acid catabolic process	10	206	0.86	0.00037	10090,ENSMUSP00000004729,10090,ENSMUSP00000015950,10090,ENSMUSP00000026196,10090,ENSMUSP00000029877,10090,ENSMUSP00000031524,10090,ENSMUSP00000033098,10090,ENSMUSP00000061851,10090,ENSMUSP00000104936,10090,ENSMUSP00000110434,10090,ENSMUSP00000120976	Etfb,Qdpr,Got1,Decr1,Acads,Bcat2,Ahcy,Cpt1b,Hadhb,Hadha
GO:0090407	Organophosphate biosynthetic process	10	383	0.59	0.0211	10090,ENSMUSP00000003643,10090,ENSMUSP00000022122,10090,ENSMUSP00000026459,10090,ENSMUSP00000026495,10090,ENSMUSP00000034046,10090,ENSMUSP00000034588,10090,ENSMUSP00000034834,10090,ENSMUSP00000068479,10090,ENSMUSP00000088217,10090,ENSMUSP00000110547	Ckm,Ckmt2,Atp5b,Atp5a1,Acsl1,Apoa1,Pkm,Ak1,Ampd1,Atp5c1
GO:0007005	Mitochondrion organization	10	410	0.56	0.0321	10090,ENSMUSP00000004375,10090,ENSMUSP00000019198,10090,ENSMUSP00000019514,10090,ENSMUSP00000022894,10090,ENSMUSP00000026289,10090,ENSMUSP00000027123,10090,ENSMUSP00000032974,10090,ENSMUSP00000034131,10090,ENSMUSP00000083211,10090,ENSMUSP00000111415	Phb2,Fis1,Calm3,Ywhaz,Hsd17b10,Hspd1,Atp2a1,Vps35,Gbas,Dnm1l
GO:0060047	Heart contraction	9	83	1.21	4.26e-06	10090,ENSMUSP00000014080,10090,ENSMUSP00000020949,10090,ENSMUSP00000027151,10090,ENSMUSP00000097561,10090,ENSMUSP00000099867,10090,ENSMUSP00000109337,10090,ENSMUSP00000111415,10090,ENSMUSP00000122733,10090,ENSMUSP00000136278	Myl2,Map2k6,Myl1,Ttn,Myh7,Tpm1,Dnm1l,Tnni2,Tnnt3
GO:0016052	Carbohydrate catabolic process	9	85	1.2	4.65e-06	10090,ENSMUSP00000003461,10090,ENSMUSP00000011526,10090,ENSMUSP00000020768,10090,ENSMUSP00000034834,10090,ENSMUSP00000047564,10090,ENSMUSP00000049355,10090,ENSMUSP00000072620,10090,ENSMUSP00000103267,10090,ENSMUSP00000108237	Ogdh,Dhdh,Pgam2,Pkm,Pygm,Gpi1,Eno3,Ldha,Gpd2
GO:0043648	Dicarboxylic acid metabolic process	9	89	1.18	6.2e-06	10090,ENSMUSP00000003461,10090,ENSMUSP00000005826,10090,ENSMUSP00000019323,10090,ENSMUSP00000022062,10090,ENSMUSP00000026196,10090,ENSMUSP00000032856,10090,ENSMUSP00000083375,10090,ENSMUSP00000122103,10090,ENSMUSP00000123765	Ogdh,Cs,Mdh2,Sdha,Got1,Me3,Glul,Slc25a12,Sucla2
GO:0006839	Mitochondrial transport	9	184	0.87	0.00082	10090,ENSMUSP00000019198,10090,ENSMUSP00000022894,10090,ENSMUSP00000026459,10090,ENSMUSP00000026495,10090,ENSMUSP00000027123,10090,ENSMUSP00000034131,10090,ENSMUSP00000055743,10090,ENSMUSP00000110547,10090,ENSMUSP00000122103	Fis1,Ywhaz,Atp5b,Atp5a1,Hspd1,Vps35,Tst,Atp5c1,Slc25a12
GO:0006520	Cellular amino acid metabolic process	9	236	0.76	0.0043	10090,ENSMUSP00000015950,10090,ENSMUSP00000018992,10090,ENSMUSP00000026196,10090,ENSMUSP00000027602,10090,ENSMUSP00000033098,10090,ENSMUSP00000055743,10090,ENSMUSP00000061851,10090,ENSMUSP00000083375,10090,ENSMUSP00000122103	Qdpr,Rars,Got1,Dars,Bcat2,Tst,Ahcy,Glul,Slc25a12
GO:0042493	Response to drug	9	331	0.61	0.029	10090,ENSMUSP00000015950,10090,ENSMUSP00000020949,10090,ENSMUSP00000022894,10090,ENSMUSP00000025561,10090,ENSMUSP00000034046,10090,ENSMUSP00000045284,10090,ENSMUSP00000072620,10090,ENSMUSP00000097747,10090,ENSMUSP00000120976	Qdpr,Map2k6,Ywhaz,Anxa1,Acsl1,Uqcrfs1,Eno3,Hspa5,Hadha
GO:0045214	Sarcomere organization	8	40	1.48	5.66e-07	10090,ENSMUSP00000022327,10090,ENSMUSP00000029761,10090,ENSMUSP00000067708,10090,ENSMUSP00000072945,10090,ENSMUSP00000087955,10090,ENSMUSP00000097561,10090,ENSMUSP00000109337,10090,ENSMUSP00000136278	Ldb3,Myoz2,Actn2,Myom1,Myoz1,Ttn,Tpm1,Tnnt3
GO:0060048	Cardiac muscle contraction	8	73	1.22	1.93e-05	10090,ENSMUSP00000014080,10090,ENSMUSP00000020949,10090,ENSMUSP00000027151,10090,ENSMUSP00000097561,10090,ENSMUSP00000099867,10090,ENSMUSP00000109337,10090,ENSMUSP00000122733,10090,ENSMUSP00000136278	Myl2,Map2k6,Myl1,Ttn,Myh7,Tpm1,Tnni2,Tnnt3
GO:0045333	Cellular respiration	8	133	0.96	0.00067	10090,ENSMUSP00000003461,10090,ENSMUSP00000005826,10090,ENSMUSP00000019323,10090,ENSMUSP00000022062,10090,ENSMUSP00000042967,10090,ENSMUSP00000045284,10090,ENSMUSP00000122103,10090,ENSMUSP00000123765	Ogdh,Cs,Mdh2,Sdha,Ndufv1,Uqcrfs1,Slc25a12,Sucla2
GO:0006090	Pyruvate metabolic process	7	63	1.22	9.78e-05	10090,ENSMUSP00000003461,10090,ENSMUSP00000020768,10090,ENSMUSP00000032856,10090,ENSMUSP00000034834,10090,ENSMUSP00000049355,10090,ENSMUSP00000072620,10090,ENSMUSP00000103267	Ogdh,Pgam2,Me3,Pkm,Gpi1,Eno3,Ldha
GO:0019395	Fatty acid oxidation	7	77	1.13	0.00029	10090,ENSMUSP00000004729,10090,ENSMUSP00000005964,10090,ENSMUSP00000029877,10090,ENSMUSP00000031524,10090,ENSMUSP00000104936,10090,ENSMUSP00000110434,10090,ENSMUSP00000120976	Etfb,Adh5,Decr1,Acads,Cpt1b,Hadhb,Hadha
GO:0006119	Oxidative phosphorylation	7	85	1.09	0.00047	10090,ENSMUSP00000022062,10090,ENSMUSP00000026459,10090,ENSMUSP00000026495,10090,ENSMUSP00000042967,10090,ENSMUSP00000045284,10090,ENSMUSP00000083211,10090,ENSMUSP00000110547	Sdha,Atp5b,Atp5a1,Ndufv1,Uqcrfs1,Gbas,Atp5c1
GO:0009152	Purine ribonucleotide biosynthetic process	7	121	0.94	0.0028	10090,ENSMUSP00000026459,10090,ENSMUSP00000026495,10090,ENSMUSP00000034046,10090,ENSMUSP00000034834,10090,ENSMUSP00000068479,10090,ENSMUSP00000088217,10090,ENSMUSP00000110547	Atp5b,Atp5a1,Acsl1,Pkm,Ak1,Ampd1,Atp5c1
GO:0007519	Skeletal muscle tissue development	7	142	0.87	0.0062	10090,ENSMUSP00000026172,10090,ENSMUSP00000029761,10090,ENSMUSP00000032910,10090,ENSMUSP00000034453,10090,ENSMUSP00000072945,10090,ENSMUSP00000087955,10090,ENSMUSP00000100924	Ankrd2,Myoz2,Mylpf,Acta1,Myom1,Myoz1,Dcn
GO:0006457	Protein folding	7	146	0.86	0.007	10090,ENSMUSP00000015800,10090,ENSMUSP00000027123,10090,ENSMUSP00000028683,10090,ENSMUSP00000034562,10090,ENSMUSP00000036288,10090,ENSMUSP00000039172,10090,ENSMUSP00000097747	Hspa8,Hspd1,Pdia3,Cryab,Cct2,Hspb6,Hspa5
GO:0005996	Monosaccharide metabolic process	7	153	0.84	0.0088	10090,ENSMUSP00000011526,10090,ENSMUSP00000020768,10090,ENSMUSP00000034834,10090,ENSMUSP00000049355,10090,ENSMUSP00000100045,10090,ENSMUSP00000103267,10090,ENSMUSP00000108237	Dhdh,Pgam2,Pkm,Gpi1,Akr1b3,Ldha,Gpd2
GO:0044262	Cellular carbohydrate metabolic process	7	156	0.83	0.0095	10090,ENSMUSP00000026196,10090,ENSMUSP00000039109,10090,ENSMUSP00000047564,10090,ENSMUSP00000061991,10090,ENSMUSP00000100045,10090,ENSMUSP00000108237,10090,ENSMUSP00000132603	Got1,Ppp1ca,Pygm,Phka1,Akr1b3,Gpd2,Gbe1
GO:1901605	Alpha-amino acid metabolic process	7	173	0.78	0.0161	10090,ENSMUSP00000015950,10090,ENSMUSP00000026196,10090,ENSMUSP00000033098,10090,ENSMUSP00000055743,10090,ENSMUSP00000061851,10090,ENSMUSP00000083375,10090,ENSMUSP00000122103	Qdpr,Got1,Bcat2,Tst,Ahcy,Glul,Slc25a12
GO:0000302	Response to reactive oxygen species	7	210	0.7	0.038	10090,ENSMUSP00000025561,10090,ENSMUSP00000025904,10090,ENSMUSP00000027123,10090,ENSMUSP00000034562,10090,ENSMUSP00000100045,10090,ENSMUSP00000109337,10090,ENSMUSP00000125995	Anxa1,Prdx5,Hspd1,Cryab,Akr1b3,Tpm1,Mb
GO:0046031	ADP metabolic process	6	46	1.29	0.00026	10090,ENSMUSP00000003461,10090,ENSMUSP00000020768,10090,ENSMUSP00000034834,10090,ENSMUSP00000049355,10090,ENSMUSP00000068479,10090,ENSMUSP00000072620	Ogdh,Pgam2,Pkm,Gpi1,Ak1,Eno3
GO:0050881	Musculoskeletal movement	6	53	1.23	0.00047	10090,ENSMUSP00000034131,10090,ENSMUSP00000073855,10090,ENSMUSP00000099867,10090,ENSMUSP00000122733,10090,ENSMUSP00000125995,10090,ENSMUSP00000136278	Vps35,Synm,Myh7,Tnni2,Mb,Tnnt3
GO:0006635	Fatty acid beta-oxidation	6	54	1.22	0.00048	10090,ENSMUSP00000004729,10090,ENSMUSP00000029877,10090,ENSMUSP00000031524,10090,ENSMUSP00000104936,10090,ENSMUSP00000110434,10090,ENSMUSP00000120976	Etfb,Decr1,Acads,Cpt1b,Hadhb,Hadha
GO:0006165	Nucleoside diphosphate phosphorylation	6	55	1.21	0.00051	10090,ENSMUSP00000003461,10090,ENSMUSP00000020768,10090,ENSMUSP00000034834,10090,ENSMUSP00000049355,10090,ENSMUSP00000068479,10090,ENSMUSP00000072620	Ogdh,Pgam2,Pkm,Gpi1,Ak1,Eno3
GO:1990542	Mitochondrial transmembrane transport	6	80	1.05	0.0028	10090,ENSMUSP00000026459,10090,ENSMUSP00000026495,10090,ENSMUSP00000027123,10090,ENSMUSP00000055743,10090,ENSMUSP00000110547,10090,ENSMUSP00000122103	Atp5b,Atp5a1,Hspd1,Tst,Atp5c1,Slc25a12
GO:0006942	Regulation of striated muscle contraction	6	81	1.05	0.0029	10090,ENSMUSP00000006626,10090,ENSMUSP00000019514,10090,ENSMUSP00000025239,10090,ENSMUSP00000032974,10090,ENSMUSP00000099867,10090,ENSMUSP00000136278	Actn3,Calm3,Bin1,Atp2a1,Myh7,Tnnt3
GO:0016051	Carbohydrate biosynthetic process	6	101	0.95	0.0073	10090,ENSMUSP00000020768,10090,ENSMUSP00000026196,10090,ENSMUSP00000049355,10090,ENSMUSP00000100045,10090,ENSMUSP00000108237,10090,ENSMUSP00000132603	Pgam2,Got1,Gpi1,Akr1b3,Gpd2,Gbe1
GO:0006734	NADH metabolic process	5	27	1.44	0.00039	10090,ENSMUSP00000003461,10090,ENSMUSP00000019323,10090,ENSMUSP00000049355,10090,ENSMUSP00000103267,10090,ENSMUSP00000108237	Ogdh,Mdh2,Gpi1,Ldha,Gpd2
GO:0006099	Tricarboxylic acid cycle	5	29	1.41	0.00048	10090,ENSMUSP00000003461,10090,ENSMUSP00000005826,10090,ENSMUSP00000019323,10090,ENSMUSP00000022062,10090,ENSMUSP00000123765	Ogdh,Cs,Mdh2,Sdha,Sucla2
GO:0014888	Striated muscle adaptation	5	32	1.37	0.00064	10090,ENSMUSP00000006626,10090,ENSMUSP00000029761,10090,ENSMUSP00000034453,10090,ENSMUSP00000087955,10090,ENSMUSP00000099867	Actn3,Myoz2,Acta1,Myoz1,Myh7
GO:0003009	Skeletal muscle contraction	5	36	1.32	0.001	10090,ENSMUSP00000073855,10090,ENSMUSP00000099867,10090,ENSMUSP00000122733,10090,ENSMUSP00000125995,10090,ENSMUSP00000136278	Synm,Myh7,Tnni2,Mb,Tnnt3
GO:0006096	Glycolytic process	5	39	1.28	0.0013	10090,ENSMUSP00000003461,10090,ENSMUSP00000020768,10090,ENSMUSP00000034834,10090,ENSMUSP00000049355,10090,ENSMUSP00000072620	Ogdh,Pgam2,Pkm,Gpi1,Eno3
GO:0009142	Nucleoside triphosphate biosynthetic process	5	59	1.1	0.0065	10090,ENSMUSP00000026459,10090,ENSMUSP00000026495,10090,ENSMUSP00000034834,10090,ENSMUSP00000068479,10090,ENSMUSP00000110547	Atp5b,Atp5a1,Pkm,Ak1,Atp5c1
GO:0008637	Apoptotic mitochondrial changes	5	67	1.05	0.0101	10090,ENSMUSP00000019198,10090,ENSMUSP00000027123,10090,ENSMUSP00000032974,10090,ENSMUSP00000034131,10090,ENSMUSP00000111415	Fis1,Hspd1,Atp2a1,Vps35,Dnm1l
GO:0055008	Cardiac muscle tissue morphogenesis	5	70	1.03	0.0117	10090,ENSMUSP00000014080,10090,ENSMUSP00000072945,10090,ENSMUSP00000097561,10090,ENSMUSP00000099867,10090,ENSMUSP00000109337	Myl2,Myom1,Ttn,Myh7,Tpm1
GO:0070585	Protein localization to mitochondrion	5	78	0.98	0.0177	10090,ENSMUSP00000019198,10090,ENSMUSP00000019514,10090,ENSMUSP00000022894,10090,ENSMUSP00000027123,10090,ENSMUSP00000111415	Fis1,Calm3,Ywhaz,Hspd1,Dnm1l
GO:0006006	Glucose metabolic process	5	96	0.89	0.0349	10090,ENSMUSP00000020768,10090,ENSMUSP00000034834,10090,ENSMUSP00000049355,10090,ENSMUSP00000103267,10090,ENSMUSP00000108237	Pgam2,Pkm,Gpi1,Ldha,Gpd2
GO:0043501	Skeletal muscle adaptation	4	13	1.66	0.00062	10090,ENSMUSP00000006626,10090,ENSMUSP00000029761,10090,ENSMUSP00000034453,10090,ENSMUSP00000087955	Actn3,Myoz2,Acta1,Myoz1
GO:0090141	Positive regulation of mitochondrial fission	4	17	1.55	0.0013	10090,ENSMUSP00000019198,10090,ENSMUSP00000034131,10090,ENSMUSP00000100924,10090,ENSMUSP00000111415	Fis1,Vps35,Dcn,Dnm1l
GO:0098761	Cellular response to interleukin-7	4	17	1.55	0.0013	10090,ENSMUSP00000025918,10090,ENSMUSP00000026459,10090,ENSMUSP00000027123,10090,ENSMUSP00000028683	Stip1,Atp5b,Hspd1,Pdia3
GO:0051560	Mitochondrial calcium ion homeostasis	4	25	1.38	0.0043	10090,ENSMUSP00000019198,10090,ENSMUSP00000032974,10090,ENSMUSP00000099411,10090,ENSMUSP00000104511	Fis1,Atp2a1,Tgm2,Anxa6
GO:0003413	Chondrocyte differentiation involved in endochondral bone morphogenesis	4	28	1.33	0.0058	10090,ENSMUSP00000001147,10090,ENSMUSP00000001181,10090,ENSMUSP00000104511,10090,ENSMUSP00000126390	Col6a1,Col6a2,Anxa6,Serpinh1
GO:0050849	Negative regulation of calcium-mediated signaling	4	29	1.32	0.0065	10090,ENSMUSP00000006626,10090,ENSMUSP00000019514,10090,ENSMUSP00000029761,10090,ENSMUSP00000087955	Actn3,Calm3,Myoz2,Myoz1
GO:0006754	ATP biosynthetic process	4	33	1.26	0.0091	10090,ENSMUSP00000026459,10090,ENSMUSP00000026495,10090,ENSMUSP00000034834,10090,ENSMUSP00000110547	Atp5b,Atp5a1,Pkm,Atp5c1
GO:0005977	Glycogen metabolic process	4	48	1.1	0.0265	10090,ENSMUSP00000039109,10090,ENSMUSP00000047564,10090,ENSMUSP00000061991,10090,ENSMUSP00000132603	Ppp1ca,Pygm,Phka1,Gbe1
GO:0061077	Chaperone-mediated protein folding	4	52	1.06	0.033	10090,ENSMUSP00000015800,10090,ENSMUSP00000036288,10090,ENSMUSP00000039172,10090,ENSMUSP00000097747	Hspa8,Cct2,Hspb6,Hspa5
GO:1901607	Alpha-amino acid biosynthetic process	4	53	1.05	0.0344	10090,ENSMUSP00000026196,10090,ENSMUSP00000033098,10090,ENSMUSP00000083375,10090,ENSMUSP00000122103	Got1,Bcat2,Glul,Slc25a12
GO:0048747	Muscle fiber development	4	59	1.01	0.0463	10090,ENSMUSP00000014080,10090,ENSMUSP00000034453,10090,ENSMUSP00000072945,10090,ENSMUSP00000097561	Myl2,Acta1,Myom1,Ttn
GO:0014724	Regulation of twitch skeletal muscle contraction	3	4	2.05	0.0013	10090,ENSMUSP00000006626,10090,ENSMUSP00000032974,10090,ENSMUSP00000099867	Actn3,Atp2a1,Myh7
GO:0043503	Skeletal muscle fiber adaptation	3	4	2.05	0.0013	10090,ENSMUSP00000029761,10090,ENSMUSP00000034453,10090,ENSMUSP00000087955	Myoz2,Acta1,Myoz1
GO:0030240	Skeletal muscle thin filament assembly	3	8	1.75	0.0049	10090,ENSMUSP00000034453,10090,ENSMUSP00000072945,10090,ENSMUSP00000097561	Acta1,Myom1,Ttn
GO:0032471	Negative regulation of endoplasmic reticulum calcium ion concentration	3	8	1.75	0.0049	10090,ENSMUSP00000019198,10090,ENSMUSP00000032974,10090,ENSMUSP00000099411	Fis1,Atp2a1,Tgm2
GO:0051561	Positive regulation of mitochondrial calcium ion concentration	3	10	1.65	0.0072	10090,ENSMUSP00000019198,10090,ENSMUSP00000032974,10090,ENSMUSP00000099411	Fis1,Atp2a1,Tgm2
GO:0006107	Oxaloacetate metabolic process	3	11	1.61	0.0088	10090,ENSMUSP00000005826,10090,ENSMUSP00000019323,10090,ENSMUSP00000026196	Cs,Mdh2,Got1
GO:0043653	Mitochondrial fragmentation involved in apoptotic process	3	12	1.57	0.0105	10090,ENSMUSP00000019198,10090,ENSMUSP00000034131,10090,ENSMUSP00000111415	Fis1,Vps35,Dnm1l
GO:0042026	Protein refolding	3	15	1.48	0.0171	10090,ENSMUSP00000015800,10090,ENSMUSP00000027123,10090,ENSMUSP00000097747	Hspa8,Hspd1,Hspa5
GO:0042776	Mitochondrial ATP synthesis coupled proton transport	3	16	1.45	0.0194	10090,ENSMUSP00000026459,10090,ENSMUSP00000026495,10090,ENSMUSP00000110547	Atp5b,Atp5a1,Atp5c1
GO:0070885	Negative regulation of calcineurin-NFAT signaling cascade	3	16	1.45	0.0194	10090,ENSMUSP00000006626,10090,ENSMUSP00000029761,10090,ENSMUSP00000087955	Actn3,Myoz2,Myoz1
GO:0055003	Cardiac myofibril assembly	3	19	1.37	0.0265	10090,ENSMUSP00000014080,10090,ENSMUSP00000072945,10090,ENSMUSP00000097561	Myl2,Myom1,Ttn
GO:0035994	Response to muscle stretch	3	21	1.33	0.033	10090,ENSMUSP00000026172,10090,ENSMUSP00000049355,10090,ENSMUSP00000097561	Ankrd2,Gpi1,Ttn
GO:0003433	Chondrocyte development involved in endochondral bone morphogenesis	3	22	1.31	0.0361	10090,ENSMUSP00000001147,10090,ENSMUSP00000001181,10090,ENSMUSP00000126390	Col6a1,Col6a2,Serpinh1
GO:0003418	Growth plate cartilage chondrocyte differentiation	3	23	1.29	0.0391	10090,ENSMUSP00000001147,10090,ENSMUSP00000001181,10090,ENSMUSP00000104511	Col6a1,Col6a2,Anxa6
GO:0019400	Alditol metabolic process	3	23	1.29	0.0391	10090,ENSMUSP00000026196,10090,ENSMUSP00000100045,10090,ENSMUSP00000108237	Got1,Akr1b3,Gpd2
GO:0018149	Peptide cross-linking	3	24	1.27	0.0428	10090,ENSMUSP00000025561,10090,ENSMUSP00000099411,10090,ENSMUSP00000100924	Anxa1,Tgm2,Dcn
GO:0014728	Regulation of the force of skeletal muscle contraction	2	2	2.18	0.0194	10090,ENSMUSP00000006626,10090,ENSMUSP00000099867	Actn3,Myh7
GO:0051659	Maintenance of mitochondrion location	2	2	2.18	0.0194	10090,ENSMUSP00000031314,10090,ENSMUSP00000032974	Alb,Atp2a1
GO:1904579	Cellular response to thapsigargin	2	2	2.18	0.0194	10090,ENSMUSP00000019198,10090,ENSMUSP00000111415	Fis1,Dnm1l
GO:0014721	Twitch skeletal muscle contraction	2	3	2	0.0281	10090,ENSMUSP00000073855,10090,ENSMUSP00000125995	Synm,Mb
GO:0031448	Positive regulation of fast-twitch skeletal muscle fiber contraction	2	3	2	0.0281	10090,ENSMUSP00000006626,10090,ENSMUSP00000032974	Actn3,Atp2a1
GO:0046314	Phosphocreatine biosynthetic process	2	4	1.88	0.0391	10090,ENSMUSP00000003643,10090,ENSMUSP00000022122	Ckm,Ckmt2
GO:1904023	Regulation of glucose catabolic process to lactate via pyruvate	2	4	1.88	0.0391	10090,ENSMUSP00000006626,10090,ENSMUSP00000122103	Actn3,Slc25a12
Reactome
#term ID	term description	observed gene count	background gene count	strength	false discovery rate	matching proteins in your network (IDs)	matching proteins in your network (labels)
MMU-1430728	Metabolism	57	1779	0.68	2.53e-21	10090,ENSMUSP00000000260,10090,ENSMUSP00000003461,10090,ENSMUSP00000003643,10090,ENSMUSP00000004729,10090,ENSMUSP00000005647,10090,ENSMUSP00000005826,10090,ENSMUSP00000005964,10090,ENSMUSP00000015950,10090,ENSMUSP00000017365,10090,ENSMUSP00000017572,10090,ENSMUSP00000019323,10090,ENSMUSP00000019514,10090,ENSMUSP00000020768,10090,ENSMUSP00000021822,10090,ENSMUSP00000022062,10090,ENSMUSP00000022122…	Gmpr,Ogdh,Ckm,Etfb,Ndufs3,Cs,Adh5,Qdpr,Psmd3,Psmd11,Mdh2,Calm3,Pgam2,Ogn,Sdha,Ckmt2,Psmc6,Carnmt1,Got1,Hsd17b10,Atp5b,Atp5a1,Car3,Decr1,Alb,Acads,Me3,Bcat2,Acsl1,Apoa1,Pkm,Fmod,Ndufv1,Uqcrfs1,Pygm,Prelp,Gpi1,Tst,Ahcy,Phka1,Ak1,Cmbl,Psmc3,Eno3,Glul,Ampd1,Akr1b3,Dcn,Ldha,Cpt1b,Gpd2,Hadhb,Atp5c1,Hadha,Slc25a12,Sucla2,Gbe1
MMU-397014	Muscle contraction	16	171	1.15	6.78e-11	10090,ENSMUSP00000005769,10090,ENSMUSP00000006626,10090,ENSMUSP00000014080,10090,ENSMUSP00000017552,10090,ENSMUSP00000019514,10090,ENSMUSP00000027151,10090,ENSMUSP00000027409,10090,ENSMUSP00000032910,10090,ENSMUSP00000032974,10090,ENSMUSP00000034453,10090,ENSMUSP00000067708,10090,ENSMUSP00000079832,10090,ENSMUSP00000097561,10090,ENSMUSP00000109337,10090,ENSMUSP00000122733,10090,ENSMUSP00000136278	Tmod4,Actn3,Myl2,Cacnb1,Calm3,Myl1,Des,Mylpf,Atp2a1,Acta1,Actn2,Trim72,Ttn,Tpm1,Tnni2,Tnnt3
MMU-71291	Metabolism of amino acids and derivatives	16	250	0.98	8.97e-09	10090,ENSMUSP00000003461,10090,ENSMUSP00000003643,10090,ENSMUSP00000015950,10090,ENSMUSP00000017365,10090,ENSMUSP00000017572,10090,ENSMUSP00000022122,10090,ENSMUSP00000022380,10090,ENSMUSP00000025632,10090,ENSMUSP00000026196,10090,ENSMUSP00000026289,10090,ENSMUSP00000033098,10090,ENSMUSP00000055743,10090,ENSMUSP00000061851,10090,ENSMUSP00000071054,10090,ENSMUSP00000083375,10090,ENSMUSP00000122103	Ogdh,Ckm,Qdpr,Psmd3,Psmd11,Ckmt2,Psmc6,Carnmt1,Got1,Hsd17b10,Bcat2,Tst,Ahcy,Psmc3,Glul,Slc25a12
MMU-71387	Metabolism of carbohydrates	16	264	0.96	1.61e-08	10090,ENSMUSP00000019323,10090,ENSMUSP00000019514,10090,ENSMUSP00000020768,10090,ENSMUSP00000021822,10090,ENSMUSP00000026196,10090,ENSMUSP00000034834,10090,ENSMUSP00000035489,10090,ENSMUSP00000047564,10090,ENSMUSP00000048803,10090,ENSMUSP00000049355,10090,ENSMUSP00000061991,10090,ENSMUSP00000072620,10090,ENSMUSP00000100045,10090,ENSMUSP00000100924,10090,ENSMUSP00000122103,10090,ENSMUSP00000132603	Mdh2,Calm3,Pgam2,Ogn,Got1,Pkm,Fmod,Pygm,Prelp,Gpi1,Phka1,Eno3,Akr1b3,Dcn,Slc25a12,Gbe1
MMU-1428517	The citric acid (TCA) cycle and respiratory electron transport	14	167	1.1	7.28e-09	10090,ENSMUSP00000003461,10090,ENSMUSP00000004729,10090,ENSMUSP00000005647,10090,ENSMUSP00000005826,10090,ENSMUSP00000019323,10090,ENSMUSP00000022062,10090,ENSMUSP00000026459,10090,ENSMUSP00000026495,10090,ENSMUSP00000032856,10090,ENSMUSP00000042967,10090,ENSMUSP00000045284,10090,ENSMUSP00000103267,10090,ENSMUSP00000110547,10090,ENSMUSP00000123765	Ogdh,Etfb,Ndufs3,Cs,Mdh2,Sdha,Atp5b,Atp5a1,Me3,Ndufv1,Uqcrfs1,Ldha,Atp5c1,Sucla2
MMU-390522	Striated Muscle Contraction	11	35	1.67	6.52e-12	10090,ENSMUSP00000005769,10090,ENSMUSP00000006626,10090,ENSMUSP00000014080,10090,ENSMUSP00000027151,10090,ENSMUSP00000027409,10090,ENSMUSP00000034453,10090,ENSMUSP00000067708,10090,ENSMUSP00000097561,10090,ENSMUSP00000109337,10090,ENSMUSP00000122733,10090,ENSMUSP00000136278	Tmod4,Actn3,Myl2,Myl1,Des,Acta1,Actn2,Ttn,Tpm1,Tnni2,Tnnt3
MMU-109582	Hemostasis	10	524	0.46	0.0431	10090,ENSMUSP00000019514,10090,ENSMUSP00000022894,10090,ENSMUSP00000025684,10090,ENSMUSP00000031314,10090,ENSMUSP00000032974,10090,ENSMUSP00000034588,10090,ENSMUSP00000035158,10090,ENSMUSP00000067708,10090,ENSMUSP00000094151,10090,ENSMUSP00000097561	Calm3,Ywhaz,Ehd1,Alb,Atp2a1,Apoa1,Trf,Actn2,A1bg,Ttn
MMU-2262752	Cellular responses to stress	10	395	0.58	0.0225	10090,ENSMUSP00000015800,10090,ENSMUSP00000017365,10090,ENSMUSP00000017572,10090,ENSMUSP00000020949,10090,ENSMUSP00000022380,10090,ENSMUSP00000025904,10090,ENSMUSP00000025918,10090,ENSMUSP00000034562,10090,ENSMUSP00000071054,10090,ENSMUSP00000097747	Hspa8,Psmd3,Psmd11,Map2k6,Psmc6,Prdx5,Stip1,Cryab,Psmc3,Hspa5
MMU-6798695	Neutrophil degranulation	10	519	0.46	0.0417	10090,ENSMUSP00000015800,10090,ENSMUSP00000017365,10090,ENSMUSP00000017572,10090,ENSMUSP00000030765,10090,ENSMUSP00000034834,10090,ENSMUSP00000036288,10090,ENSMUSP00000049355,10090,ENSMUSP00000050497,10090,ENSMUSP00000071054,10090,ENSMUSP00000094151	Hspa8,Psmd3,Psmd11,Padi2,Pkm,Cct2,Gpi1,Epx,Psmc3,A1bg
MMU-76002	Platelet activation, signaling and aggregation	8	253	0.68	0.0225	10090,ENSMUSP00000019514,10090,ENSMUSP00000022894,10090,ENSMUSP00000031314,10090,ENSMUSP00000034588,10090,ENSMUSP00000035158,10090,ENSMUSP00000067708,10090,ENSMUSP00000094151,10090,ENSMUSP00000097561	Calm3,Ywhaz,Alb,Apoa1,Trf,Actn2,A1bg,Ttn
MMU-114608	Platelet degranulation	7	122	0.93	0.0029	10090,ENSMUSP00000019514,10090,ENSMUSP00000031314,10090,ENSMUSP00000034588,10090,ENSMUSP00000035158,10090,ENSMUSP00000067708,10090,ENSMUSP00000094151,10090,ENSMUSP00000097561	Calm3,Alb,Apoa1,Trf,Actn2,A1bg,Ttn
MMU-163200	Respiratory electron transport, ATP synthesis by chemiosmotic coupling, and heat production by uncoupling proteins,	7	116	0.96	0.0023	10090,ENSMUSP00000004729,10090,ENSMUSP00000005647,10090,ENSMUSP00000026459,10090,ENSMUSP00000026495,10090,ENSMUSP00000042967,10090,ENSMUSP00000045284,10090,ENSMUSP00000110547	Etfb,Ndufs3,Atp5b,Atp5a1,Ndufv1,Uqcrfs1,Atp5c1
MMU-195721	Signaling by WNT	7	230	0.66	0.0249	10090,ENSMUSP00000017365,10090,ENSMUSP00000017572,10090,ENSMUSP00000019514,10090,ENSMUSP00000022380,10090,ENSMUSP00000022894,10090,ENSMUSP00000034131,10090,ENSMUSP00000071054	Psmd3,Psmd11,Calm3,Psmc6,Ywhaz,Vps35,Psmc3
MMU-5673001	RAF/MAP kinase cascade	7	266	0.6	0.037	10090,ENSMUSP00000005066,10090,ENSMUSP00000017365,10090,ENSMUSP00000017572,10090,ENSMUSP00000019514,10090,ENSMUSP00000022380,10090,ENSMUSP00000067708,10090,ENSMUSP00000071054	Map2k1,Psmd3,Psmd11,Calm3,Psmc6,Actn2,Psmc3
MMU-70326	Glucose metabolism	7	79	1.12	0.00027	10090,ENSMUSP00000019323,10090,ENSMUSP00000020768,10090,ENSMUSP00000026196,10090,ENSMUSP00000034834,10090,ENSMUSP00000049355,10090,ENSMUSP00000072620,10090,ENSMUSP00000122103	Mdh2,Pgam2,Got1,Pkm,Gpi1,Eno3,Slc25a12
MMU-71406	Pyruvate metabolism and Citric Acid (TCA) cycle	7	51	1.31	2.22e-05	10090,ENSMUSP00000003461,10090,ENSMUSP00000005826,10090,ENSMUSP00000019323,10090,ENSMUSP00000022062,10090,ENSMUSP00000032856,10090,ENSMUSP00000103267,10090,ENSMUSP00000123765	Ogdh,Cs,Mdh2,Sdha,Me3,Ldha,Sucla2
MMU-450531	Regulation of mRNA stability by proteins that bind AU-rich elements	6	84	1.03	0.0032	10090,ENSMUSP00000015800,10090,ENSMUSP00000017365,10090,ENSMUSP00000017572,10090,ENSMUSP00000022380,10090,ENSMUSP00000022894,10090,ENSMUSP00000071054	Hspa8,Psmd3,Psmd11,Psmc6,Ywhaz,Psmc3
MMU-70263	Gluconeogenesis	6	33	1.44	3.74e-05	10090,ENSMUSP00000019323,10090,ENSMUSP00000020768,10090,ENSMUSP00000026196,10090,ENSMUSP00000049355,10090,ENSMUSP00000072620,10090,ENSMUSP00000122103	Mdh2,Pgam2,Got1,Gpi1,Eno3,Slc25a12
MMU-71403	Citric acid cycle (TCA cycle)	6	21	1.63	4.65e-06	10090,ENSMUSP00000003461,10090,ENSMUSP00000005826,10090,ENSMUSP00000019323,10090,ENSMUSP00000022062,10090,ENSMUSP00000032856,10090,ENSMUSP00000123765	Ogdh,Cs,Mdh2,Sdha,Me3,Sucla2
MMU-8978868	Fatty acid metabolism	6	173	0.72	0.0263	10090,ENSMUSP00000029877,10090,ENSMUSP00000031524,10090,ENSMUSP00000034046,10090,ENSMUSP00000104936,10090,ENSMUSP00000110434,10090,ENSMUSP00000120976	Decr1,Acads,Acsl1,Cpt1b,Hadhb,Hadha
MMU-1168372	Downstream signaling events of B Cell Receptor (BCR)	5	77	0.99	0.0152	10090,ENSMUSP00000017365,10090,ENSMUSP00000017572,10090,ENSMUSP00000019514,10090,ENSMUSP00000022380,10090,ENSMUSP00000071054	Psmd3,Psmd11,Calm3,Psmc6,Psmc3
MMU-1236975	Antigen processing-Cross presentation	5	92	0.91	0.0225	10090,ENSMUSP00000017365,10090,ENSMUSP00000017572,10090,ENSMUSP00000022380,10090,ENSMUSP00000028683,10090,ENSMUSP00000071054	Psmd3,Psmd11,Psmc6,Pdia3,Psmc3
MMU-201681	TCF dependent signaling in response to WNT	5	148	0.7	0.0488	10090,ENSMUSP00000017365,10090,ENSMUSP00000017572,10090,ENSMUSP00000022380,10090,ENSMUSP00000022894,10090,ENSMUSP00000071054	Psmd3,Psmd11,Psmc6,Ywhaz,Psmc3
MMU-2454202	Fc epsilon receptor (FCERI) signaling	5	124	0.78	0.0309	10090,ENSMUSP00000017365,10090,ENSMUSP00000017572,10090,ENSMUSP00000019514,10090,ENSMUSP00000022380,10090,ENSMUSP00000071054	Psmd3,Psmd11,Calm3,Psmc6,Psmc3
MMU-382556	ABC-family proteins mediated transport	5	99	0.88	0.0225	10090,ENSMUSP00000017365,10090,ENSMUSP00000017572,10090,ENSMUSP00000022380,10090,ENSMUSP00000034588,10090,ENSMUSP00000071054	Psmd3,Psmd11,Psmc6,Apoa1,Psmc3
MMU-3858494	Beta-catenin independent WNT signaling	5	127	0.77	0.032	10090,ENSMUSP00000017365,10090,ENSMUSP00000017572,10090,ENSMUSP00000019514,10090,ENSMUSP00000022380,10090,ENSMUSP00000071054	Psmd3,Psmd11,Calm3,Psmc6,Psmc3
MMU-450408	AUF1 (hnRNP D0) binds and destabilizes mRNA	5	55	1.13	0.0046	10090,ENSMUSP00000015800,10090,ENSMUSP00000017365,10090,ENSMUSP00000017572,10090,ENSMUSP00000022380,10090,ENSMUSP00000071054	Hspa8,Psmd3,Psmd11,Psmc6,Psmc3
MMU-5607764	CLEC7A (Dectin-1) signaling	5	92	0.91	0.0225	10090,ENSMUSP00000017365,10090,ENSMUSP00000017572,10090,ENSMUSP00000019514,10090,ENSMUSP00000022380,10090,ENSMUSP00000071054	Psmd3,Psmd11,Calm3,Psmc6,Psmc3
MMU-69481	G2/M Checkpoints	5	143	0.72	0.0438	10090,ENSMUSP00000017365,10090,ENSMUSP00000017572,10090,ENSMUSP00000022380,10090,ENSMUSP00000022894,10090,ENSMUSP00000071054	Psmd3,Psmd11,Psmc6,Ywhaz,Psmc3
MMU-9020702	Interleukin-1 signaling	5	95	0.9	0.0225	10090,ENSMUSP00000017365,10090,ENSMUSP00000017572,10090,ENSMUSP00000020949,10090,ENSMUSP00000022380,10090,ENSMUSP00000071054	Psmd3,Psmd11,Map2k6,Psmc6,Psmc3
MMU-1169091	Activation of NF-kappaB in B cells	4	64	0.97	0.0254	10090,ENSMUSP00000017365,10090,ENSMUSP00000017572,10090,ENSMUSP00000022380,10090,ENSMUSP00000071054	Psmd3,Psmd11,Psmc6,Psmc3
MMU-1234176	Oxygen-dependent proline hydroxylation of Hypoxia-inducible Factor Alpha	4	65	0.97	0.0254	10090,ENSMUSP00000017365,10090,ENSMUSP00000017572,10090,ENSMUSP00000022380,10090,ENSMUSP00000071054	Psmd3,Psmd11,Psmc6,Psmc3
MMU-1236978	Cross-presentation of soluble exogenous antigens (endosomes)	4	48	1.1	0.0225	10090,ENSMUSP00000017365,10090,ENSMUSP00000017572,10090,ENSMUSP00000022380,10090,ENSMUSP00000071054	Psmd3,Psmd11,Psmc6,Psmc3
MMU-174084	Autodegradation of Cdh1 by Cdh1:APC/C	4	63	0.98	0.0249	10090,ENSMUSP00000017365,10090,ENSMUSP00000017572,10090,ENSMUSP00000022380,10090,ENSMUSP00000071054	Psmd3,Psmd11,Psmc6,Psmc3
MMU-174154	APC/C:Cdc20 mediated degradation of Securin	4	67	0.95	0.0264	10090,ENSMUSP00000017365,10090,ENSMUSP00000017572,10090,ENSMUSP00000022380,10090,ENSMUSP00000071054	Psmd3,Psmd11,Psmc6,Psmc3
MMU-174178	APC/C:Cdh1 mediated degradation of Cdc20 and other APC/C:Cdh1 targeted proteins in late mitosis/early G1	4	73	0.91	0.0309	10090,ENSMUSP00000017365,10090,ENSMUSP00000017572,10090,ENSMUSP00000022380,10090,ENSMUSP00000071054	Psmd3,Psmd11,Psmc6,Psmc3
MMU-174184	Cdc20:Phospho-APC/C mediated degradation of Cyclin A	4	72	0.92	0.0308	10090,ENSMUSP00000017365,10090,ENSMUSP00000017572,10090,ENSMUSP00000022380,10090,ENSMUSP00000071054	Psmd3,Psmd11,Psmc6,Psmc3
MMU-187577	SCF(Skp2)-mediated degradation of p27/p21	4	60	1	0.0245	10090,ENSMUSP00000017365,10090,ENSMUSP00000017572,10090,ENSMUSP00000022380,10090,ENSMUSP00000071054	Psmd3,Psmd11,Psmc6,Psmc3
MMU-195253	Degradation of beta-catenin by the destruction complex	4	77	0.89	0.0339	10090,ENSMUSP00000017365,10090,ENSMUSP00000017572,10090,ENSMUSP00000022380,10090,ENSMUSP00000071054	Psmd3,Psmd11,Psmc6,Psmc3
MMU-202424	Downstream TCR signaling	4	87	0.84	0.0445	10090,ENSMUSP00000017365,10090,ENSMUSP00000017572,10090,ENSMUSP00000022380,10090,ENSMUSP00000071054	Psmd3,Psmd11,Psmc6,Psmc3
MMU-2871837	FCERI mediated NF-kB activation	4	79	0.88	0.0367	10090,ENSMUSP00000017365,10090,ENSMUSP00000017572,10090,ENSMUSP00000022380,10090,ENSMUSP00000071054	Psmd3,Psmd11,Psmc6,Psmc3
MMU-349425	Autodegradation of the E3 ubiquitin ligase COP1	4	51	1.07	0.0225	10090,ENSMUSP00000017365,10090,ENSMUSP00000017572,10090,ENSMUSP00000022380,10090,ENSMUSP00000071054	Psmd3,Psmd11,Psmc6,Psmc3
MMU-350562	Regulation of ornithine decarboxylase (ODC)	4	50	1.08	0.0225	10090,ENSMUSP00000017365,10090,ENSMUSP00000017572,10090,ENSMUSP00000022380,10090,ENSMUSP00000071054	Psmd3,Psmd11,Psmc6,Psmc3
MMU-445355	Smooth Muscle Contraction	4	28	1.33	0.0052	10090,ENSMUSP00000019514,10090,ENSMUSP00000032910,10090,ENSMUSP00000079832,10090,ENSMUSP00000109337	Calm3,Mylpf,Trim72,Tpm1
MMU-4608870	Asymmetric localization of PCP proteins	4	61	0.99	0.0246	10090,ENSMUSP00000017365,10090,ENSMUSP00000017572,10090,ENSMUSP00000022380,10090,ENSMUSP00000071054	Psmd3,Psmd11,Psmc6,Psmc3
MMU-4641257	Degradation of AXIN	4	54	1.05	0.0225	10090,ENSMUSP00000017365,10090,ENSMUSP00000017572,10090,ENSMUSP00000022380,10090,ENSMUSP00000071054	Psmd3,Psmd11,Psmc6,Psmc3
MMU-4641258	Degradation of DVL	4	56	1.03	0.0225	10090,ENSMUSP00000017365,10090,ENSMUSP00000017572,10090,ENSMUSP00000022380,10090,ENSMUSP00000071054	Psmd3,Psmd11,Psmc6,Psmc3
MMU-5358346	Hedgehog ligand biogenesis	4	62	0.99	0.0249	10090,ENSMUSP00000017365,10090,ENSMUSP00000017572,10090,ENSMUSP00000022380,10090,ENSMUSP00000071054	Psmd3,Psmd11,Psmc6,Psmc3
MMU-5607761	Dectin-1 mediated noncanonical NF-kB signaling	4	57	1.02	0.0228	10090,ENSMUSP00000017365,10090,ENSMUSP00000017572,10090,ENSMUSP00000022380,10090,ENSMUSP00000071054	Psmd3,Psmd11,Psmc6,Psmc3
MMU-5610780	Degradation of GLI1 by the proteasome	4	55	1.04	0.0225	10090,ENSMUSP00000017365,10090,ENSMUSP00000017572,10090,ENSMUSP00000022380,10090,ENSMUSP00000071054	Psmd3,Psmd11,Psmc6,Psmc3
MMU-5610785	GLI3 is processed to GLI3R by the proteasome	4	57	1.02	0.0228	10090,ENSMUSP00000017365,10090,ENSMUSP00000017572,10090,ENSMUSP00000022380,10090,ENSMUSP00000071054	Psmd3,Psmd11,Psmc6,Psmc3
MMU-5632684	Hedgehog on state	4	82	0.86	0.0401	10090,ENSMUSP00000017365,10090,ENSMUSP00000017572,10090,ENSMUSP00000022380,10090,ENSMUSP00000071054	Psmd3,Psmd11,Psmc6,Psmc3
MMU-5658442	Regulation of RAS by GAPs	4	67	0.95	0.0264	10090,ENSMUSP00000017365,10090,ENSMUSP00000017572,10090,ENSMUSP00000022380,10090,ENSMUSP00000071054	Psmd3,Psmd11,Psmc6,Psmc3
MMU-5676590	NIK-->noncanonical NF-kB signaling	4	57	1.02	0.0228	10090,ENSMUSP00000017365,10090,ENSMUSP00000017572,10090,ENSMUSP00000022380,10090,ENSMUSP00000071054	Psmd3,Psmd11,Psmc6,Psmc3
MMU-5687128	MAPK6/MAPK4 signaling	4	74	0.91	0.0311	10090,ENSMUSP00000017365,10090,ENSMUSP00000017572,10090,ENSMUSP00000022380,10090,ENSMUSP00000071054	Psmd3,Psmd11,Psmc6,Psmc3
MMU-5689603	UCH proteinases	4	85	0.85	0.0422	10090,ENSMUSP00000017365,10090,ENSMUSP00000017572,10090,ENSMUSP00000022380,10090,ENSMUSP00000071054	Psmd3,Psmd11,Psmc6,Psmc3
MMU-68827	CDT1 association with the CDC6:ORC:origin complex	4	58	1.01	0.0228	10090,ENSMUSP00000017365,10090,ENSMUSP00000017572,10090,ENSMUSP00000022380,10090,ENSMUSP00000071054	Psmd3,Psmd11,Psmc6,Psmc3
MMU-68949	Orc1 removal from chromatin	4	70	0.93	0.029	10090,ENSMUSP00000017365,10090,ENSMUSP00000017572,10090,ENSMUSP00000022380,10090,ENSMUSP00000071054	Psmd3,Psmd11,Psmc6,Psmc3
MMU-69017	CDK-mediated phosphorylation and removal of Cdc6	4	72	0.92	0.0308	10090,ENSMUSP00000017365,10090,ENSMUSP00000017572,10090,ENSMUSP00000022380,10090,ENSMUSP00000071054	Psmd3,Psmd11,Psmc6,Psmc3
MMU-69601	Ubiquitin Mediated Degradation of Phosphorylated Cdc25A	4	51	1.07	0.0225	10090,ENSMUSP00000017365,10090,ENSMUSP00000017572,10090,ENSMUSP00000022380,10090,ENSMUSP00000071054	Psmd3,Psmd11,Psmc6,Psmc3
MMU-70171	Glycolysis	4	60	1	0.0245	10090,ENSMUSP00000020768,10090,ENSMUSP00000034834,10090,ENSMUSP00000049355,10090,ENSMUSP00000072620	Pgam2,Pkm,Gpi1,Eno3
MMU-75815	Ubiquitin-dependent degradation of Cyclin D	4	50	1.08	0.0225	10090,ENSMUSP00000017365,10090,ENSMUSP00000017572,10090,ENSMUSP00000022380,10090,ENSMUSP00000071054	Psmd3,Psmd11,Psmc6,Psmc3
MMU-77289	Mitochondrial Fatty Acid Beta-Oxidation	4	37	1.21	0.0121	10090,ENSMUSP00000029877,10090,ENSMUSP00000031524,10090,ENSMUSP00000110434,10090,ENSMUSP00000120976	Decr1,Acads,Hadhb,Hadha
MMU-8852276	The role of GTSE1 in G2/M progression after G2 checkpoint	4	73	0.91	0.0309	10090,ENSMUSP00000017365,10090,ENSMUSP00000017572,10090,ENSMUSP00000022380,10090,ENSMUSP00000071054	Psmd3,Psmd11,Psmc6,Psmc3
MMU-8854050	FBXL7 down-regulates AURKA during mitotic entry and in early mitosis	4	54	1.05	0.0225	10090,ENSMUSP00000017365,10090,ENSMUSP00000017572,10090,ENSMUSP00000022380,10090,ENSMUSP00000071054	Psmd3,Psmd11,Psmc6,Psmc3
MMU-8939236	RUNX1 regulates transcription of genes involved in differentiation of HSCs	4	67	0.95	0.0264	10090,ENSMUSP00000017365,10090,ENSMUSP00000017572,10090,ENSMUSP00000022380,10090,ENSMUSP00000071054	Psmd3,Psmd11,Psmc6,Psmc3
MMU-8939902	Regulation of RUNX2 expression and activity	4	51	1.07	0.0225	10090,ENSMUSP00000017365,10090,ENSMUSP00000017572,10090,ENSMUSP00000022380,10090,ENSMUSP00000071054	Psmd3,Psmd11,Psmc6,Psmc3
MMU-8941858	Regulation of RUNX3 expression and activity	4	53	1.05	0.0225	10090,ENSMUSP00000017365,10090,ENSMUSP00000017572,10090,ENSMUSP00000022380,10090,ENSMUSP00000071054	Psmd3,Psmd11,Psmc6,Psmc3
MMU-8948751	Regulation of PTEN stability and activity	4	68	0.95	0.0265	10090,ENSMUSP00000017365,10090,ENSMUSP00000017572,10090,ENSMUSP00000022380,10090,ENSMUSP00000071054	Psmd3,Psmd11,Psmc6,Psmc3
MMU-8982491	Glycogen metabolism	4	18	1.52	0.0018	10090,ENSMUSP00000019514,10090,ENSMUSP00000047564,10090,ENSMUSP00000061991,10090,ENSMUSP00000132603	Calm3,Pygm,Phka1,Gbe1
MMU-163210	Formation of ATP by chemiosmotic coupling	3	18	1.4	0.0225	10090,ENSMUSP00000026459,10090,ENSMUSP00000026495,10090,ENSMUSP00000110547	Atp5b,Atp5a1,Atp5c1
MMU-2022854	Keratan sulfate biosynthesis	3	27	1.22	0.0249	10090,ENSMUSP00000021822,10090,ENSMUSP00000035489,10090,ENSMUSP00000048803	Ogn,Fmod,Prelp
MMU-2022857	Keratan sulfate degradation	3	13	1.54	0.0121	10090,ENSMUSP00000021822,10090,ENSMUSP00000035489,10090,ENSMUSP00000048803	Ogn,Fmod,Prelp
MMU-2168880	Scavenging of heme from plasma	3	21	1.33	0.0225	10090,ENSMUSP00000031314,10090,ENSMUSP00000033185,10090,ENSMUSP00000034588	Alb,Hpx,Apoa1
MMU-70221	Glycogen breakdown (glycogenolysis)	3	13	1.54	0.0121	10090,ENSMUSP00000019514,10090,ENSMUSP00000047564,10090,ENSMUSP00000061991	Calm3,Pygm,Phka1
MMU-77350	Beta oxidation of hexanoyl-CoA to butanoyl-CoA	3	5	1.95	0.0021	10090,ENSMUSP00000031524,10090,ENSMUSP00000110434,10090,ENSMUSP00000120976	Acads,Hadhb,Hadha
MMU-8876725	Protein methylation	3	17	1.42	0.0202	10090,ENSMUSP00000004729,10090,ENSMUSP00000015800,10090,ENSMUSP00000019514	Etfb,Hspa8,Calm3
MMU-8949613	Cristae formation	3	18	1.4	0.0225	10090,ENSMUSP00000026459,10090,ENSMUSP00000026495,10090,ENSMUSP00000110547	Atp5b,Atp5a1,Atp5c1
MMU-1268020	Mitochondrial protein import	2	10	1.48	0.0417	10090,ENSMUSP00000026459,10090,ENSMUSP00000027123	Atp5b,Hspd1
MMU-1482798	Acyl chain remodeling of CL	2	5	1.78	0.0246	10090,ENSMUSP00000110434,10090,ENSMUSP00000120976	Hadhb,Hadha
MMU-71288	Creatine metabolism	2	10	1.48	0.0417	10090,ENSMUSP00000003643,10090,ENSMUSP00000022122	Ckm,Ckmt2
MMU-77285	Beta oxidation of myristoyl-CoA to lauroyl-CoA	2	3	2	0.0225	10090,ENSMUSP00000110434,10090,ENSMUSP00000120976	Hadhb,Hadha
MMU-77305	Beta oxidation of palmitoyl-CoA to myristoyl-CoA	2	3	2	0.0225	10090,ENSMUSP00000110434,10090,ENSMUSP00000120976	Hadhb,Hadha
MMU-77310	Beta oxidation of lauroyl-CoA to decanoyl-CoA-CoA	2	5	1.78	0.0246	10090,ENSMUSP00000110434,10090,ENSMUSP00000120976	Hadhb,Hadha
MMU-77346	Beta oxidation of decanoyl-CoA to octanoyl-CoA-CoA	2	6	1.7	0.0257	10090,ENSMUSP00000110434,10090,ENSMUSP00000120976	Hadhb,Hadha
MMU-77348	Beta oxidation of octanoyl-CoA to hexanoyl-CoA	2	5	1.78	0.0246	10090,ENSMUSP00000110434,10090,ENSMUSP00000120976	Hadhb,Hadha
MMU-8963693	Aspartate and asparagine metabolism	2	11	1.44	0.0452	10090,ENSMUSP00000026196,10090,ENSMUSP00000122103	Got1,Slc25a12
MMU-8964058	HDL remodeling	2	9	1.52	0.037	10090,ENSMUSP00000031314,10090,ENSMUSP00000034588	Alb,Apoa1
25 weeks (Icos+/+ NOD vs Icos-/- NOD upregulated and downregulated)
Biological process (Gene Ontology)
#term ID	term description	observed gene count	background gene count	strength	false discovery rate	matching proteins in your network (IDs)	matching proteins in your network (labels)
GO:0009987	Cellular process	222	13330	0.17	4.4e-19	10090,ENSMUSP00000001620,10090,ENSMUSP00000002452,10090,ENSMUSP00000002885,10090,ENSMUSP00000003643,10090,ENSMUSP00000003964,10090,ENSMUSP00000004673,10090,ENSMUSP00000005077,10090,ENSMUSP00000005234,10090,ENSMUSP00000005292,10090,ENSMUSP00000005647,10090,ENSMUSP00000005769,10090,ENSMUSP00000005826,10090,ENSMUSP00000006496,10090,ENSMUSP00000012348,10090,ENSMUSP00000014080,10090,ENSMUSP00000015800…	Fxr1,Ndufa11,Epdr1,Ckm,Gys1,Ndrg2,Hspb1,Wdr1,Prdx2,Ndufs3,Tmod4,Cs,Rps9,Gstm2,Myl2,Hspa8,Capza2,Cacnb1,Psmd11,Jph2,Rars,Calm3,Cops6,Ppa1,Hint1,Bzw2,Txndc17,Cap2,Sdha,Glrx,Ndufs6,Pdhb,Ldb3,Anxa11,Nefm,Nefl,Dhrs4,Cma1,Ywhaz,Adsl,Samm50,Aco2,Srl,Ndufb4,Gpd1,Ndufa5,Hsp90ab1,Glo1,C3,Hspa9,Myot,Rps14,Carnmt1,Capn1,Stip1,Gsto1,P4hb,Ankrd2,Myl6b,Atp5b,Atp5a1,Cct8,Uqcrc1,Hspd1,Atic,Des,Ndufa10,Ppp1r7,Rsu1…
GO:0008152	Metabolic process	155	7331	0.27	8.1e-17	10090,ENSMUSP00000001921,10090,ENSMUSP00000002452,10090,ENSMUSP00000003643,10090,ENSMUSP00000003964,10090,ENSMUSP00000005292,10090,ENSMUSP00000005647,10090,ENSMUSP00000005826,10090,ENSMUSP00000006496,10090,ENSMUSP00000011526,10090,ENSMUSP00000012348,10090,ENSMUSP00000015800,10090,ENSMUSP00000017572,10090,ENSMUSP00000018992,10090,ENSMUSP00000019638,10090,ENSMUSP00000020286,10090,ENSMUSP00000020504…	Cpa3,Ndufa11,Ckm,Gys1,Prdx2,Ndufs3,Cs,Rps9,Dhdh,Gstm2,Hspa8,Psmd11,Rars,Cops6,Ppa1,Hint1,Txndc17,Sdha,Glrx,Ndufs6,Pdhb,Dhrs4,Cma1,Ywhaz,Adsl,Aco2,Ndufb4,Gpd1,Ndufa5,Hsp90ab1,Glo1,C3,Hspa9,Rps14,Carnmt1,Capn1,Gsto1,P4hb,Atp5b,Atp5a1,Uqcrc1,Hspd1,Atic,Ndufa10,Eif3j1,Capn3,Fabp4,Car3,Etfdh,Decr1,Cmpk1,Park7,Ndufa4,Col1a2,Nt5c3,Ldhb,Ndufc2,Fundc2,Acsl1,Got2,Ces1d,Ces1c,Cox4i1,Cryab,Dlat,Apoa4,Pkm,Mpi…
GO:0065007	Biological regulation	147	10591	0.09	0.024	10090,ENSMUSP00000001620,10090,ENSMUSP00000001921,10090,ENSMUSP00000004673,10090,ENSMUSP00000005077,10090,ENSMUSP00000005234,10090,ENSMUSP00000005292,10090,ENSMUSP00000005647,10090,ENSMUSP00000005769,10090,ENSMUSP00000006496,10090,ENSMUSP00000014080,10090,ENSMUSP00000015800,10090,ENSMUSP00000015877,10090,ENSMUSP00000017552,10090,ENSMUSP00000017961,10090,ENSMUSP00000019514,10090,ENSMUSP00000020504…	Fxr1,Cpa3,Ndrg2,Hspb1,Wdr1,Prdx2,Ndufs3,Tmod4,Rps9,Myl2,Hspa8,Capza2,Cacnb1,Jph2,Calm3,Hint1,Txndc17,Cap2,Glrx,Nefm,Nefl,Cma1,Ywhaz,Srl,Gpd1,Hsp90ab1,Glo1,C3,Hspa9,Rps14,Capn1,Gsto1,P4hb,Ankrd2,Atp5b,Atp5a1,Cct8,Hspd1,Ppp1r7,Rsu1,Prg2,Eif3j1,Capn3,Snta1,Fabp4,Casq2,Myoz2,Decr1,Murc,Tpm2,Park7,Alb,Col1a2,Lmcd1,Rtn2,Ndufc2,Coro1a,Atp2a1,Acsl1,Got2,Ces1d,Cryab,Apoa4,Pkm,Lactb,Me1,Trf,Nexn,Acaa2,Obsc…
GO:0050789	Regulation of biological process	142	9973	0.1	0.0117	10090,ENSMUSP00000001620,10090,ENSMUSP00000004673,10090,ENSMUSP00000005077,10090,ENSMUSP00000005234,10090,ENSMUSP00000005292,10090,ENSMUSP00000005647,10090,ENSMUSP00000005769,10090,ENSMUSP00000006496,10090,ENSMUSP00000014080,10090,ENSMUSP00000015800,10090,ENSMUSP00000015877,10090,ENSMUSP00000017552,10090,ENSMUSP00000017961,10090,ENSMUSP00000019514,10090,ENSMUSP00000020504,10090,ENSMUSP00000021158…	Fxr1,Ndrg2,Hspb1,Wdr1,Prdx2,Ndufs3,Tmod4,Rps9,Myl2,Hspa8,Capza2,Cacnb1,Jph2,Calm3,Hint1,Txndc17,Glrx,Nefm,Nefl,Cma1,Ywhaz,Srl,Gpd1,Hsp90ab1,Glo1,C3,Hspa9,Rps14,Capn1,Gsto1,P4hb,Ankrd2,Atp5b,Atp5a1,Cct8,Hspd1,Ppp1r7,Rsu1,Prg2,Eif3j1,Capn3,Snta1,Fabp4,Casq2,Myoz2,Decr1,Murc,Park7,Alb,Col1a2,Lmcd1,Rtn2,Ndufc2,Coro1a,Atp2a1,Acsl1,Ces1d,Cryab,Apoa4,Pkm,Lactb,Me1,Trf,Nexn,Acaa2,Obscn,Ppp1ca,Hspb6,Pbxip…
GO:0044237	Cellular metabolic process	138	6445	0.27	2.24e-14	10090,ENSMUSP00000003643,10090,ENSMUSP00000003964,10090,ENSMUSP00000005292,10090,ENSMUSP00000005647,10090,ENSMUSP00000005826,10090,ENSMUSP00000006496,10090,ENSMUSP00000012348,10090,ENSMUSP00000015800,10090,ENSMUSP00000017572,10090,ENSMUSP00000018992,10090,ENSMUSP00000019638,10090,ENSMUSP00000020286,10090,ENSMUSP00000020504,10090,ENSMUSP00000022062,10090,ENSMUSP00000022082,10090,ENSMUSP00000022097…	Ckm,Gys1,Prdx2,Ndufs3,Cs,Rps9,Gstm2,Hspa8,Psmd11,Rars,Cops6,Ppa1,Hint1,Sdha,Glrx,Ndufs6,Pdhb,Dhrs4,Ywhaz,Adsl,Aco2,Gpd1,Ndufa5,Hsp90ab1,Glo1,C3,Hspa9,Rps14,Carnmt1,Capn1,Gsto1,P4hb,Atp5b,Atp5a1,Uqcrc1,Hspd1,Atic,Ndufa10,Eif3j1,Fabp4,Car3,Etfdh,Decr1,Cmpk1,Park7,Ndufa4,Nt5c3,Ldhb,Ndufc2,Fundc2,Acsl1,Got2,Ces1d,Cox4i1,Cryab,Dlat,Apoa4,Pkm,Mpi,Me1,Rpsa,Trf,Acaa2,Obscn,Ppp1ca,Macrod1,Oxsr1,Ndufv1,Uqc…
GO:0071704	Organic substance metabolic process	128	6824	0.22	1.22e-08	10090,ENSMUSP00000001921,10090,ENSMUSP00000003643,10090,ENSMUSP00000003964,10090,ENSMUSP00000005826,10090,ENSMUSP00000006496,10090,ENSMUSP00000011526,10090,ENSMUSP00000012348,10090,ENSMUSP00000015800,10090,ENSMUSP00000017572,10090,ENSMUSP00000018992,10090,ENSMUSP00000019638,10090,ENSMUSP00000020504,10090,ENSMUSP00000022062,10090,ENSMUSP00000022097,10090,ENSMUSP00000022268,10090,ENSMUSP00000022821…	Cpa3,Ckm,Gys1,Cs,Rps9,Dhdh,Gstm2,Hspa8,Psmd11,Rars,Cops6,Hint1,Sdha,Ndufs6,Pdhb,Dhrs4,Cma1,Ywhaz,Adsl,Aco2,Gpd1,Hsp90ab1,Glo1,C3,Hspa9,Rps14,Carnmt1,Capn1,Gsto1,P4hb,Atp5b,Atp5a1,Hspd1,Atic,Eif3j1,Capn3,Fabp4,Etfdh,Decr1,Cmpk1,Park7,Nt5c3,Ldhb,Acsl1,Got2,Ces1d,Ces1c,Cryab,Dlat,Apoa4,Pkm,Mpi,Lactb,Me1,Rpsa,Trf,Acaa2,Obscn,Ppp1ca,Macrod1,Oxsr1,Eef2,Mbp,Grhpr,Apobec2,Cops4,Pebp1,Tigar,Gpi1,Ptges3,At…
GO:0044238	Primary metabolic process	120	6369	0.22	6.21e-08	10090,ENSMUSP00000001921,10090,ENSMUSP00000003964,10090,ENSMUSP00000005826,10090,ENSMUSP00000006496,10090,ENSMUSP00000011526,10090,ENSMUSP00000012348,10090,ENSMUSP00000015800,10090,ENSMUSP00000017572,10090,ENSMUSP00000018992,10090,ENSMUSP00000019638,10090,ENSMUSP00000020504,10090,ENSMUSP00000022062,10090,ENSMUSP00000022097,10090,ENSMUSP00000022268,10090,ENSMUSP00000022821,10090,ENSMUSP00000022834…	Cpa3,Gys1,Cs,Rps9,Dhdh,Gstm2,Hspa8,Psmd11,Rars,Cops6,Hint1,Sdha,Ndufs6,Pdhb,Dhrs4,Cma1,Ywhaz,Adsl,Aco2,Gpd1,Hsp90ab1,Glo1,C3,Hspa9,Rps14,Capn1,Gsto1,P4hb,Atp5b,Atp5a1,Hspd1,Atic,Eif3j1,Capn3,Fabp4,Etfdh,Decr1,Cmpk1,Park7,Nt5c3,Ldhb,Acsl1,Got2,Ces1d,Ces1c,Cryab,Dlat,Apoa4,Pkm,Mpi,Lactb,Rpsa,Trf,Acaa2,Obscn,Ppp1ca,Macrod1,Oxsr1,Eef2,Mbp,Apobec2,Cops4,Pebp1,Gpi1,Ptges3,Atp5k,Asrgl1,Rps23,Eef1a2,Ptrf…
GO:0050896	Response to stimulus	117	6908	0.17	4.12e-05	10090,ENSMUSP00000003643,10090,ENSMUSP00000004673,10090,ENSMUSP00000005077,10090,ENSMUSP00000005292,10090,ENSMUSP00000012348,10090,ENSMUSP00000015800,10090,ENSMUSP00000017552,10090,ENSMUSP00000019514,10090,ENSMUSP00000020504,10090,ENSMUSP00000021158,10090,ENSMUSP00000022082,10090,ENSMUSP00000022416,10090,ENSMUSP00000022639,10090,ENSMUSP00000022894,10090,ENSMUSP00000023043,10090,ENSMUSP00000023116…	Ckm,Ndrg2,Hspb1,Prdx2,Gstm2,Hspa8,Cacnb1,Calm3,Hint1,Txndc17,Glrx,Anxa11,Nefl,Ywhaz,Adsl,Aco2,Srl,Ndufb4,Gpd1,Hsp90ab1,C3,Hspa9,Myot,Capn1,Stip1,Gsto1,P4hb,Ankrd2,Atp5b,Uqcrc1,Hspd1,Atic,Rsu1,Prg2,Capn3,Fabp4,Car3,Etfdh,Casq2,Myoz2,Murc,Park7,Alb,Col1a2,Nt5c3,Mylpf,Coro1a,Atp2a1,Acsl1,Got2,Ces1d,Ces1c,Cox4i1,Cryab,Apoa4,Pkm,Me1,Trf,Nexn,Acaa2,Ppp1ca,Macrod1,Serpina3k,Oxsr1,Uqcrfs1,Eef2,Mbp,Nenf,A…
GO:0032501	Multicellular organismal process	110	6272	0.19	2.25e-05	10090,ENSMUSP00000001620,10090,ENSMUSP00000001921,10090,ENSMUSP00000003964,10090,ENSMUSP00000004673,10090,ENSMUSP00000005077,10090,ENSMUSP00000005234,10090,ENSMUSP00000005292,10090,ENSMUSP00000005769,10090,ENSMUSP00000014080,10090,ENSMUSP00000017961,10090,ENSMUSP00000020856,10090,ENSMUSP00000022062,10090,ENSMUSP00000022097,10090,ENSMUSP00000022327,10090,ENSMUSP00000022638,10090,ENSMUSP00000022639…	Fxr1,Cpa3,Gys1,Ndrg2,Hspb1,Wdr1,Prdx2,Tmod4,Myl2,Jph2,Bzw2,Sdha,Ndufs6,Ldb3,Nefm,Nefl,Cma1,Ywhaz,Aco2,Hsp90ab1,Glo1,C3,Hspa9,Myot,Rps14,Capn1,Ankrd2,Myl6b,Atp5b,Hspd1,Myl1,Atic,Des,Snta1,Fabp4,Casq2,Myoz2,Murc,Tpm2,Park7,Col1a2,Mylpf,Coro1a,Atp2a1,Got2,Ces1d,Cryab,Dlat,Apoa4,Pkm,Trf,Nexn,Obscn,Ppp1ca,Eef2,Mbp,Pdlim7,Grhpr,Acta2,Pebp1,Tigar,Gpi1,Ptges3,Ywhag,Uqcrq,Synpo2l,Gnai2,Pura,Mpz,Actn2,Stra…
GO:0032502	Developmental process	102	5629	0.2	1.88e-05	10090,ENSMUSP00000001620,10090,ENSMUSP00000003964,10090,ENSMUSP00000004673,10090,ENSMUSP00000005077,10090,ENSMUSP00000005234,10090,ENSMUSP00000005292,10090,ENSMUSP00000005769,10090,ENSMUSP00000014080,10090,ENSMUSP00000017572,10090,ENSMUSP00000017961,10090,ENSMUSP00000020856,10090,ENSMUSP00000021802,10090,ENSMUSP00000022062,10090,ENSMUSP00000022097,10090,ENSMUSP00000022327,10090,ENSMUSP00000022638…	Fxr1,Gys1,Ndrg2,Hspb1,Wdr1,Prdx2,Tmod4,Myl2,Psmd11,Jph2,Bzw2,Cap2,Sdha,Ndufs6,Ldb3,Nefm,Nefl,Ywhaz,Aco2,Hsp90ab1,Glo1,C3,Hspa9,Myot,Rps14,Capn1,Ankrd2,Myl6b,Atp5b,Hspd1,Atic,Des,Capn3,Fabp4,Casq2,Myoz2,Murc,Col1a2,Mylpf,Got2,Ces1d,Cryab,Pkm,Rpsa,Trf,Nexn,Obscn,Ppp1ca,Pbxip1,Eef2,Mbp,Pdlim7,Acta2,Pebp1,Tigar,Prelp,Gpi1,Ptges3,Ywhag,Uqcrq,Synpo2l,Pura,Flnc,Mpz,Actn2,Capn2,Fabp3,Bsg,Acadm,Eno3,Myom1…
GO:0006807	Nitrogen compound metabolic process	101	5878	0.18	0.00023	10090,ENSMUSP00000001921,10090,ENSMUSP00000003643,10090,ENSMUSP00000005826,10090,ENSMUSP00000006496,10090,ENSMUSP00000012348,10090,ENSMUSP00000015800,10090,ENSMUSP00000017572,10090,ENSMUSP00000018992,10090,ENSMUSP00000019638,10090,ENSMUSP00000020504,10090,ENSMUSP00000022268,10090,ENSMUSP00000022834,10090,ENSMUSP00000022894,10090,ENSMUSP00000023043,10090,ENSMUSP00000024739,10090,ENSMUSP00000024823…	Cpa3,Ckm,Cs,Rps9,Gstm2,Hspa8,Psmd11,Rars,Cops6,Hint1,Pdhb,Cma1,Ywhaz,Adsl,Hsp90ab1,Glo1,Hspa9,Rps14,Carnmt1,Capn1,P4hb,Atp5b,Atp5a1,Hspd1,Atic,Eif3j1,Capn3,Cmpk1,Park7,Nt5c3,Acsl1,Got2,Ces1d,Cryab,Dlat,Apoa4,Pkm,Mpi,Lactb,Rpsa,Trf,Acaa2,Obscn,Ppp1ca,Macrod1,Oxsr1,Eef2,Mbp,Apobec2,Cops4,Pebp1,Gpi1,Ptges3,Atp5k,Asrgl1,Rps23,Eef1a2,Ptrf,Pfkm,Phka1,Strap,Ak1,Capn2,Bckdk,Acadm,Eno3,Smyd1,Ttr,Pepd,Trim…
GO:0071840	Cellular component organization or biogenesis	97	4954	0.24	1.29e-06	10090,ENSMUSP00000002452,10090,ENSMUSP00000004673,10090,ENSMUSP00000005234,10090,ENSMUSP00000005769,10090,ENSMUSP00000014080,10090,ENSMUSP00000015800,10090,ENSMUSP00000015877,10090,ENSMUSP00000017552,10090,ENSMUSP00000017572,10090,ENSMUSP00000019514,10090,ENSMUSP00000021802,10090,ENSMUSP00000022097,10090,ENSMUSP00000022327,10090,ENSMUSP00000022638,10090,ENSMUSP00000022639,10090,ENSMUSP00000022834…	Ndufa11,Ndrg2,Wdr1,Tmod4,Myl2,Hspa8,Capza2,Cacnb1,Psmd11,Calm3,Cap2,Ndufs6,Ldb3,Nefm,Nefl,Cma1,Ywhaz,Samm50,Ndufb4,Ndufa5,Hsp90ab1,Hspa9,Myot,Rps14,Capn1,Cct8,Uqcrc1,Hspd1,Des,Ndufa10,Eif3j1,Capn3,Snta1,Casq2,Myoz2,Murc,Tpm2,Park7,Col1a2,Tuba8,Ndufc2,Coro1a,Atp2a1,Fundc2,Ces1d,Cryab,Apoa4,Rpsa,Trf,Nexn,Ndufb7,Acaa2,Mbp,Pdlim7,Ptges3,Synpo2l,Rps23,Uqcr10,Rab2a,Pura,Pfkm,Vapb,Mpz,Actn2,Strap,Bsg,Tu…
GO:0016043	Cellular component organization	96	4769	0.25	4.37e-07	10090,ENSMUSP00000002452,10090,ENSMUSP00000004673,10090,ENSMUSP00000005234,10090,ENSMUSP00000005769,10090,ENSMUSP00000014080,10090,ENSMUSP00000015800,10090,ENSMUSP00000015877,10090,ENSMUSP00000017552,10090,ENSMUSP00000017572,10090,ENSMUSP00000019514,10090,ENSMUSP00000021802,10090,ENSMUSP00000022097,10090,ENSMUSP00000022327,10090,ENSMUSP00000022638,10090,ENSMUSP00000022639,10090,ENSMUSP00000022834…	Ndufa11,Ndrg2,Wdr1,Tmod4,Myl2,Hspa8,Capza2,Cacnb1,Psmd11,Calm3,Cap2,Ndufs6,Ldb3,Nefm,Nefl,Cma1,Ywhaz,Samm50,Ndufb4,Ndufa5,Hsp90ab1,Hspa9,Myot,Rps14,Capn1,Cct8,Uqcrc1,Hspd1,Des,Ndufa10,Eif3j1,Capn3,Snta1,Casq2,Myoz2,Murc,Tpm2,Park7,Col1a2,Tuba8,Ndufc2,Coro1a,Atp2a1,Fundc2,Ces1d,Cryab,Apoa4,Rpsa,Trf,Nexn,Ndufb7,Acaa2,Mbp,Pdlim7,Ptges3,Synpo2l,Rps23,Uqcr10,Rab2a,Pura,Pfkm,Vapb,Mpz,Actn2,Strap,Bsg,Tu…
GO:0048856	Anatomical structure development	96	5258	0.21	3.71e-05	10090,ENSMUSP00000001620,10090,ENSMUSP00000003964,10090,ENSMUSP00000004673,10090,ENSMUSP00000005077,10090,ENSMUSP00000005234,10090,ENSMUSP00000005292,10090,ENSMUSP00000005769,10090,ENSMUSP00000014080,10090,ENSMUSP00000017961,10090,ENSMUSP00000020856,10090,ENSMUSP00000021802,10090,ENSMUSP00000022062,10090,ENSMUSP00000022097,10090,ENSMUSP00000022327,10090,ENSMUSP00000022638,10090,ENSMUSP00000022639…	Fxr1,Gys1,Ndrg2,Hspb1,Wdr1,Prdx2,Tmod4,Myl2,Jph2,Bzw2,Cap2,Sdha,Ndufs6,Ldb3,Nefm,Nefl,Ywhaz,Aco2,Hsp90ab1,Glo1,C3,Hspa9,Myot,Rps14,Capn1,Ankrd2,Myl6b,Atp5b,Hspd1,Atic,Des,Capn3,Casq2,Myoz2,Murc,Col1a2,Mylpf,Got2,Ces1d,Cryab,Pkm,Rpsa,Trf,Nexn,Obscn,Ppp1ca,Eef2,Mbp,Pdlim7,Acta2,Pebp1,Tigar,Gpi1,Ptges3,Ywhag,Uqcrq,Synpo2l,Pura,Flnc,Mpz,Actn2,Capn2,Bsg,Acadm,Eno3,Myom1,Smyd1,Cfl2,Myl3,Trim72,Speg,Nac…
GO:1901564	Organonitrogen compound metabolic process	92	4475	0.26	4.2e-07	10090,ENSMUSP00000001921,10090,ENSMUSP00000003643,10090,ENSMUSP00000005826,10090,ENSMUSP00000006496,10090,ENSMUSP00000012348,10090,ENSMUSP00000015800,10090,ENSMUSP00000017572,10090,ENSMUSP00000018992,10090,ENSMUSP00000019638,10090,ENSMUSP00000020504,10090,ENSMUSP00000022268,10090,ENSMUSP00000022834,10090,ENSMUSP00000022894,10090,ENSMUSP00000023043,10090,ENSMUSP00000024823,10090,ENSMUSP00000025217…	Cpa3,Ckm,Cs,Rps9,Gstm2,Hspa8,Psmd11,Rars,Cops6,Hint1,Pdhb,Cma1,Ywhaz,Adsl,Glo1,Hspa9,Rps14,Carnmt1,Capn1,P4hb,Atp5b,Atp5a1,Atic,Eif3j1,Capn3,Cmpk1,Park7,Nt5c3,Acsl1,Got2,Ces1d,Cryab,Dlat,Apoa4,Pkm,Mpi,Lactb,Rpsa,Trf,Acaa2,Obscn,Ppp1ca,Macrod1,Oxsr1,Eef2,Mbp,Apobec2,Cops4,Pebp1,Gpi1,Atp5k,Asrgl1,Rps23,Eef1a2,Pfkm,Phka1,Ak1,Capn2,Bckdk,Acadm,Eno3,Smyd1,Ttr,Pepd,Trim72,Rplp2,Serpina1a,Speg,Aldoa,Amp…
GO:0048518	Positive regulation of biological process	90	5869	0.13	0.0333	10090,ENSMUSP00000001620,10090,ENSMUSP00000005077,10090,ENSMUSP00000005234,10090,ENSMUSP00000005292,10090,ENSMUSP00000006496,10090,ENSMUSP00000015800,10090,ENSMUSP00000017961,10090,ENSMUSP00000019514,10090,ENSMUSP00000020504,10090,ENSMUSP00000022082,10090,ENSMUSP00000022639,10090,ENSMUSP00000022834,10090,ENSMUSP00000023760,10090,ENSMUSP00000024739,10090,ENSMUSP00000024988,10090,ENSMUSP00000025891…	Fxr1,Hspb1,Wdr1,Prdx2,Rps9,Hspa8,Jph2,Calm3,Hint1,Glrx,Nefl,Cma1,Gpd1,Hsp90ab1,C3,Capn1,Gsto1,P4hb,Atp5b,Atp5a1,Cct8,Hspd1,Ppp1r7,Rsu1,Prg2,Capn3,Fabp4,Casq2,Decr1,Murc,Park7,Alb,Lmcd1,Ndufc2,Coro1a,Atp2a1,Acsl1,Ces1d,Apoa4,Pkm,Trf,Ppp1ca,Hspb6,Oxsr1,Eef2,Mbp,Nenf,Pdlim7,Acta2,Pebp1,Tigar,Gpi1,Ptges3,Epx,Synpo2l,Eef1a2,Gnai2,Ptrf,Pura,Pfkm,Pcx,Vapb,Actn2,Ak1,Capn2,Fabp3,Bsg,Prdx6,Myom1,Smyd1,Cfl2…
GO:0007275	Multicellular organism development	85	4921	0.18	0.0016	10090,ENSMUSP00000001620,10090,ENSMUSP00000003964,10090,ENSMUSP00000004673,10090,ENSMUSP00000005077,10090,ENSMUSP00000005234,10090,ENSMUSP00000005292,10090,ENSMUSP00000014080,10090,ENSMUSP00000017961,10090,ENSMUSP00000020856,10090,ENSMUSP00000022062,10090,ENSMUSP00000022097,10090,ENSMUSP00000022327,10090,ENSMUSP00000022638,10090,ENSMUSP00000022639,10090,ENSMUSP00000022894,10090,ENSMUSP00000023116…	Fxr1,Gys1,Ndrg2,Hspb1,Wdr1,Prdx2,Myl2,Jph2,Bzw2,Sdha,Ndufs6,Ldb3,Nefm,Nefl,Ywhaz,Aco2,Hsp90ab1,Glo1,C3,Hspa9,Myot,Rps14,Capn1,Ankrd2,Myl6b,Atp5b,Hspd1,Atic,Des,Myoz2,Murc,Col1a2,Mylpf,Got2,Cryab,Pkm,Trf,Nexn,Obscn,Ppp1ca,Eef2,Mbp,Pdlim7,Acta2,Pebp1,Tigar,Gpi1,Ptges3,Ywhag,Uqcrq,Synpo2l,Pura,Mpz,Actn2,Capn2,Bsg,Acadm,Myom1,Smyd1,Cfl2,Myl3,Trim72,Speg,Naca,Lama2,Hsp90aa1,Mypn,Klhl40,Ttn,Klhl41,Tgm2…
GO:0042221	Response to chemical	82	3720	0.29	2.15e-07	10090,ENSMUSP00000005077,10090,ENSMUSP00000005292,10090,ENSMUSP00000012348,10090,ENSMUSP00000015800,10090,ENSMUSP00000017552,10090,ENSMUSP00000019514,10090,ENSMUSP00000021158,10090,ENSMUSP00000022082,10090,ENSMUSP00000022416,10090,ENSMUSP00000022639,10090,ENSMUSP00000022894,10090,ENSMUSP00000023043,10090,ENSMUSP00000023760,10090,ENSMUSP00000024739,10090,ENSMUSP00000025217,10090,ENSMUSP00000025349…	Hspb1,Prdx2,Gstm2,Hspa8,Cacnb1,Calm3,Txndc17,Glrx,Anxa11,Nefl,Ywhaz,Adsl,Gpd1,Hsp90ab1,Hspa9,Myot,Capn1,Stip1,Gsto1,P4hb,Ankrd2,Atp5b,Uqcrc1,Hspd1,Atic,Capn3,Fabp4,Car3,Casq2,Park7,Col1a2,Coro1a,Atp2a1,Acsl1,Got2,Ces1d,Cox4i1,Cryab,Apoa4,Pkm,Me1,Trf,Nexn,Acaa2,Ppp1ca,Serpina3k,Oxsr1,Uqcrfs1,Eef2,Mbp,Pebp1,Tigar,Gpi1,Ptges3,Epx,Ywhag,Eef1a2,Gnai2,Vapb,Actn2,Capn2,Fabp3,Bsg,Prdx6,Eno3,Serpina1a,Hsp…
GO:0048519	Negative regulation of biological process	82	5108	0.15	0.019	10090,ENSMUSP00000001620,10090,ENSMUSP00000004673,10090,ENSMUSP00000005077,10090,ENSMUSP00000005292,10090,ENSMUSP00000005647,10090,ENSMUSP00000005769,10090,ENSMUSP00000014080,10090,ENSMUSP00000015800,10090,ENSMUSP00000015877,10090,ENSMUSP00000017961,10090,ENSMUSP00000019514,10090,ENSMUSP00000022082,10090,ENSMUSP00000022639,10090,ENSMUSP00000024739,10090,ENSMUSP00000024823,10090,ENSMUSP00000024988…	Fxr1,Ndrg2,Hspb1,Prdx2,Ndufs3,Tmod4,Myl2,Hspa8,Capza2,Jph2,Calm3,Glrx,Nefl,Hsp90ab1,Glo1,C3,Hspa9,Rps14,Capn1,Gsto1,Ankrd2,Atp5b,Atp5a1,Hspd1,Prg2,Capn3,Snta1,Fabp4,Casq2,Myoz2,Park7,Alb,Lmcd1,Ndufc2,Coro1a,Atp2a1,Ces1d,Cryab,Apoa4,Acaa2,Obscn,Hspb6,Pbxip1,Serpina3k,Oxsr1,Mbp,Nenf,Pebp1,Tigar,Gpi1,Ptges3,Epx,Gnai2,Pura,Pcx,Vapb,Mpz,Actn2,Strap,Ak1,Bckdk,Tubb4a,Smyd1,Trim72,Serpina1a,Hspa1a,Hist1h…
GO:0048731	System development	79	4350	0.2	0.00065	10090,ENSMUSP00000001620,10090,ENSMUSP00000003964,10090,ENSMUSP00000004673,10090,ENSMUSP00000005077,10090,ENSMUSP00000005234,10090,ENSMUSP00000005292,10090,ENSMUSP00000014080,10090,ENSMUSP00000020856,10090,ENSMUSP00000022062,10090,ENSMUSP00000022097,10090,ENSMUSP00000022327,10090,ENSMUSP00000022638,10090,ENSMUSP00000022639,10090,ENSMUSP00000022894,10090,ENSMUSP00000023116,10090,ENSMUSP00000024739…	Fxr1,Gys1,Ndrg2,Hspb1,Wdr1,Prdx2,Myl2,Bzw2,Sdha,Ndufs6,Ldb3,Nefm,Nefl,Ywhaz,Aco2,Hsp90ab1,Glo1,C3,Hspa9,Myot,Rps14,Capn1,Ankrd2,Myl6b,Atp5b,Hspd1,Atic,Des,Myoz2,Murc,Col1a2,Mylpf,Got2,Cryab,Pkm,Trf,Nexn,Ppp1ca,Eef2,Mbp,Pdlim7,Acta2,Pebp1,Tigar,Ptges3,Ywhag,Uqcrq,Synpo2l,Pura,Mpz,Actn2,Bsg,Acadm,Myom1,Smyd1,Cfl2,Myl3,Trim72,Speg,Naca,Lama2,Hsp90aa1,Mypn,Klhl40,Ttn,Klhl41,Tgm2,Myh7,Dcn,Tmod1,Anxa6,…
GO:0065008	Regulation of biological quality	77	3822	0.25	2.47e-05	10090,ENSMUSP00000001620,10090,ENSMUSP00000001921,10090,ENSMUSP00000005234,10090,ENSMUSP00000005292,10090,ENSMUSP00000005769,10090,ENSMUSP00000006496,10090,ENSMUSP00000014080,10090,ENSMUSP00000015800,10090,ENSMUSP00000015877,10090,ENSMUSP00000017961,10090,ENSMUSP00000019514,10090,ENSMUSP00000022082,10090,ENSMUSP00000022638,10090,ENSMUSP00000022639,10090,ENSMUSP00000022894,10090,ENSMUSP00000024739…	Fxr1,Cpa3,Wdr1,Prdx2,Tmod4,Rps9,Myl2,Hspa8,Capza2,Jph2,Calm3,Glrx,Nefm,Nefl,Ywhaz,Hsp90ab1,C3,Hspa9,Rps14,Capn1,Gsto1,P4hb,Atp5b,Cct8,Hspd1,Capn3,Snta1,Fabp4,Casq2,Decr1,Park7,Alb,Col1a2,Ndufc2,Coro1a,Atp2a1,Acsl1,Got2,Ces1d,Cryab,Apoa4,Trf,Acaa2,Mbp,Nenf,Acta2,Pebp1,Gpi1,Ptges3,Ywhag,Gnai2,Pfkm,Vapb,Actn2,Strap,Bckdk,Fabp3,Prdx6,Ttr,Cfl2,Myl3,Hspa1a,Aldoa,Hsp90aa1,Tgm2,Acadvl,Myh7,Dcn,Tmod1,Anxa…
GO:0048523	Negative regulation of cellular process	75	4672	0.15	0.0318	10090,ENSMUSP00000001620,10090,ENSMUSP00000004673,10090,ENSMUSP00000005077,10090,ENSMUSP00000005292,10090,ENSMUSP00000005647,10090,ENSMUSP00000005769,10090,ENSMUSP00000014080,10090,ENSMUSP00000015800,10090,ENSMUSP00000015877,10090,ENSMUSP00000017961,10090,ENSMUSP00000019514,10090,ENSMUSP00000022082,10090,ENSMUSP00000022639,10090,ENSMUSP00000024739,10090,ENSMUSP00000024823,10090,ENSMUSP00000024988…	Fxr1,Ndrg2,Hspb1,Prdx2,Ndufs3,Tmod4,Myl2,Hspa8,Capza2,Jph2,Calm3,Glrx,Nefl,Hsp90ab1,Glo1,C3,Hspa9,Rps14,Capn1,Gsto1,Ankrd2,Atp5b,Atp5a1,Hspd1,Capn3,Snta1,Fabp4,Casq2,Myoz2,Park7,Alb,Lmcd1,Ndufc2,Coro1a,Cryab,Apoa4,Acaa2,Obscn,Hspb6,Pbxip1,Serpina3k,Oxsr1,Mbp,Nenf,Pebp1,Tigar,Gpi1,Ptges3,Gnai2,Pura,Mpz,Actn2,Strap,Ak1,Tubb4a,Smyd1,Trim72,Serpina1a,Hspa1a,Hist1h4j,Naca,Klhl40,Acadvl,Vdac1,Dcn,Tmod1…
GO:0006996	Organelle organization	70	3066	0.3	1.25e-06	10090,ENSMUSP00000002452,10090,ENSMUSP00000005234,10090,ENSMUSP00000005769,10090,ENSMUSP00000014080,10090,ENSMUSP00000015800,10090,ENSMUSP00000015877,10090,ENSMUSP00000019514,10090,ENSMUSP00000021802,10090,ENSMUSP00000022097,10090,ENSMUSP00000022327,10090,ENSMUSP00000022638,10090,ENSMUSP00000022639,10090,ENSMUSP00000022894,10090,ENSMUSP00000023071,10090,ENSMUSP00000023514,10090,ENSMUSP00000023851…	Ndufa11,Wdr1,Tmod4,Myl2,Hspa8,Capza2,Calm3,Cap2,Ndufs6,Ldb3,Nefm,Nefl,Ywhaz,Samm50,Ndufb4,Ndufa5,Hsp90ab1,Rps14,Uqcrc1,Hspd1,Des,Ndufa10,Capn3,Casq2,Myoz2,Murc,Tpm2,Park7,Tuba8,Ndufc2,Coro1a,Atp2a1,Fundc2,Cryab,Rpsa,Trf,Ndufb7,Acaa2,Pdlim7,Ptges3,Synpo2l,Rps23,Uqcr10,Rab2a,Pura,Vapb,Actn2,Tubb4a,Myom1,Synm,Smyd1,Cfl2,Trim72,Hspa1a,Hist1h4j,Hsp90aa1,Mypn,Ube2n,Ttn,Klhl41,Rpl23a,Tmod1,Pacsin3,Tpm1,…
GO:0048869	Cellular developmental process	67	3731	0.2	0.0048	10090,ENSMUSP00000001620,10090,ENSMUSP00000004673,10090,ENSMUSP00000005077,10090,ENSMUSP00000005234,10090,ENSMUSP00000005769,10090,ENSMUSP00000014080,10090,ENSMUSP00000017572,10090,ENSMUSP00000020856,10090,ENSMUSP00000022097,10090,ENSMUSP00000022327,10090,ENSMUSP00000022638,10090,ENSMUSP00000022639,10090,ENSMUSP00000022894,10090,ENSMUSP00000024739,10090,ENSMUSP00000024823,10090,ENSMUSP00000024988…	Fxr1,Ndrg2,Hspb1,Wdr1,Tmod4,Myl2,Psmd11,Bzw2,Ndufs6,Ldb3,Nefm,Nefl,Ywhaz,Hsp90ab1,Glo1,C3,Hspa9,Myot,Rps14,Ankrd2,Capn3,Fabp4,Casq2,Myoz2,Murc,Ces1d,Rpsa,Trf,Nexn,Obscn,Pbxip1,Eef2,Pdlim7,Acta2,Pebp1,Tigar,Prelp,Ywhag,Uqcrq,Synpo2l,Pura,Flnc,Actn2,Capn2,Fabp3,Bsg,Acadm,Myom1,Smyd1,Cfl2,Speg,Lama2,Hsp90aa1,Mypn,Klhl40,Ttn,Klhl41,Acadvl,Vdac1,Tmod1,Anxa6,Tpm1,Dmd,Pitpna,Ppia,Mb,Tnnt3
GO:0030154	Cell differentiation	65	3674	0.19	0.009	10090,ENSMUSP00000001620,10090,ENSMUSP00000004673,10090,ENSMUSP00000005077,10090,ENSMUSP00000005234,10090,ENSMUSP00000005769,10090,ENSMUSP00000014080,10090,ENSMUSP00000017572,10090,ENSMUSP00000020856,10090,ENSMUSP00000022327,10090,ENSMUSP00000022638,10090,ENSMUSP00000022639,10090,ENSMUSP00000022894,10090,ENSMUSP00000024739,10090,ENSMUSP00000024823,10090,ENSMUSP00000024988,10090,ENSMUSP00000025217…	Fxr1,Ndrg2,Hspb1,Wdr1,Tmod4,Myl2,Psmd11,Bzw2,Ldb3,Nefm,Nefl,Ywhaz,Hsp90ab1,Glo1,C3,Hspa9,Myot,Rps14,Ankrd2,Capn3,Fabp4,Casq2,Myoz2,Murc,Ces1d,Rpsa,Trf,Nexn,Obscn,Pbxip1,Eef2,Pdlim7,Acta2,Pebp1,Tigar,Ywhag,Uqcrq,Synpo2l,Pura,Flnc,Actn2,Capn2,Fabp3,Bsg,Acadm,Myom1,Smyd1,Cfl2,Speg,Lama2,Hsp90aa1,Mypn,Klhl40,Ttn,Klhl41,Acadvl,Vdac1,Tmod1,Anxa6,Tpm1,Dmd,Pitpna,Ppia,Mb,Tnnt3
GO:0044281	Small molecule metabolic process	64	1450	0.59	1.86e-17	10090,ENSMUSP00000005826,10090,ENSMUSP00000011526,10090,ENSMUSP00000012348,10090,ENSMUSP00000018992,10090,ENSMUSP00000020504,10090,ENSMUSP00000022062,10090,ENSMUSP00000022097,10090,ENSMUSP00000022268,10090,ENSMUSP00000022821,10090,ENSMUSP00000023043,10090,ENSMUSP00000023116,10090,ENSMUSP00000023760,10090,ENSMUSP00000024823,10090,ENSMUSP00000024988,10090,ENSMUSP00000025632,10090,ENSMUSP00000026050…	Cs,Dhdh,Gstm2,Rars,Hint1,Sdha,Ndufs6,Pdhb,Dhrs4,Adsl,Aco2,Gpd1,Glo1,C3,Carnmt1,Gsto1,Atp5b,Atp5a1,Atic,Fabp4,Car3,Etfdh,Decr1,Cmpk1,Park7,Nt5c3,Ldhb,Acsl1,Got2,Ces1d,Dlat,Apoa4,Pkm,Mpi,Me1,Acaa2,Macrod1,Grhpr,Apobec2,Gpi1,Ptges3,Atp5k,Asrgl1,Pfkm,Pgm2,Pcx,Ak1,Bckdk,Fabp3,Acadm,Eno3,Ttr,Aldoa,Ampd1,Acadvl,Mdh1,Dcn,Ldha,Cpt1b,Gpd2,Gapdh,Hadha,Slc25a12,Tpi1
GO:0034641	Cellular nitrogen compound metabolic process	61	2805	0.28	5.5e-05	10090,ENSMUSP00000005826,10090,ENSMUSP00000006496,10090,ENSMUSP00000012348,10090,ENSMUSP00000015800,10090,ENSMUSP00000018992,10090,ENSMUSP00000020504,10090,ENSMUSP00000022268,10090,ENSMUSP00000023043,10090,ENSMUSP00000024739,10090,ENSMUSP00000024823,10090,ENSMUSP00000025511,10090,ENSMUSP00000025632,10090,ENSMUSP00000026459,10090,ENSMUSP00000026495,10090,ENSMUSP00000027123,10090,ENSMUSP00000027384…	Cs,Rps9,Gstm2,Hspa8,Rars,Hint1,Pdhb,Adsl,Hsp90ab1,Glo1,Rps14,Carnmt1,Atp5b,Atp5a1,Hspd1,Atic,Eif3j1,Cmpk1,Park7,Nt5c3,Acsl1,Ces1d,Dlat,Pkm,Mpi,Rpsa,Acaa2,Macrod1,Eef2,Apobec2,Gpi1,Ptges3,Atp5k,Asrgl1,Rps23,Eef1a2,Ptrf,Pfkm,Strap,Ak1,Acadm,Eno3,Ttr,Rplp2,Hspa1a,Aldoa,Hist1h4j,Ampd1,Rpl27,Hsp90aa1,Tufm,Ube2n,Rpl23a,Rps27a,Cpt1b,Sms,Rpl9,Dmd,Hnrnpa2b1,Gapdh,Tpi1
GO:0006796	Phosphate-containing compound metabolic process	60	1776	0.47	1.59e-11	10090,ENSMUSP00000003643,10090,ENSMUSP00000005826,10090,ENSMUSP00000015800,10090,ENSMUSP00000020286,10090,ENSMUSP00000020504,10090,ENSMUSP00000022062,10090,ENSMUSP00000022097,10090,ENSMUSP00000022268,10090,ENSMUSP00000022894,10090,ENSMUSP00000023043,10090,ENSMUSP00000023760,10090,ENSMUSP00000025217,10090,ENSMUSP00000026459,10090,ENSMUSP00000026495,10090,ENSMUSP00000026743,10090,ENSMUSP00000027384…	Ckm,Cs,Hspa8,Ppa1,Hint1,Sdha,Ndufs6,Pdhb,Ywhaz,Adsl,Gpd1,Hspa9,Atp5b,Atp5a1,Uqcrc1,Atic,Ndufa10,Car3,Cmpk1,Park7,Nt5c3,Ndufc2,Acsl1,Ces1d,Cox4i1,Cryab,Dlat,Apoa4,Pkm,Mpi,Trf,Acaa2,Obscn,Ppp1ca,Oxsr1,Ndufv1,Uqcrfs1,Mbp,Pebp1,Tigar,Gpi1,Atp5k,Uqcrq,Uqcr10,Pfkm,Phka1,Ak1,Bckdk,Prdx6,Eno3,Cox6b1,Speg,Aldoa,Ampd1,Ttn,Gpd2,Gapdh,Hadha,Ndufv2,Tpi1
GO:0048513	Animal organ development	60	3230	0.21	0.005	10090,ENSMUSP00000001620,10090,ENSMUSP00000003964,10090,ENSMUSP00000005234,10090,ENSMUSP00000005292,10090,ENSMUSP00000014080,10090,ENSMUSP00000022097,10090,ENSMUSP00000022327,10090,ENSMUSP00000022639,10090,ENSMUSP00000022894,10090,ENSMUSP00000023116,10090,ENSMUSP00000024739,10090,ENSMUSP00000024823,10090,ENSMUSP00000025217,10090,ENSMUSP00000025511,10090,ENSMUSP00000025891,10090,ENSMUSP00000026172…	Fxr1,Gys1,Wdr1,Prdx2,Myl2,Ndufs6,Ldb3,Nefl,Ywhaz,Aco2,Hsp90ab1,Glo1,Hspa9,Rps14,Capn1,Ankrd2,Myl6b,Atic,Des,Myoz2,Murc,Col1a2,Mylpf,Got2,Cryab,Pkm,Trf,Ppp1ca,Eef2,Pdlim7,Acta2,Pebp1,Ptges3,Uqcrq,Synpo2l,Actn2,Bsg,Acadm,Myom1,Smyd1,Cfl2,Myl3,Trim72,Speg,Naca,Lama2,Klhl40,Ttn,Klhl41,Tgm2,Myh7,Dcn,Tmod1,Anxa6,Gpd2,Tpm1,Dmd,Pvalb,Ndufv2,Mb
GO:0051239	Regulation of multicellular organismal process	59	3205	0.21	0.0072	10090,ENSMUSP00000004673,10090,ENSMUSP00000005077,10090,ENSMUSP00000005234,10090,ENSMUSP00000005292,10090,ENSMUSP00000014080,10090,ENSMUSP00000017961,10090,ENSMUSP00000019514,10090,ENSMUSP00000022638,10090,ENSMUSP00000022639,10090,ENSMUSP00000022834,10090,ENSMUSP00000022894,10090,ENSMUSP00000023161,10090,ENSMUSP00000024739,10090,ENSMUSP00000024988,10090,ENSMUSP00000025217,10090,ENSMUSP00000026172…	Ndrg2,Hspb1,Wdr1,Prdx2,Myl2,Jph2,Calm3,Nefm,Nefl,Cma1,Ywhaz,Srl,Hsp90ab1,C3,Hspa9,Ankrd2,Atp5b,Atp5a1,Hspd1,Prg2,Capn3,Snta1,Fabp4,Casq2,Decr1,Park7,Alb,Lmcd1,Atp2a1,Acsl1,Apoa4,Pkm,Trf,Hspb6,Mbp,Pdlim7,Pebp1,Gpi1,Epx,Ywhag,Gnai2,Strap,Capn2,Bsg,Myl3,Hist1h4j,Naca,Lama2,Hsp90aa1,Ttn,Klhl41,Myh7,Dcn,Anxa6,Tpm1,Dmd,Gapdh,Slc25a12,Tnnt3
GO:0044085	Cellular component biogenesis	57	2201	0.36	7.1e-07	10090,ENSMUSP00000002452,10090,ENSMUSP00000005234,10090,ENSMUSP00000005769,10090,ENSMUSP00000014080,10090,ENSMUSP00000017572,10090,ENSMUSP00000022097,10090,ENSMUSP00000022327,10090,ENSMUSP00000022638,10090,ENSMUSP00000022639,10090,ENSMUSP00000022894,10090,ENSMUSP00000023071,10090,ENSMUSP00000023514,10090,ENSMUSP00000023851,10090,ENSMUSP00000024739,10090,ENSMUSP00000025217,10090,ENSMUSP00000025511…	Ndufa11,Wdr1,Tmod4,Myl2,Psmd11,Ndufs6,Ldb3,Nefm,Nefl,Ywhaz,Samm50,Ndufb4,Ndufa5,Hsp90ab1,Hspa9,Rps14,Cct8,Uqcrc1,Ndufa10,Eif3j1,Capn3,Casq2,Myoz2,Murc,Col1a2,Ndufc2,Coro1a,Ces1d,Cryab,Apoa4,Rpsa,Ndufb7,Ptges3,Synpo2l,Rps23,Uqcr10,Pfkm,Actn2,Strap,Prdx6,Myom1,Cfl2,Trim72,Aldoa,Hist1h4j,Rpl27,Hsp90aa1,Mypn,Ttn,Klhl41,Rpl23a,Tmod1,Tpm1,Dmd,Ndufb5,St13,Tnnt3
GO:0006950	Response to stress	57	3045	0.22	0.0064	10090,ENSMUSP00000003643,10090,ENSMUSP00000005077,10090,ENSMUSP00000005292,10090,ENSMUSP00000012348,10090,ENSMUSP00000015800,10090,ENSMUSP00000022639,10090,ENSMUSP00000022894,10090,ENSMUSP00000023043,10090,ENSMUSP00000023116,10090,ENSMUSP00000023514,10090,ENSMUSP00000024739,10090,ENSMUSP00000024988,10090,ENSMUSP00000025217,10090,ENSMUSP00000025891,10090,ENSMUSP00000026122,10090,ENSMUSP00000026172…	Ckm,Hspb1,Prdx2,Gstm2,Hspa8,Nefl,Ywhaz,Adsl,Aco2,Ndufb4,Hsp90ab1,C3,Hspa9,Capn1,P4hb,Ankrd2,Hspd1,Prg2,Capn3,Car3,Etfdh,Park7,Alb,Nt5c3,Coro1a,Atp2a1,Cryab,Apoa4,Trf,Acaa2,Macrod1,Oxsr1,Eef2,Pebp1,Tigar,Gpi1,Epx,Prr33,Vapb,Capn2,Prdx6,Acadm,Trim72,Serpina1a,Hspa1a,Hsp90aa1,Ube2n,Acadvl,Vdac1,Myh7,Dcn,Anxa6,Tpm1,Dmd,Gapdh,Prdx1,Mb
GO:0055114	Oxidation-reduction process	56	917	0.73	1.26e-20	10090,ENSMUSP00000002452,10090,ENSMUSP00000003964,10090,ENSMUSP00000005292,10090,ENSMUSP00000005647,10090,ENSMUSP00000005826,10090,ENSMUSP00000011526,10090,ENSMUSP00000021158,10090,ENSMUSP00000022062,10090,ENSMUSP00000022082,10090,ENSMUSP00000022097,10090,ENSMUSP00000022268,10090,ENSMUSP00000022821,10090,ENSMUSP00000023043,10090,ENSMUSP00000023116,10090,ENSMUSP00000023514,10090,ENSMUSP00000023760…	Ndufa11,Gys1,Prdx2,Ndufs3,Cs,Dhdh,Txndc17,Sdha,Glrx,Ndufs6,Pdhb,Dhrs4,Adsl,Aco2,Ndufb4,Gpd1,Ndufa5,Gsto1,P4hb,Uqcrc1,Ndufa10,Etfdh,Decr1,Park7,Ndufa4,Ldhb,Ndufc2,Cox4i1,Dlat,Me1,Ndufb7,Acaa2,Ppp1ca,Ndufv1,Uqcrfs1,Grhpr,Gpi1,Ptges3,Epx,Uqcrq,Uqcr10,Pfkm,Phka1,Prdx6,Acadm,Acadvl,Mdh1,Ldha,Cpt1b,Gpd2,Gapdh,Prdx1,Ndufb5,Hadha,Ndufv2,Slc25a12
GO:0022607	Cellular component assembly	56	1983	0.39	6.21e-08	10090,ENSMUSP00000002452,10090,ENSMUSP00000005234,10090,ENSMUSP00000005769,10090,ENSMUSP00000014080,10090,ENSMUSP00000017572,10090,ENSMUSP00000022097,10090,ENSMUSP00000022327,10090,ENSMUSP00000022638,10090,ENSMUSP00000022639,10090,ENSMUSP00000022894,10090,ENSMUSP00000023071,10090,ENSMUSP00000023514,10090,ENSMUSP00000023851,10090,ENSMUSP00000024739,10090,ENSMUSP00000025217,10090,ENSMUSP00000025511…	Ndufa11,Wdr1,Tmod4,Myl2,Psmd11,Ndufs6,Ldb3,Nefm,Nefl,Ywhaz,Samm50,Ndufb4,Ndufa5,Hsp90ab1,Hspa9,Rps14,Cct8,Uqcrc1,Ndufa10,Eif3j1,Capn3,Casq2,Myoz2,Murc,Col1a2,Ndufc2,Coro1a,Ces1d,Cryab,Apoa4,Rpsa,Ndufb7,Ptges3,Synpo2l,Rps23,Uqcr10,Pfkm,Actn2,Strap,Prdx6,Myom1,Cfl2,Trim72,Aldoa,Hist1h4j,Hsp90aa1,Mypn,Ttn,Klhl41,Rpl23a,Tmod1,Tpm1,Dmd,Ndufb5,St13,Tnnt3
GO:1901576	Organic substance biosynthetic process	56	2121	0.37	5.47e-07	10090,ENSMUSP00000003643,10090,ENSMUSP00000003964,10090,ENSMUSP00000006496,10090,ENSMUSP00000012348,10090,ENSMUSP00000018992,10090,ENSMUSP00000020504,10090,ENSMUSP00000022268,10090,ENSMUSP00000023043,10090,ENSMUSP00000023760,10090,ENSMUSP00000024739,10090,ENSMUSP00000025511,10090,ENSMUSP00000026050,10090,ENSMUSP00000026459,10090,ENSMUSP00000026495,10090,ENSMUSP00000027384,10090,ENSMUSP00000028668…	Ckm,Gys1,Rps9,Gstm2,Rars,Hint1,Pdhb,Adsl,Gpd1,Hsp90ab1,Rps14,Gsto1,Atp5b,Atp5a1,Atic,Eif3j1,Cmpk1,Park7,Ldhb,Acsl1,Got2,Ces1d,Dlat,Apoa4,Pkm,Mpi,Rpsa,Eef2,Gpi1,Ptges3,Atp5k,Rps23,Eef1a2,Ptrf,Pura,Pcx,Ak1,Acadm,Rplp2,Serpina1a,Aldoa,Hist1h4j,Ampd1,Rpl27,Hsp90aa1,Tufm,Rpl23a,Rps27a,Ldha,Sms,Gpd2,Rpl9,Dmd,Gapdh,Slc25a12,Tpi1
GO:0010033	Response to organic substance	56	2742	0.25	0.00087	10090,ENSMUSP00000005077,10090,ENSMUSP00000005292,10090,ENSMUSP00000015800,10090,ENSMUSP00000017552,10090,ENSMUSP00000019514,10090,ENSMUSP00000021158,10090,ENSMUSP00000022082,10090,ENSMUSP00000022639,10090,ENSMUSP00000023760,10090,ENSMUSP00000024739,10090,ENSMUSP00000025217,10090,ENSMUSP00000025891,10090,ENSMUSP00000025918,10090,ENSMUSP00000026122,10090,ENSMUSP00000026459,10090,ENSMUSP00000026743…	Hspb1,Prdx2,Hspa8,Cacnb1,Calm3,Txndc17,Glrx,Nefl,Gpd1,Hsp90ab1,Hspa9,Capn1,Stip1,P4hb,Atp5b,Uqcrc1,Hspd1,Atic,Fabp4,Car3,Casq2,Park7,Col1a2,Coro1a,Atp2a1,Acsl1,Got2,Ces1d,Cryab,Apoa4,Pkm,Me1,Serpina3k,Oxsr1,Uqcrfs1,Eef2,Pebp1,Gpi1,Ptges3,Ywhag,Gnai2,Vapb,Actn2,Capn2,Fabp3,Bsg,Serpina1a,Hspa1a,Ampd1,Rpl27,Hsp90aa1,Tufm,Dcn,Gapdh,Hadha,Mb
GO:0009056	Catabolic process	50	1680	0.42	1.18e-07	10090,ENSMUSP00000005292,10090,ENSMUSP00000011526,10090,ENSMUSP00000012348,10090,ENSMUSP00000015800,10090,ENSMUSP00000017572,10090,ENSMUSP00000020504,10090,ENSMUSP00000023760,10090,ENSMUSP00000024823,10090,ENSMUSP00000025891,10090,ENSMUSP00000026050,10090,ENSMUSP00000028749,10090,ENSMUSP00000029386,10090,ENSMUSP00000029877,10090,ENSMUSP00000030805,10090,ENSMUSP00000033541,10090,ENSMUSP00000034046…	Prdx2,Dhdh,Gstm2,Hspa8,Psmd11,Hint1,Gpd1,Glo1,Capn1,Gsto1,Capn3,Etfdh,Decr1,Park7,Fundc2,Acsl1,Got2,Ces1d,Ces1c,Apoa4,Pkm,Mpi,Acaa2,Apobec2,Tigar,Gpi1,Epx,Asrgl1,Pfkm,Capn2,Bckdk,Prdx6,Acadm,Eno3,Pepd,Trim72,Hspa1a,Aldoa,Ube2n,Acadvl,Rps27a,Ldha,Cpt1b,Gpd2,Gapdh,Prdx1,Hadha,Psma2,Tpi1,Ube2d2a
GO:0032879	Regulation of localization	50	2806	0.19	0.0351	10090,ENSMUSP00000005077,10090,ENSMUSP00000005234,10090,ENSMUSP00000015800,10090,ENSMUSP00000017552,10090,ENSMUSP00000017961,10090,ENSMUSP00000019514,10090,ENSMUSP00000022082,10090,ENSMUSP00000024739,10090,ENSMUSP00000024988,10090,ENSMUSP00000025891,10090,ENSMUSP00000026050,10090,ENSMUSP00000026459,10090,ENSMUSP00000026495,10090,ENSMUSP00000026704,10090,ENSMUSP00000028749,10090,ENSMUSP00000028991…	Hspb1,Wdr1,Hspa8,Cacnb1,Jph2,Calm3,Glrx,Hsp90ab1,C3,Capn1,Gsto1,Atp5b,Atp5a1,Cct8,Capn3,Snta1,Casq2,Park7,Rtn2,Coro1a,Atp2a1,Ces1d,Cryab,Apoa4,Trf,Nexn,Acaa2,Oxsr1,Acta2,Gpi1,Gnai2,Ptrf,Pfkm,Actn2,Strap,Ak1,Fabp3,Myom1,Aldoa,Lama2,Hsp90aa1,Ttn,Dcn,Anxa6,Pacsin3,Tpm1,Dmd,Gapdh,Ppia,Cct4
GO:0044249	Cellular biosynthetic process	49	2025	0.33	5.18e-05	10090,ENSMUSP00000003964,10090,ENSMUSP00000006496,10090,ENSMUSP00000012348,10090,ENSMUSP00000018992,10090,ENSMUSP00000020504,10090,ENSMUSP00000022268,10090,ENSMUSP00000023043,10090,ENSMUSP00000024739,10090,ENSMUSP00000025511,10090,ENSMUSP00000026050,10090,ENSMUSP00000026459,10090,ENSMUSP00000026495,10090,ENSMUSP00000027384,10090,ENSMUSP00000028668,10090,ENSMUSP00000030491,10090,ENSMUSP00000030805…	Gys1,Rps9,Gstm2,Rars,Hint1,Pdhb,Adsl,Hsp90ab1,Rps14,Gsto1,Atp5b,Atp5a1,Atic,Eif3j1,Cmpk1,Park7,Ldhb,Acsl1,Got2,Dlat,Pkm,Mpi,Rpsa,Eef2,Gpi1,Ptges3,Atp5k,Rps23,Eef1a2,Ptrf,Pura,Ak1,Acadm,Rplp2,Serpina1a,Aldoa,Hist1h4j,Ampd1,Rpl27,Hsp90aa1,Tufm,Rpl23a,Rps27a,Ldha,Sms,Rpl9,Dmd,Slc25a12,Tpi1
GO:0043436	Oxoacid metabolic process	45	800	0.69	2.54e-15	10090,ENSMUSP00000005826,10090,ENSMUSP00000012348,10090,ENSMUSP00000018992,10090,ENSMUSP00000022062,10090,ENSMUSP00000022097,10090,ENSMUSP00000022268,10090,ENSMUSP00000023116,10090,ENSMUSP00000024823,10090,ENSMUSP00000024988,10090,ENSMUSP00000025632,10090,ENSMUSP00000026050,10090,ENSMUSP00000027384,10090,ENSMUSP00000029041,10090,ENSMUSP00000029386,10090,ENSMUSP00000029877,10090,ENSMUSP00000030805…	Cs,Gstm2,Rars,Sdha,Ndufs6,Pdhb,Aco2,Glo1,C3,Carnmt1,Gsto1,Atic,Fabp4,Etfdh,Decr1,Park7,Ldhb,Acsl1,Got2,Ces1d,Dlat,Pkm,Mpi,Me1,Acaa2,Grhpr,Gpi1,Ptges3,Asrgl1,Pfkm,Pcx,Bckdk,Fabp3,Acadm,Eno3,Aldoa,Acadvl,Mdh1,Dcn,Ldha,Cpt1b,Gapdh,Hadha,Slc25a12,Tpi1
GO:0019752	Carboxylic acid metabolic process	44	754	0.71	1.87e-15	10090,ENSMUSP00000005826,10090,ENSMUSP00000012348,10090,ENSMUSP00000018992,10090,ENSMUSP00000022062,10090,ENSMUSP00000022097,10090,ENSMUSP00000022268,10090,ENSMUSP00000023116,10090,ENSMUSP00000024823,10090,ENSMUSP00000024988,10090,ENSMUSP00000025632,10090,ENSMUSP00000026050,10090,ENSMUSP00000027384,10090,ENSMUSP00000029041,10090,ENSMUSP00000029386,10090,ENSMUSP00000029877,10090,ENSMUSP00000030805…	Cs,Gstm2,Rars,Sdha,Ndufs6,Pdhb,Aco2,Glo1,C3,Carnmt1,Gsto1,Atic,Fabp4,Etfdh,Decr1,Park7,Ldhb,Acsl1,Got2,Ces1d,Dlat,Pkm,Mpi,Me1,Acaa2,Grhpr,Gpi1,Ptges3,Asrgl1,Pfkm,Pcx,Bckdk,Fabp3,Acadm,Eno3,Aldoa,Acadvl,Mdh1,Ldha,Cpt1b,Gapdh,Hadha,Slc25a12,Tpi1
GO:0006725	Cellular aromatic compound metabolic process	44	2412	0.2	0.0443	10090,ENSMUSP00000005826,10090,ENSMUSP00000012348,10090,ENSMUSP00000015800,10090,ENSMUSP00000018992,10090,ENSMUSP00000020504,10090,ENSMUSP00000022268,10090,ENSMUSP00000023043,10090,ENSMUSP00000024739,10090,ENSMUSP00000025511,10090,ENSMUSP00000026459,10090,ENSMUSP00000026495,10090,ENSMUSP00000027123,10090,ENSMUSP00000027384,10090,ENSMUSP00000030491,10090,ENSMUSP00000030805,10090,ENSMUSP00000031793…	Cs,Gstm2,Hspa8,Rars,Hint1,Pdhb,Adsl,Hsp90ab1,Rps14,Atp5b,Atp5a1,Hspd1,Atic,Cmpk1,Park7,Nt5c3,Acsl1,Got2,Ces1d,Dlat,Pkm,Mpi,Acaa2,Macrod1,Apobec2,Gpi1,Ptges3,Atp5k,Ptrf,Pfkm,Strap,Ak1,Eno3,Ttr,Hspa1a,Aldoa,Hist1h4j,Ampd1,Rpl27,Hsp90aa1,Ube2n,Hnrnpa2b1,Gapdh,Tpi1
GO:0009653	Anatomical structure morphogenesis	43	2244	0.23	0.0236	10090,ENSMUSP00000005234,10090,ENSMUSP00000005769,10090,ENSMUSP00000014080,10090,ENSMUSP00000021802,10090,ENSMUSP00000022097,10090,ENSMUSP00000022327,10090,ENSMUSP00000022639,10090,ENSMUSP00000022894,10090,ENSMUSP00000024739,10090,ENSMUSP00000025349,10090,ENSMUSP00000025891,10090,ENSMUSP00000026459,10090,ENSMUSP00000028749,10090,ENSMUSP00000029454,10090,ENSMUSP00000029761,10090,ENSMUSP00000030033…	Wdr1,Tmod4,Myl2,Cap2,Ndufs6,Ldb3,Nefl,Ywhaz,Hsp90ab1,Myot,Capn1,Atp5b,Capn3,Casq2,Myoz2,Murc,Col1a2,Cryab,Nexn,Ppp1ca,Acta2,Gpi1,Synpo2l,Actn2,Capn2,Bsg,Myom1,Cfl2,Myl3,Naca,Lama2,Hsp90aa1,Mypn,Ttn,Klhl41,Tgm2,Myh7,Tmod1,Anxa6,Tpm1,Dmd,Pitpna,Tnnt3
GO:0006139	Nucleobase-containing compound metabolic process	42	2205	0.22	0.0288	10090,ENSMUSP00000005826,10090,ENSMUSP00000015800,10090,ENSMUSP00000018992,10090,ENSMUSP00000020504,10090,ENSMUSP00000022268,10090,ENSMUSP00000023043,10090,ENSMUSP00000024739,10090,ENSMUSP00000025511,10090,ENSMUSP00000026459,10090,ENSMUSP00000026495,10090,ENSMUSP00000027123,10090,ENSMUSP00000027384,10090,ENSMUSP00000030491,10090,ENSMUSP00000030805,10090,ENSMUSP00000031793,10090,ENSMUSP00000034046…	Cs,Hspa8,Rars,Hint1,Pdhb,Adsl,Hsp90ab1,Rps14,Atp5b,Atp5a1,Hspd1,Atic,Cmpk1,Park7,Nt5c3,Acsl1,Ces1d,Dlat,Pkm,Mpi,Acaa2,Macrod1,Apobec2,Gpi1,Ptges3,Atp5k,Ptrf,Pfkm,Strap,Ak1,Eno3,Ttr,Hspa1a,Aldoa,Hist1h4j,Ampd1,Rpl27,Hsp90aa1,Ube2n,Hnrnpa2b1,Gapdh,Tpi1
GO:0006091	Generation of precursor metabolites and energy	41	319	1.05	4.98e-25	10090,ENSMUSP00000003964,10090,ENSMUSP00000005826,10090,ENSMUSP00000022062,10090,ENSMUSP00000022082,10090,ENSMUSP00000022097,10090,ENSMUSP00000022268,10090,ENSMUSP00000023043,10090,ENSMUSP00000023116,10090,ENSMUSP00000023760,10090,ENSMUSP00000023851,10090,ENSMUSP00000026459,10090,ENSMUSP00000026495,10090,ENSMUSP00000026743,10090,ENSMUSP00000027478,10090,ENSMUSP00000029386,10090,ENSMUSP00000031637…	Gys1,Cs,Sdha,Glrx,Ndufs6,Pdhb,Adsl,Aco2,Gpd1,Ndufa5,Atp5b,Atp5a1,Uqcrc1,Ndufa10,Etfdh,Ndufa4,Ndufc2,Cox4i1,Dlat,Pkm,Mpi,Ppp1ca,Ndufv1,Uqcrfs1,Gpi1,Ptges3,Atp5k,Uqcrq,Uqcr10,Pfkm,Phka1,Acadm,Eno3,Cox6b1,Aldoa,Mdh1,Ldha,Gapdh,Ndufv2,Slc25a12,Tpi1
GO:1901575	Organic substance catabolic process	41	1425	0.4	8.18e-06	10090,ENSMUSP00000011526,10090,ENSMUSP00000015800,10090,ENSMUSP00000017572,10090,ENSMUSP00000020504,10090,ENSMUSP00000023760,10090,ENSMUSP00000024823,10090,ENSMUSP00000025891,10090,ENSMUSP00000028749,10090,ENSMUSP00000029386,10090,ENSMUSP00000029877,10090,ENSMUSP00000030805,10090,ENSMUSP00000034097,10090,ENSMUSP00000034172,10090,ENSMUSP00000034189,10090,ENSMUSP00000034585,10090,ENSMUSP00000034834…	Dhdh,Hspa8,Psmd11,Hint1,Gpd1,Glo1,Capn1,Capn3,Etfdh,Decr1,Park7,Got2,Ces1d,Ces1c,Apoa4,Pkm,Mpi,Acaa2,Apobec2,Gpi1,Asrgl1,Pfkm,Capn2,Bckdk,Prdx6,Acadm,Eno3,Trim72,Hspa1a,Aldoa,Ube2n,Acadvl,Rps27a,Ldha,Cpt1b,Gpd2,Gapdh,Hadha,Psma2,Tpi1,Ube2d2a
GO:0003008	System process	41	1578	0.36	8.89e-05	10090,ENSMUSP00000001921,10090,ENSMUSP00000005234,10090,ENSMUSP00000005769,10090,ENSMUSP00000014080,10090,ENSMUSP00000022097,10090,ENSMUSP00000022639,10090,ENSMUSP00000022894,10090,ENSMUSP00000025891,10090,ENSMUSP00000026428,10090,ENSMUSP00000027151,10090,ENSMUSP00000028991,10090,ENSMUSP00000029454,10090,ENSMUSP00000029761,10090,ENSMUSP00000030184,10090,ENSMUSP00000031668,10090,ENSMUSP00000032974…	Cpa3,Wdr1,Tmod4,Myl2,Ndufs6,Nefl,Ywhaz,Capn1,Myl6b,Myl1,Snta1,Casq2,Myoz2,Tpm2,Col1a2,Atp2a1,Eef2,Mbp,Grhpr,Acta2,Gpi1,Ptges3,Gnai2,Actn2,Strap,Myom1,Synm,Myl3,Trim72,Aldoa,Hsp90aa1,Ttn,Vdac1,Myh7,Tmod1,Tpm1,Dmd,Tpm3,Myh1,Mb,Tnnt3
GO:0043933	Protein-containing complex subunit organization	40	1164	0.48	1.66e-07	10090,ENSMUSP00000002452,10090,ENSMUSP00000005234,10090,ENSMUSP00000015800,10090,ENSMUSP00000017572,10090,ENSMUSP00000022097,10090,ENSMUSP00000022638,10090,ENSMUSP00000022639,10090,ENSMUSP00000023071,10090,ENSMUSP00000023514,10090,ENSMUSP00000023851,10090,ENSMUSP00000024739,10090,ENSMUSP00000025511,10090,ENSMUSP00000026704,10090,ENSMUSP00000026743,10090,ENSMUSP00000027478,10090,ENSMUSP00000028668…	Ndufa11,Wdr1,Hspa8,Psmd11,Ndufs6,Nefm,Nefl,Samm50,Ndufb4,Ndufa5,Hsp90ab1,Rps14,Cct8,Uqcrc1,Ndufa10,Eif3j1,Capn3,Casq2,Col1a2,Ndufc2,Ces1d,Cryab,Apoa4,Rpsa,Ndufb7,Ptges3,Uqcr10,Pfkm,Strap,Myom1,Cfl2,Trim72,Aldoa,Hist1h4j,Hsp90aa1,Ttn,Rpl23a,Dmd,Ndufb5,St13
GO:1901700	Response to oxygen-containing compound	40	1585	0.35	0.00023	10090,ENSMUSP00000005292,10090,ENSMUSP00000017552,10090,ENSMUSP00000019514,10090,ENSMUSP00000022082,10090,ENSMUSP00000022639,10090,ENSMUSP00000023760,10090,ENSMUSP00000024739,10090,ENSMUSP00000025891,10090,ENSMUSP00000027123,10090,ENSMUSP00000029076,10090,ENSMUSP00000030805,10090,ENSMUSP00000031668,10090,ENSMUSP00000032974,10090,ENSMUSP00000034046,10090,ENSMUSP00000034097,10090,ENSMUSP00000034172…	Prdx2,Cacnb1,Calm3,Glrx,Nefl,Gpd1,Hsp90ab1,Capn1,Hspd1,Car3,Park7,Col1a2,Atp2a1,Acsl1,Got2,Ces1d,Cryab,Apoa4,Pkm,Serpina3k,Eef2,Pebp1,Gpi1,Ywhag,Gnai2,Actn2,Capn2,Fabp3,Bsg,Prdx6,Serpina1a,Rpl27,Hsp90aa1,Tufm,Dcn,Tpm1,Dmd,Prdx1,Hadha,Mb
GO:0042592	Homeostatic process	40	1634	0.33	0.00043	10090,ENSMUSP00000005292,10090,ENSMUSP00000017961,10090,ENSMUSP00000019514,10090,ENSMUSP00000022082,10090,ENSMUSP00000024739,10090,ENSMUSP00000025217,10090,ENSMUSP00000025511,10090,ENSMUSP00000026050,10090,ENSMUSP00000026122,10090,ENSMUSP00000026459,10090,ENSMUSP00000028749,10090,ENSMUSP00000029041,10090,ENSMUSP00000029454,10090,ENSMUSP00000030805,10090,ENSMUSP00000032949,10090,ENSMUSP00000032974…	Prdx2,Jph2,Calm3,Glrx,Hsp90ab1,Hspa9,Rps14,Gsto1,P4hb,Atp5b,Capn3,Fabp4,Casq2,Park7,Coro1a,Atp2a1,Ces1d,Apoa4,Trf,Mbp,Gpi1,Ptges3,Pfkm,Vapb,Strap,Bckdk,Fabp3,Prdx6,Cfl2,Hspa1a,Aldoa,Hsp90aa1,Tgm2,Acadvl,Dcn,Anxa6,Dmd,Hnrnpa2b1,Prdx1,Mb
GO:0009888	Tissue development	40	1720	0.31	0.0012	10090,ENSMUSP00000005234,10090,ENSMUSP00000014080,10090,ENSMUSP00000026172,10090,ENSMUSP00000026428,10090,ENSMUSP00000029761,10090,ENSMUSP00000030033,10090,ENSMUSP00000031668,10090,ENSMUSP00000032910,10090,ENSMUSP00000034172,10090,ENSMUSP00000034834,10090,ENSMUSP00000035105,10090,ENSMUSP00000039109,10090,ENSMUSP00000046101,10090,ENSMUSP00000048218,10090,ENSMUSP00000048643,10090,ENSMUSP00000049355…	Wdr1,Myl2,Ankrd2,Myl6b,Myoz2,Murc,Col1a2,Mylpf,Ces1d,Pkm,Rpsa,Ppp1ca,Eef2,Acta2,Tigar,Gpi1,Actn2,Bsg,Acadm,Eno3,Myom1,Smyd1,Cfl2,Myl3,Speg,Naca,Lama2,Klhl40,Ttn,Klhl41,Tgm2,Acadvl,Vdac1,Myh7,Dcn,Tmod1,Anxa6,Tpm1,Dmd,Ndufv2
GO:0016310	Phosphorylation	39	1059	0.51	4.67e-08	10090,ENSMUSP00000003643,10090,ENSMUSP00000015800,10090,ENSMUSP00000022062,10090,ENSMUSP00000022097,10090,ENSMUSP00000022894,10090,ENSMUSP00000025217,10090,ENSMUSP00000026459,10090,ENSMUSP00000026495,10090,ENSMUSP00000026743,10090,ENSMUSP00000027478,10090,ENSMUSP00000030491,10090,ENSMUSP00000032882,10090,ENSMUSP00000034276,10090,ENSMUSP00000034562,10090,ENSMUSP00000034834,10090,ENSMUSP00000034856…	Ckm,Hspa8,Sdha,Ndufs6,Ywhaz,Hspa9,Atp5b,Atp5a1,Uqcrc1,Ndufa10,Cmpk1,Ndufc2,Cox4i1,Cryab,Pkm,Mpi,Trf,Obscn,Oxsr1,Ndufv1,Uqcrfs1,Mbp,Pebp1,Gpi1,Atp5k,Uqcrq,Uqcr10,Pfkm,Phka1,Ak1,Bckdk,Eno3,Cox6b1,Speg,Aldoa,Ttn,Gapdh,Ndufv2,Tpi1
GO:0044248	Cellular catabolic process	39	1445	0.37	6.95e-05	10090,ENSMUSP00000005292,10090,ENSMUSP00000012348,10090,ENSMUSP00000015800,10090,ENSMUSP00000017572,10090,ENSMUSP00000020504,10090,ENSMUSP00000024823,10090,ENSMUSP00000025891,10090,ENSMUSP00000026050,10090,ENSMUSP00000029386,10090,ENSMUSP00000029877,10090,ENSMUSP00000030805,10090,ENSMUSP00000033541,10090,ENSMUSP00000034046,10090,ENSMUSP00000034097,10090,ENSMUSP00000034172,10090,ENSMUSP00000034585…	Prdx2,Gstm2,Hspa8,Psmd11,Hint1,Glo1,Capn1,Gsto1,Etfdh,Decr1,Park7,Fundc2,Acsl1,Got2,Ces1d,Apoa4,Acaa2,Apobec2,Tigar,Gpi1,Epx,Asrgl1,Pfkm,Capn2,Bckdk,Prdx6,Acadm,Trim72,Hspa1a,Ube2n,Acadvl,Rps27a,Cpt1b,Gpd2,Prdx1,Hadha,Psma2,Tpi1,Ube2d2a
GO:0061061	Muscle structure development	37	493	0.82	9.05e-16	10090,ENSMUSP00000001620,10090,ENSMUSP00000005234,10090,ENSMUSP00000005769,10090,ENSMUSP00000014080,10090,ENSMUSP00000022327,10090,ENSMUSP00000026172,10090,ENSMUSP00000026428,10090,ENSMUSP00000027409,10090,ENSMUSP00000028749,10090,ENSMUSP00000029454,10090,ENSMUSP00000029761,10090,ENSMUSP00000030033,10090,ENSMUSP00000032910,10090,ENSMUSP00000034562,10090,ENSMUSP00000046101,10090,ENSMUSP00000047173…	Fxr1,Wdr1,Tmod4,Myl2,Ldb3,Ankrd2,Myl6b,Des,Capn3,Casq2,Myoz2,Murc,Mylpf,Cryab,Eef2,Pdlim7,Synpo2l,Flnc,Actn2,Capn2,Acadm,Myom1,Smyd1,Cfl2,Myl3,Trim72,Speg,Mypn,Klhl40,Ttn,Klhl41,Myh7,Dcn,Tmod1,Tpm1,Dmd,Tnnt3
GO:0044271	Cellular nitrogen compound biosynthetic process	37	1156	0.45	3.43e-06	10090,ENSMUSP00000006496,10090,ENSMUSP00000018992,10090,ENSMUSP00000020504,10090,ENSMUSP00000022268,10090,ENSMUSP00000023043,10090,ENSMUSP00000024739,10090,ENSMUSP00000025511,10090,ENSMUSP00000026459,10090,ENSMUSP00000026495,10090,ENSMUSP00000027384,10090,ENSMUSP00000028668,10090,ENSMUSP00000030491,10090,ENSMUSP00000034046,10090,ENSMUSP00000034567,10090,ENSMUSP00000034834,10090,ENSMUSP00000034856…	Rps9,Rars,Hint1,Pdhb,Adsl,Hsp90ab1,Rps14,Atp5b,Atp5a1,Atic,Eif3j1,Cmpk1,Acsl1,Dlat,Pkm,Mpi,Rpsa,Eef2,Ptges3,Atp5k,Rps23,Eef1a2,Ptrf,Ak1,Acadm,Rplp2,Aldoa,Hist1h4j,Ampd1,Rpl27,Hsp90aa1,Tufm,Rpl23a,Rps27a,Sms,Rpl9,Dmd
GO:0048468	Cell development	37	1730	0.27	0.0101	10090,ENSMUSP00000005234,10090,ENSMUSP00000005769,10090,ENSMUSP00000014080,10090,ENSMUSP00000022327,10090,ENSMUSP00000022639,10090,ENSMUSP00000022894,10090,ENSMUSP00000024739,10090,ENSMUSP00000024988,10090,ENSMUSP00000025349,10090,ENSMUSP00000028749,10090,ENSMUSP00000029454,10090,ENSMUSP00000029761,10090,ENSMUSP00000030033,10090,ENSMUSP00000037120,10090,ENSMUSP00000048218,10090,ENSMUSP00000048425…	Wdr1,Tmod4,Myl2,Ldb3,Nefl,Ywhaz,Hsp90ab1,C3,Myot,Capn3,Casq2,Myoz2,Murc,Nexn,Acta2,Pebp1,Tigar,Uqcrq,Synpo2l,Flnc,Actn2,Bsg,Myom1,Cfl2,Speg,Lama2,Hsp90aa1,Mypn,Klhl40,Ttn,Klhl41,Tmod1,Anxa6,Tpm1,Dmd,Pitpna,Tnnt3
GO:0065003	Protein-containing complex assembly	36	1025	0.49	6.44e-07	10090,ENSMUSP00000002452,10090,ENSMUSP00000017572,10090,ENSMUSP00000022097,10090,ENSMUSP00000022639,10090,ENSMUSP00000023071,10090,ENSMUSP00000023514,10090,ENSMUSP00000023851,10090,ENSMUSP00000024739,10090,ENSMUSP00000025511,10090,ENSMUSP00000026704,10090,ENSMUSP00000026743,10090,ENSMUSP00000027478,10090,ENSMUSP00000028668,10090,ENSMUSP00000028749,10090,ENSMUSP00000029454,10090,ENSMUSP00000031668…	Ndufa11,Psmd11,Ndufs6,Nefl,Samm50,Ndufb4,Ndufa5,Hsp90ab1,Rps14,Cct8,Uqcrc1,Ndufa10,Eif3j1,Capn3,Casq2,Col1a2,Ndufc2,Ces1d,Cryab,Apoa4,Rpsa,Ndufb7,Ptges3,Uqcr10,Pfkm,Strap,Myom1,Trim72,Aldoa,Hist1h4j,Hsp90aa1,Ttn,Rpl23a,Dmd,Ndufb5,St13
GO:1902531	Regulation of intracellular signal transduction	36	1556	0.31	0.0034	10090,ENSMUSP00000004673,10090,ENSMUSP00000005077,10090,ENSMUSP00000005292,10090,ENSMUSP00000005647,10090,ENSMUSP00000017961,10090,ENSMUSP00000019514,10090,ENSMUSP00000020504,10090,ENSMUSP00000022082,10090,ENSMUSP00000022894,10090,ENSMUSP00000024739,10090,ENSMUSP00000024988,10090,ENSMUSP00000025891,10090,ENSMUSP00000026050,10090,ENSMUSP00000026122,10090,ENSMUSP00000026172,10090,ENSMUSP00000028749…	Ndrg2,Hspb1,Prdx2,Ndufs3,Jph2,Calm3,Hint1,Glrx,Ywhaz,Hsp90ab1,C3,Capn1,Gsto1,P4hb,Ankrd2,Capn3,Casq2,Myoz2,Murc,Park7,Lmcd1,Ndufc2,Trf,Obscn,Nenf,Acta2,Pebp1,Synpo2l,Gnai2,Hsp90aa1,Ube2n,Tgm2,Dcn,Tpt1,Dmd,Prdx1
GO:0007010	Cytoskeleton organization	35	1064	0.46	4.39e-06	10090,ENSMUSP00000005234,10090,ENSMUSP00000005769,10090,ENSMUSP00000014080,10090,ENSMUSP00000015877,10090,ENSMUSP00000019514,10090,ENSMUSP00000021802,10090,ENSMUSP00000022327,10090,ENSMUSP00000022638,10090,ENSMUSP00000022639,10090,ENSMUSP00000027409,10090,ENSMUSP00000028749,10090,ENSMUSP00000029454,10090,ENSMUSP00000029761,10090,ENSMUSP00000030033,10090,ENSMUSP00000030184,10090,ENSMUSP00000032233…	Wdr1,Tmod4,Myl2,Capza2,Calm3,Cap2,Ldb3,Nefm,Nefl,Des,Capn3,Casq2,Myoz2,Murc,Tpm2,Tuba8,Coro1a,Cryab,Trf,Pdlim7,Synpo2l,Actn2,Tubb4a,Myom1,Synm,Cfl2,Mypn,Ttn,Klhl41,Tmod1,Pacsin3,Tpm1,Gapdh,Tpm3,Tnnt3
GO:1901566	Organonitrogen compound biosynthetic process	35	1096	0.45	7.85e-06	10090,ENSMUSP00000003643,10090,ENSMUSP00000006496,10090,ENSMUSP00000018992,10090,ENSMUSP00000022268,10090,ENSMUSP00000023043,10090,ENSMUSP00000025511,10090,ENSMUSP00000026459,10090,ENSMUSP00000026495,10090,ENSMUSP00000027384,10090,ENSMUSP00000028668,10090,ENSMUSP00000030491,10090,ENSMUSP00000034046,10090,ENSMUSP00000034097,10090,ENSMUSP00000034567,10090,ENSMUSP00000034834,10090,ENSMUSP00000034856…	Ckm,Rps9,Rars,Pdhb,Adsl,Rps14,Atp5b,Atp5a1,Atic,Eif3j1,Cmpk1,Acsl1,Got2,Dlat,Pkm,Mpi,Rpsa,Eef2,Atp5k,Rps23,Eef1a2,Ak1,Acadm,Rplp2,Serpina1a,Aldoa,Ampd1,Rpl27,Tufm,Rpl23a,Rps27a,Sms,Rpl9,Dmd,Slc25a12
GO:0010941	Regulation of cell death	35	1661	0.27	0.0173	10090,ENSMUSP00000005077,10090,ENSMUSP00000005292,10090,ENSMUSP00000005647,10090,ENSMUSP00000015800,10090,ENSMUSP00000022082,10090,ENSMUSP00000022639,10090,ENSMUSP00000022894,10090,ENSMUSP00000024739,10090,ENSMUSP00000024823,10090,ENSMUSP00000025217,10090,ENSMUSP00000025891,10090,ENSMUSP00000026122,10090,ENSMUSP00000026172,10090,ENSMUSP00000027123,10090,ENSMUSP00000028749,10090,ENSMUSP00000030805…	Hspb1,Prdx2,Ndufs3,Hspa8,Glrx,Nefl,Ywhaz,Hsp90ab1,Glo1,Hspa9,Capn1,P4hb,Ankrd2,Hspd1,Capn3,Park7,Alb,Ndufc2,Coro1a,Cryab,Acaa2,Ppp1ca,Hspb6,Nenf,Tigar,Gpi1,Ptges3,Eef1a2,Gnai2,Mpz,Capn2,Naca,Tgm2,Tpt1,Gapdh
GO:0032787	Monocarboxylic acid metabolic process	33	461	0.8	1.44e-13	10090,ENSMUSP00000012348,10090,ENSMUSP00000022097,10090,ENSMUSP00000022268,10090,ENSMUSP00000024823,10090,ENSMUSP00000024988,10090,ENSMUSP00000029041,10090,ENSMUSP00000029386,10090,ENSMUSP00000029877,10090,ENSMUSP00000030805,10090,ENSMUSP00000032373,10090,ENSMUSP00000034046,10090,ENSMUSP00000034172,10090,ENSMUSP00000034567,10090,ENSMUSP00000034834,10090,ENSMUSP00000034856,10090,ENSMUSP00000034989…	Gstm2,Ndufs6,Pdhb,Glo1,C3,Fabp4,Etfdh,Decr1,Park7,Ldhb,Acsl1,Ces1d,Dlat,Pkm,Mpi,Me1,Acaa2,Grhpr,Gpi1,Ptges3,Asrgl1,Pfkm,Pcx,Fabp3,Acadm,Eno3,Aldoa,Acadvl,Ldha,Cpt1b,Gapdh,Hadha,Tpi1
GO:0019637	Organophosphate metabolic process	32	724	0.59	3.4e-08	10090,ENSMUSP00000003643,10090,ENSMUSP00000005826,10090,ENSMUSP00000020504,10090,ENSMUSP00000022268,10090,ENSMUSP00000023043,10090,ENSMUSP00000023760,10090,ENSMUSP00000026459,10090,ENSMUSP00000026495,10090,ENSMUSP00000027384,10090,ENSMUSP00000030491,10090,ENSMUSP00000030805,10090,ENSMUSP00000031793,10090,ENSMUSP00000034046,10090,ENSMUSP00000034172,10090,ENSMUSP00000034567,10090,ENSMUSP00000034585…	Ckm,Cs,Hint1,Pdhb,Adsl,Gpd1,Atp5b,Atp5a1,Atic,Cmpk1,Park7,Nt5c3,Acsl1,Ces1d,Dlat,Apoa4,Pkm,Mpi,Acaa2,Tigar,Gpi1,Atp5k,Pfkm,Ak1,Prdx6,Eno3,Aldoa,Ampd1,Gpd2,Gapdh,Hadha,Tpi1
GO:1901135	Carbohydrate derivative metabolic process	32	814	0.54	4.22e-07	10090,ENSMUSP00000005826,10090,ENSMUSP00000020504,10090,ENSMUSP00000022268,10090,ENSMUSP00000023043,10090,ENSMUSP00000023760,10090,ENSMUSP00000026459,10090,ENSMUSP00000026495,10090,ENSMUSP00000027384,10090,ENSMUSP00000030491,10090,ENSMUSP00000030805,10090,ENSMUSP00000031793,10090,ENSMUSP00000034046,10090,ENSMUSP00000034172,10090,ENSMUSP00000034567,10090,ENSMUSP00000034834,10090,ENSMUSP00000034856…	Cs,Hint1,Pdhb,Adsl,Gpd1,Atp5b,Atp5a1,Atic,Cmpk1,Park7,Nt5c3,Acsl1,Ces1d,Dlat,Pkm,Mpi,Acaa2,Macrod1,Apobec2,Tigar,Gpi1,Atp5k,Pfkm,Ak1,Eno3,Serpina1a,Aldoa,Ampd1,Dcn,Gpd2,Gapdh,Tpi1
GO:0009719	Response to endogenous stimulus	31	1370	0.3	0.0129	10090,ENSMUSP00000017552,10090,ENSMUSP00000019514,10090,ENSMUSP00000022639,10090,ENSMUSP00000023760,10090,ENSMUSP00000025891,10090,ENSMUSP00000027123,10090,ENSMUSP00000029454,10090,ENSMUSP00000031668,10090,ENSMUSP00000032949,10090,ENSMUSP00000032974,10090,ENSMUSP00000034046,10090,ENSMUSP00000034097,10090,ENSMUSP00000034172,10090,ENSMUSP00000034834,10090,ENSMUSP00000034989,10090,ENSMUSP00000042095…	Cacnb1,Calm3,Nefl,Gpd1,Capn1,Hspd1,Casq2,Col1a2,Coro1a,Atp2a1,Acsl1,Got2,Ces1d,Pkm,Me1,Serpina3k,Uqcrfs1,Eef2,Pebp1,Gpi1,Ptges3,Ywhag,Actn2,Capn2,Fabp3,Bsg,Serpina1a,Rpl27,Hsp90aa1,Hadha,Mb
GO:0030029	Actin filament-based process	29	551	0.66	6.18e-09	10090,ENSMUSP00000005234,10090,ENSMUSP00000005769,10090,ENSMUSP00000014080,10090,ENSMUSP00000015877,10090,ENSMUSP00000021802,10090,ENSMUSP00000022327,10090,ENSMUSP00000026428,10090,ENSMUSP00000028749,10090,ENSMUSP00000028991,10090,ENSMUSP00000029454,10090,ENSMUSP00000029761,10090,ENSMUSP00000030033,10090,ENSMUSP00000030184,10090,ENSMUSP00000032949,10090,ENSMUSP00000035158,10090,ENSMUSP00000047173…	Wdr1,Tmod4,Myl2,Capza2,Cap2,Ldb3,Myl6b,Capn3,Snta1,Casq2,Myoz2,Murc,Tpm2,Coro1a,Trf,Pdlim7,Synpo2l,Flnc,Actn2,Myom1,Cfl2,Mypn,Ttn,Klhl41,Myh7,Tmod1,Tpm1,Tpm3,Tnnt3
GO:1901698	Response to nitrogen compound	29	1064	0.38	0.0013	10090,ENSMUSP00000012348,10090,ENSMUSP00000017552,10090,ENSMUSP00000019514,10090,ENSMUSP00000022639,10090,ENSMUSP00000023760,10090,ENSMUSP00000024739,10090,ENSMUSP00000025891,10090,ENSMUSP00000026743,10090,ENSMUSP00000027123,10090,ENSMUSP00000029454,10090,ENSMUSP00000031668,10090,ENSMUSP00000032974,10090,ENSMUSP00000034097,10090,ENSMUSP00000034172,10090,ENSMUSP00000034834,10090,ENSMUSP00000042095…	Gstm2,Cacnb1,Calm3,Nefl,Gpd1,Hsp90ab1,Capn1,Uqcrc1,Hspd1,Casq2,Col1a2,Atp2a1,Got2,Ces1d,Pkm,Serpina3k,Eef2,Pebp1,Gpi1,Ywhag,Gnai2,Actn2,Capn2,Fabp3,Bsg,Serpina1a,Hsp90aa1,Gapdh,Hadha
GO:0015980	Energy derivation by oxidation of organic compounds	28	191	1.11	5.4e-18	10090,ENSMUSP00000003964,10090,ENSMUSP00000005826,10090,ENSMUSP00000022062,10090,ENSMUSP00000022097,10090,ENSMUSP00000022268,10090,ENSMUSP00000023043,10090,ENSMUSP00000023116,10090,ENSMUSP00000023760,10090,ENSMUSP00000023851,10090,ENSMUSP00000026743,10090,ENSMUSP00000027478,10090,ENSMUSP00000029386,10090,ENSMUSP00000032882,10090,ENSMUSP00000034276,10090,ENSMUSP00000034567,10090,ENSMUSP00000039109…	Gys1,Cs,Sdha,Ndufs6,Pdhb,Adsl,Aco2,Gpd1,Ndufa5,Uqcrc1,Ndufa10,Etfdh,Ndufc2,Cox4i1,Dlat,Ppp1ca,Ndufv1,Uqcrfs1,Ptges3,Uqcrq,Uqcr10,Pfkm,Phka1,Acadm,Mdh1,Ldha,Ndufv2,Slc25a12
GO:0003012	Muscle system process	28	243	1.01	9.05e-16	10090,ENSMUSP00000005769,10090,ENSMUSP00000014080,10090,ENSMUSP00000022097,10090,ENSMUSP00000026428,10090,ENSMUSP00000027151,10090,ENSMUSP00000028991,10090,ENSMUSP00000029454,10090,ENSMUSP00000029761,10090,ENSMUSP00000030184,10090,ENSMUSP00000032974,10090,ENSMUSP00000046101,10090,ENSMUSP00000048218,10090,ENSMUSP00000067708,10090,ENSMUSP00000072945,10090,ENSMUSP00000073855,10090,ENSMUSP00000078715…	Tmod4,Myl2,Ndufs6,Myl6b,Myl1,Snta1,Casq2,Myoz2,Tpm2,Atp2a1,Eef2,Acta2,Actn2,Myom1,Synm,Myl3,Trim72,Aldoa,Hsp90aa1,Ttn,Myh7,Tmod1,Tpm1,Dmd,Tpm3,Myh1,Mb,Tnnt3
GO:0055086	Nucleobase-containing small molecule metabolic process	28	440	0.75	2.6e-10	10090,ENSMUSP00000005826,10090,ENSMUSP00000020504,10090,ENSMUSP00000022268,10090,ENSMUSP00000023043,10090,ENSMUSP00000026459,10090,ENSMUSP00000026495,10090,ENSMUSP00000027384,10090,ENSMUSP00000030491,10090,ENSMUSP00000030805,10090,ENSMUSP00000031793,10090,ENSMUSP00000034046,10090,ENSMUSP00000034172,10090,ENSMUSP00000034567,10090,ENSMUSP00000034834,10090,ENSMUSP00000034856,10090,ENSMUSP00000037348…	Cs,Hint1,Pdhb,Adsl,Atp5b,Atp5a1,Atic,Cmpk1,Park7,Nt5c3,Acsl1,Ces1d,Dlat,Pkm,Mpi,Acaa2,Macrod1,Apobec2,Gpi1,Atp5k,Pfkm,Ak1,Eno3,Ttr,Aldoa,Ampd1,Gapdh,Tpi1
GO:0097435	Supramolecular fiber organization	28	469	0.72	9.11e-10	10090,ENSMUSP00000005234,10090,ENSMUSP00000005769,10090,ENSMUSP00000014080,10090,ENSMUSP00000021802,10090,ENSMUSP00000022327,10090,ENSMUSP00000022638,10090,ENSMUSP00000022639,10090,ENSMUSP00000024739,10090,ENSMUSP00000027409,10090,ENSMUSP00000028749,10090,ENSMUSP00000029454,10090,ENSMUSP00000029761,10090,ENSMUSP00000030033,10090,ENSMUSP00000030184,10090,ENSMUSP00000031668,10090,ENSMUSP00000032949…	Wdr1,Tmod4,Myl2,Cap2,Ldb3,Nefm,Nefl,Hsp90ab1,Des,Capn3,Casq2,Myoz2,Murc,Tpm2,Col1a2,Coro1a,Trf,Synpo2l,Actn2,Myom1,Cfl2,Mypn,Ttn,Klhl41,Tmod1,Tpm1,Tpm3,Tnnt3
GO:0032989	Cellular component morphogenesis	28	611	0.6	2.03e-07	10090,ENSMUSP00000005234,10090,ENSMUSP00000005769,10090,ENSMUSP00000014080,10090,ENSMUSP00000022097,10090,ENSMUSP00000022327,10090,ENSMUSP00000022639,10090,ENSMUSP00000024739,10090,ENSMUSP00000025349,10090,ENSMUSP00000028749,10090,ENSMUSP00000029454,10090,ENSMUSP00000029761,10090,ENSMUSP00000030033,10090,ENSMUSP00000037120,10090,ENSMUSP00000053176,10090,ENSMUSP00000067708,10090,ENSMUSP00000070751…	Wdr1,Tmod4,Myl2,Ndufs6,Ldb3,Nefl,Hsp90ab1,Myot,Capn3,Casq2,Myoz2,Murc,Nexn,Synpo2l,Actn2,Bsg,Myom1,Cfl2,Lama2,Hsp90aa1,Mypn,Ttn,Klhl41,Tmod1,Tpm1,Dmd,Pitpna,Tnnt3
GO:0046034	ATP metabolic process	27	172	1.14	5.4e-18	10090,ENSMUSP00000015800,10090,ENSMUSP00000022062,10090,ENSMUSP00000022097,10090,ENSMUSP00000026459,10090,ENSMUSP00000026495,10090,ENSMUSP00000026743,10090,ENSMUSP00000027478,10090,ENSMUSP00000032882,10090,ENSMUSP00000034276,10090,ENSMUSP00000034834,10090,ENSMUSP00000034856,10090,ENSMUSP00000042967,10090,ENSMUSP00000045284,10090,ENSMUSP00000049355,10090,ENSMUSP00000051222,10090,ENSMUSP00000053145…	Hspa8,Sdha,Ndufs6,Atp5b,Atp5a1,Uqcrc1,Ndufa10,Ndufc2,Cox4i1,Pkm,Mpi,Ndufv1,Uqcrfs1,Gpi1,Atp5k,Uqcrq,Uqcr10,Pfkm,Ak1,Eno3,Cox6b1,Aldoa,Myh7,Ldha,Gapdh,Ndufv2,Tpi1
GO:0010035	Response to inorganic substance	27	556	0.63	1.31e-07	10090,ENSMUSP00000005292,10090,ENSMUSP00000019514,10090,ENSMUSP00000022416,10090,ENSMUSP00000022639,10090,ENSMUSP00000025891,10090,ENSMUSP00000027123,10090,ENSMUSP00000027384,10090,ENSMUSP00000028749,10090,ENSMUSP00000029041,10090,ENSMUSP00000030805,10090,ENSMUSP00000034562,10090,ENSMUSP00000034585,10090,ENSMUSP00000035158,10090,ENSMUSP00000039109,10090,ENSMUSP00000046101,10090,ENSMUSP00000048425…	Prdx2,Calm3,Anxa11,Nefl,Capn1,Hspd1,Atic,Capn3,Fabp4,Park7,Cryab,Apoa4,Trf,Ppp1ca,Eef2,Pebp1,Tigar,Gpi1,Eef1a2,Capn2,Bsg,Ttn,Dmd,Gapdh,Prdx1,Slc25a12,Mb
GO:0034622	Cellular protein-containing complex assembly	27	683	0.54	5.44e-06	10090,ENSMUSP00000002452,10090,ENSMUSP00000017572,10090,ENSMUSP00000022097,10090,ENSMUSP00000022639,10090,ENSMUSP00000023071,10090,ENSMUSP00000023514,10090,ENSMUSP00000023851,10090,ENSMUSP00000024739,10090,ENSMUSP00000025511,10090,ENSMUSP00000026743,10090,ENSMUSP00000027478,10090,ENSMUSP00000028668,10090,ENSMUSP00000029454,10090,ENSMUSP00000032882,10090,ENSMUSP00000034562,10090,ENSMUSP00000035105…	Ndufa11,Psmd11,Ndufs6,Nefl,Samm50,Ndufb4,Ndufa5,Hsp90ab1,Rps14,Uqcrc1,Ndufa10,Eif3j1,Casq2,Ndufc2,Cryab,Rpsa,Ndufb7,Ptges3,Uqcr10,Strap,Myom1,Hist1h4j,Hsp90aa1,Ttn,Rpl23a,Dmd,Ndufb5
GO:0043603	Cellular amide metabolic process	27	689	0.54	6.39e-06	10090,ENSMUSP00000005826,10090,ENSMUSP00000006496,10090,ENSMUSP00000012348,10090,ENSMUSP00000018992,10090,ENSMUSP00000022268,10090,ENSMUSP00000024823,10090,ENSMUSP00000025511,10090,ENSMUSP00000025632,10090,ENSMUSP00000027384,10090,ENSMUSP00000028668,10090,ENSMUSP00000030805,10090,ENSMUSP00000034046,10090,ENSMUSP00000034172,10090,ENSMUSP00000034567,10090,ENSMUSP00000035105,10090,ENSMUSP00000037348…	Cs,Rps9,Gstm2,Rars,Pdhb,Glo1,Rps14,Carnmt1,Atic,Eif3j1,Park7,Acsl1,Ces1d,Dlat,Rpsa,Acaa2,Eef2,Asrgl1,Rps23,Eef1a2,Rplp2,Rpl27,Tufm,Rpl23a,Rps27a,Rpl9,Dmd
GO:0060548	Negative regulation of cell death	27	1046	0.36	0.0052	10090,ENSMUSP00000005077,10090,ENSMUSP00000005292,10090,ENSMUSP00000005647,10090,ENSMUSP00000015800,10090,ENSMUSP00000022082,10090,ENSMUSP00000022639,10090,ENSMUSP00000024739,10090,ENSMUSP00000024823,10090,ENSMUSP00000025217,10090,ENSMUSP00000027123,10090,ENSMUSP00000028749,10090,ENSMUSP00000030805,10090,ENSMUSP00000031314,10090,ENSMUSP00000032882,10090,ENSMUSP00000032949,10090,ENSMUSP00000034562…	Hspb1,Prdx2,Ndufs3,Hspa8,Glrx,Nefl,Hsp90ab1,Glo1,Hspa9,Hspd1,Capn3,Park7,Alb,Ndufc2,Coro1a,Cryab,Acaa2,Hspb6,Nenf,Tigar,Gpi1,Ptges3,Gnai2,Mpz,Naca,Tpt1,Gapdh
GO:0072521	Purine-containing compound metabolic process	26	326	0.85	1.89e-11	10090,ENSMUSP00000005826,10090,ENSMUSP00000020504,10090,ENSMUSP00000022268,10090,ENSMUSP00000023043,10090,ENSMUSP00000026459,10090,ENSMUSP00000026495,10090,ENSMUSP00000027384,10090,ENSMUSP00000030491,10090,ENSMUSP00000031793,10090,ENSMUSP00000034046,10090,ENSMUSP00000034172,10090,ENSMUSP00000034567,10090,ENSMUSP00000034834,10090,ENSMUSP00000034856,10090,ENSMUSP00000037348,10090,ENSMUSP00000039507…	Cs,Hint1,Pdhb,Adsl,Atp5b,Atp5a1,Atic,Cmpk1,Nt5c3,Acsl1,Ces1d,Dlat,Pkm,Mpi,Acaa2,Macrod1,Gpi1,Atp5k,Pfkm,Ak1,Eno3,Ttr,Aldoa,Ampd1,Gapdh,Tpi1
GO:0005975	Carbohydrate metabolic process	26	398	0.76	8.83e-10	10090,ENSMUSP00000003964,10090,ENSMUSP00000005826,10090,ENSMUSP00000011526,10090,ENSMUSP00000022268,10090,ENSMUSP00000023760,10090,ENSMUSP00000024823,10090,ENSMUSP00000026050,10090,ENSMUSP00000032373,10090,ENSMUSP00000034567,10090,ENSMUSP00000034834,10090,ENSMUSP00000034856,10090,ENSMUSP00000039109,10090,ENSMUSP00000049355,10090,ENSMUSP00000050292,10090,ENSMUSP00000059801,10090,ENSMUSP00000061227…	Gys1,Cs,Dhdh,Pdhb,Gpd1,Glo1,Gsto1,Ldhb,Dlat,Pkm,Mpi,Ppp1ca,Gpi1,Ptges3,Pfkm,Pgm2,Phka1,Pcx,Acadm,Eno3,Aldoa,Mdh1,Ldha,Gpd2,Gapdh,Tpi1
GO:0010243	Response to organonitrogen compound	26	975	0.37	0.0044	10090,ENSMUSP00000017552,10090,ENSMUSP00000019514,10090,ENSMUSP00000022639,10090,ENSMUSP00000023760,10090,ENSMUSP00000024739,10090,ENSMUSP00000025891,10090,ENSMUSP00000026743,10090,ENSMUSP00000027123,10090,ENSMUSP00000029454,10090,ENSMUSP00000031668,10090,ENSMUSP00000032974,10090,ENSMUSP00000034097,10090,ENSMUSP00000034172,10090,ENSMUSP00000034834,10090,ENSMUSP00000042095,10090,ENSMUSP00000046101…	Cacnb1,Calm3,Nefl,Gpd1,Hsp90ab1,Capn1,Uqcrc1,Hspd1,Casq2,Col1a2,Atp2a1,Got2,Ces1d,Pkm,Serpina3k,Eef2,Pebp1,Gpi1,Ywhag,Actn2,Capn2,Fabp3,Bsg,Serpina1a,Hsp90aa1,Hadha
GO:0006936	Muscle contraction	25	185	1.07	1.79e-15	10090,ENSMUSP00000005769,10090,ENSMUSP00000014080,10090,ENSMUSP00000022097,10090,ENSMUSP00000026428,10090,ENSMUSP00000027151,10090,ENSMUSP00000028991,10090,ENSMUSP00000029454,10090,ENSMUSP00000030184,10090,ENSMUSP00000046101,10090,ENSMUSP00000048218,10090,ENSMUSP00000067708,10090,ENSMUSP00000072945,10090,ENSMUSP00000073855,10090,ENSMUSP00000078715,10090,ENSMUSP00000084846,10090,ENSMUSP00000091921…	Tmod4,Myl2,Ndufs6,Myl6b,Myl1,Snta1,Casq2,Tpm2,Eef2,Acta2,Actn2,Myom1,Synm,Myl3,Aldoa,Hsp90aa1,Ttn,Myh7,Tmod1,Tpm1,Dmd,Tpm3,Myh1,Mb,Tnnt3
GO:0009117	Nucleotide metabolic process	25	361	0.78	7.39e-10	10090,ENSMUSP00000005826,10090,ENSMUSP00000020504,10090,ENSMUSP00000022268,10090,ENSMUSP00000023043,10090,ENSMUSP00000026459,10090,ENSMUSP00000026495,10090,ENSMUSP00000027384,10090,ENSMUSP00000030491,10090,ENSMUSP00000030805,10090,ENSMUSP00000031793,10090,ENSMUSP00000034046,10090,ENSMUSP00000034172,10090,ENSMUSP00000034567,10090,ENSMUSP00000034834,10090,ENSMUSP00000034856,10090,ENSMUSP00000037348…	Cs,Hint1,Pdhb,Adsl,Atp5b,Atp5a1,Atic,Cmpk1,Park7,Nt5c3,Acsl1,Ces1d,Dlat,Pkm,Mpi,Acaa2,Gpi1,Atp5k,Pfkm,Ak1,Eno3,Aldoa,Ampd1,Gapdh,Tpi1
GO:0030036	Actin cytoskeleton organization	25	496	0.65	2.64e-07	10090,ENSMUSP00000005234,10090,ENSMUSP00000005769,10090,ENSMUSP00000014080,10090,ENSMUSP00000015877,10090,ENSMUSP00000021802,10090,ENSMUSP00000022327,10090,ENSMUSP00000028749,10090,ENSMUSP00000029454,10090,ENSMUSP00000029761,10090,ENSMUSP00000030033,10090,ENSMUSP00000030184,10090,ENSMUSP00000032949,10090,ENSMUSP00000035158,10090,ENSMUSP00000047173,10090,ENSMUSP00000053176,10090,ENSMUSP00000067708…	Wdr1,Tmod4,Myl2,Capza2,Cap2,Ldb3,Capn3,Casq2,Myoz2,Murc,Tpm2,Coro1a,Trf,Pdlim7,Synpo2l,Actn2,Myom1,Cfl2,Mypn,Ttn,Klhl41,Tmod1,Tpm1,Tpm3,Tnnt3
GO:0006629	Lipid metabolic process	25	1032	0.33	0.0184	10090,ENSMUSP00000012348,10090,ENSMUSP00000022097,10090,ENSMUSP00000022821,10090,ENSMUSP00000023760,10090,ENSMUSP00000024988,10090,ENSMUSP00000026459,10090,ENSMUSP00000026495,10090,ENSMUSP00000029041,10090,ENSMUSP00000029386,10090,ENSMUSP00000029877,10090,ENSMUSP00000034046,10090,ENSMUSP00000034172,10090,ENSMUSP00000034189,10090,ENSMUSP00000034585,10090,ENSMUSP00000034929,10090,ENSMUSP00000037348…	Gstm2,Ndufs6,Dhrs4,Gpd1,C3,Atp5b,Atp5a1,Fabp4,Etfdh,Decr1,Acsl1,Ces1d,Ces1c,Apoa4,Lactb,Acaa2,Ptges3,Pcx,Fabp3,Prdx6,Acadm,Ttr,Acadvl,Cpt1b,Hadha
GO:0051146	Striated muscle cell differentiation	24	225	0.97	6.15e-13	10090,ENSMUSP00000005234,10090,ENSMUSP00000005769,10090,ENSMUSP00000014080,10090,ENSMUSP00000022327,10090,ENSMUSP00000028749,10090,ENSMUSP00000029454,10090,ENSMUSP00000029761,10090,ENSMUSP00000030033,10090,ENSMUSP00000053176,10090,ENSMUSP00000064163,10090,ENSMUSP00000067708,10090,ENSMUSP00000068895,10090,ENSMUSP00000072483,10090,ENSMUSP00000072945,10090,ENSMUSP00000077262,10090,ENSMUSP00000084361…	Wdr1,Tmod4,Myl2,Ldb3,Capn3,Casq2,Myoz2,Murc,Synpo2l,Flnc,Actn2,Capn2,Acadm,Myom1,Cfl2,Speg,Mypn,Klhl40,Ttn,Klhl41,Tmod1,Tpm1,Dmd,Tnnt3
GO:0051050	Positive regulation of transport	24	1020	0.32	0.0302	10090,ENSMUSP00000015800,10090,ENSMUSP00000017961,10090,ENSMUSP00000019514,10090,ENSMUSP00000022082,10090,ENSMUSP00000024739,10090,ENSMUSP00000024988,10090,ENSMUSP00000026050,10090,ENSMUSP00000028749,10090,ENSMUSP00000030805,10090,ENSMUSP00000032974,10090,ENSMUSP00000034172,10090,ENSMUSP00000035158,10090,ENSMUSP00000049355,10090,ENSMUSP00000057543,10090,ENSMUSP00000059801,10090,ENSMUSP00000067708…	Hspa8,Jph2,Calm3,Glrx,Hsp90ab1,C3,Gsto1,Capn3,Park7,Atp2a1,Ces1d,Trf,Gpi1,Gnai2,Pfkm,Actn2,Ak1,Fabp3,Myom1,Hsp90aa1,Ttn,Dmd,Gapdh,Ppia
GO:0009259	Ribonucleotide metabolic process	23	279	0.86	2.49e-10	10090,ENSMUSP00000005826,10090,ENSMUSP00000020504,10090,ENSMUSP00000022268,10090,ENSMUSP00000023043,10090,ENSMUSP00000026459,10090,ENSMUSP00000026495,10090,ENSMUSP00000027384,10090,ENSMUSP00000030491,10090,ENSMUSP00000034046,10090,ENSMUSP00000034172,10090,ENSMUSP00000034567,10090,ENSMUSP00000034834,10090,ENSMUSP00000034856,10090,ENSMUSP00000037348,10090,ENSMUSP00000049355,10090,ENSMUSP00000051222…	Cs,Hint1,Pdhb,Adsl,Atp5b,Atp5a1,Atic,Cmpk1,Acsl1,Ces1d,Dlat,Pkm,Mpi,Acaa2,Gpi1,Atp5k,Pfkm,Ak1,Eno3,Aldoa,Ampd1,Gapdh,Tpi1
GO:0006163	Purine nucleotide metabolic process	23	282	0.86	2.88e-10	10090,ENSMUSP00000005826,10090,ENSMUSP00000020504,10090,ENSMUSP00000022268,10090,ENSMUSP00000023043,10090,ENSMUSP00000026459,10090,ENSMUSP00000026495,10090,ENSMUSP00000027384,10090,ENSMUSP00000030491,10090,ENSMUSP00000034046,10090,ENSMUSP00000034172,10090,ENSMUSP00000034567,10090,ENSMUSP00000034834,10090,ENSMUSP00000034856,10090,ENSMUSP00000037348,10090,ENSMUSP00000049355,10090,ENSMUSP00000051222…	Cs,Hint1,Pdhb,Adsl,Atp5b,Atp5a1,Atic,Cmpk1,Acsl1,Ces1d,Dlat,Pkm,Mpi,Acaa2,Gpi1,Atp5k,Pfkm,Ak1,Eno3,Aldoa,Ampd1,Gapdh,Tpi1
GO:0070925	Organelle assembly	23	642	0.5	0.00021	10090,ENSMUSP00000005234,10090,ENSMUSP00000005769,10090,ENSMUSP00000014080,10090,ENSMUSP00000022327,10090,ENSMUSP00000025511,10090,ENSMUSP00000028749,10090,ENSMUSP00000029454,10090,ENSMUSP00000029761,10090,ENSMUSP00000030033,10090,ENSMUSP00000032949,10090,ENSMUSP00000035105,10090,ENSMUSP00000053176,10090,ENSMUSP00000054490,10090,ENSMUSP00000067708,10090,ENSMUSP00000072945,10090,ENSMUSP00000077262…	Wdr1,Tmod4,Myl2,Ldb3,Rps14,Capn3,Casq2,Myoz2,Murc,Coro1a,Rpsa,Synpo2l,Rps23,Actn2,Myom1,Cfl2,Mypn,Ttn,Klhl41,Rpl23a,Tmod1,Tpm1,Tnnt3
GO:0009725	Response to hormone	23	812	0.4	0.0048	10090,ENSMUSP00000019514,10090,ENSMUSP00000022639,10090,ENSMUSP00000025891,10090,ENSMUSP00000027123,10090,ENSMUSP00000032974,10090,ENSMUSP00000034046,10090,ENSMUSP00000034097,10090,ENSMUSP00000034834,10090,ENSMUSP00000034989,10090,ENSMUSP00000042095,10090,ENSMUSP00000045284,10090,ENSMUSP00000048425,10090,ENSMUSP00000049355,10090,ENSMUSP00000050292,10090,ENSMUSP00000051223,10090,ENSMUSP00000067708…	Calm3,Nefl,Capn1,Hspd1,Atp2a1,Acsl1,Got2,Pkm,Me1,Serpina3k,Uqcrfs1,Pebp1,Gpi1,Ptges3,Ywhag,Actn2,Fabp3,Bsg,Serpina1a,Rpl27,Hsp90aa1,Hadha,Mb
GO:0043069	Negative regulation of programmed cell death	23	933	0.34	0.0233	10090,ENSMUSP00000005077,10090,ENSMUSP00000005292,10090,ENSMUSP00000005647,10090,ENSMUSP00000015800,10090,ENSMUSP00000022082,10090,ENSMUSP00000022639,10090,ENSMUSP00000024739,10090,ENSMUSP00000024823,10090,ENSMUSP00000027123,10090,ENSMUSP00000028749,10090,ENSMUSP00000030805,10090,ENSMUSP00000031314,10090,ENSMUSP00000032949,10090,ENSMUSP00000034562,10090,ENSMUSP00000037348,10090,ENSMUSP00000039172…	Hspb1,Prdx2,Ndufs3,Hspa8,Glrx,Nefl,Hsp90ab1,Glo1,Hspd1,Capn3,Park7,Alb,Coro1a,Cryab,Acaa2,Hspb6,Tigar,Gpi1,Gnai2,Mpz,Naca,Tpt1,Gapdh
GO:0072359	Circulatory system development	23	936	0.33	0.024	10090,ENSMUSP00000003964,10090,ENSMUSP00000014080,10090,ENSMUSP00000022097,10090,ENSMUSP00000022327,10090,ENSMUSP00000022894,10090,ENSMUSP00000026459,10090,ENSMUSP00000030033,10090,ENSMUSP00000031668,10090,ENSMUSP00000047173,10090,ENSMUSP00000048218,10090,ENSMUSP00000053176,10090,ENSMUSP00000067708,10090,ENSMUSP00000072483,10090,ENSMUSP00000072945,10090,ENSMUSP00000073911,10090,ENSMUSP00000078715…	Gys1,Myl2,Ndufs6,Ldb3,Ywhaz,Atp5b,Murc,Col1a2,Pdlim7,Acta2,Synpo2l,Actn2,Acadm,Myom1,Smyd1,Myl3,Speg,Naca,Ttn,Myh7,Tpm1,Ndufv2,Mb
GO:0048646	Anatomical structure formation involved in morphogenesis	23	952	0.33	0.0285	10090,ENSMUSP00000005234,10090,ENSMUSP00000005769,10090,ENSMUSP00000014080,10090,ENSMUSP00000022327,10090,ENSMUSP00000022894,10090,ENSMUSP00000026459,10090,ENSMUSP00000028749,10090,ENSMUSP00000029454,10090,ENSMUSP00000029761,10090,ENSMUSP00000030033,10090,ENSMUSP00000049355,10090,ENSMUSP00000053176,10090,ENSMUSP00000067708,10090,ENSMUSP00000068895,10090,ENSMUSP00000072945,10090,ENSMUSP00000077262…	Wdr1,Tmod4,Myl2,Ldb3,Ywhaz,Atp5b,Capn3,Casq2,Myoz2,Murc,Gpi1,Synpo2l,Actn2,Capn2,Myom1,Cfl2,Mypn,Ttn,Klhl41,Tgm2,Tmod1,Tpm1,Tnnt3
GO:0055002	Striated muscle cell development	22	150	1.11	3.21e-14	10090,ENSMUSP00000005234,10090,ENSMUSP00000005769,10090,ENSMUSP00000014080,10090,ENSMUSP00000022327,10090,ENSMUSP00000028749,10090,ENSMUSP00000029454,10090,ENSMUSP00000029761,10090,ENSMUSP00000030033,10090,ENSMUSP00000053176,10090,ENSMUSP00000064163,10090,ENSMUSP00000067708,10090,ENSMUSP00000072945,10090,ENSMUSP00000077262,10090,ENSMUSP00000084361,10090,ENSMUSP00000093240,10090,ENSMUSP00000095873…	Wdr1,Tmod4,Myl2,Ldb3,Capn3,Casq2,Myoz2,Murc,Synpo2l,Flnc,Actn2,Myom1,Cfl2,Speg,Mypn,Klhl40,Ttn,Klhl41,Tmod1,Tpm1,Dmd,Tnnt3
GO:0009150	Purine ribonucleotide metabolic process	22	265	0.86	6.15e-10	10090,ENSMUSP00000005826,10090,ENSMUSP00000020504,10090,ENSMUSP00000022268,10090,ENSMUSP00000023043,10090,ENSMUSP00000026459,10090,ENSMUSP00000026495,10090,ENSMUSP00000027384,10090,ENSMUSP00000034046,10090,ENSMUSP00000034172,10090,ENSMUSP00000034567,10090,ENSMUSP00000034834,10090,ENSMUSP00000034856,10090,ENSMUSP00000037348,10090,ENSMUSP00000049355,10090,ENSMUSP00000051222,10090,ENSMUSP00000059801…	Cs,Hint1,Pdhb,Adsl,Atp5b,Atp5a1,Atic,Acsl1,Ces1d,Dlat,Pkm,Mpi,Acaa2,Gpi1,Atp5k,Pfkm,Ak1,Eno3,Aldoa,Ampd1,Gapdh,Tpi1
GO:0007517	Muscle organ development	22	279	0.84	1.4e-09	10090,ENSMUSP00000001620,10090,ENSMUSP00000014080,10090,ENSMUSP00000026172,10090,ENSMUSP00000026428,10090,ENSMUSP00000027409,10090,ENSMUSP00000029761,10090,ENSMUSP00000030033,10090,ENSMUSP00000032910,10090,ENSMUSP00000034562,10090,ENSMUSP00000046101,10090,ENSMUSP00000072945,10090,ENSMUSP00000073911,10090,ENSMUSP00000077262,10090,ENSMUSP00000078715,10090,ENSMUSP00000079832,10090,ENSMUSP00000095873…	Fxr1,Myl2,Ankrd2,Myl6b,Des,Myoz2,Murc,Mylpf,Cryab,Eef2,Myom1,Smyd1,Cfl2,Myl3,Trim72,Klhl40,Ttn,Klhl41,Myh7,Dcn,Tpm1,Dmd
GO:0014706	Striated muscle tissue development	22	319	0.78	1.47e-08	10090,ENSMUSP00000014080,10090,ENSMUSP00000026172,10090,ENSMUSP00000026428,10090,ENSMUSP00000029761,10090,ENSMUSP00000030033,10090,ENSMUSP00000032910,10090,ENSMUSP00000046101,10090,ENSMUSP00000067708,10090,ENSMUSP00000072483,10090,ENSMUSP00000072945,10090,ENSMUSP00000073911,10090,ENSMUSP00000077262,10090,ENSMUSP00000078715,10090,ENSMUSP00000084361,10090,ENSMUSP00000095873,10090,ENSMUSP00000097561…	Myl2,Ankrd2,Myl6b,Myoz2,Murc,Mylpf,Eef2,Actn2,Acadm,Myom1,Smyd1,Cfl2,Myl3,Speg,Klhl40,Ttn,Klhl41,Myh7,Dcn,Tpm1,Dmd,Ndufv2
GO:1901362	Organic cyclic compound biosynthetic process	22	883	0.34	0.0258	10090,ENSMUSP00000020504,10090,ENSMUSP00000022268,10090,ENSMUSP00000023043,10090,ENSMUSP00000024739,10090,ENSMUSP00000026459,10090,ENSMUSP00000026495,10090,ENSMUSP00000027384,10090,ENSMUSP00000030491,10090,ENSMUSP00000034046,10090,ENSMUSP00000034172,10090,ENSMUSP00000034567,10090,ENSMUSP00000034585,10090,ENSMUSP00000034834,10090,ENSMUSP00000034856,10090,ENSMUSP00000050292,10090,ENSMUSP00000051222…	Hint1,Pdhb,Adsl,Hsp90ab1,Atp5b,Atp5a1,Atic,Cmpk1,Acsl1,Ces1d,Dlat,Apoa4,Pkm,Mpi,Ptges3,Atp5k,Ptrf,Ak1,Aldoa,Hist1h4j,Ampd1,Hsp90aa1
GO:0045333	Cellular respiration	21	133	1.14	4.22e-14	10090,ENSMUSP00000005826,10090,ENSMUSP00000022062,10090,ENSMUSP00000022097,10090,ENSMUSP00000022268,10090,ENSMUSP00000023043,10090,ENSMUSP00000023116,10090,ENSMUSP00000023760,10090,ENSMUSP00000023851,10090,ENSMUSP00000026743,10090,ENSMUSP00000027478,10090,ENSMUSP00000029386,10090,ENSMUSP00000032882,10090,ENSMUSP00000034276,10090,ENSMUSP00000034567,10090,ENSMUSP00000042967,10090,ENSMUSP00000045284…	Cs,Sdha,Ndufs6,Pdhb,Adsl,Aco2,Gpd1,Ndufa5,Uqcrc1,Ndufa10,Etfdh,Ndufc2,Cox4i1,Dlat,Ndufv1,Uqcrfs1,Uqcrq,Uqcr10,Mdh1,Ndufv2,Slc25a12
GO:0044282	Small molecule catabolic process	21	318	0.76	7.22e-08	10090,ENSMUSP00000011526,10090,ENSMUSP00000024823,10090,ENSMUSP00000029386,10090,ENSMUSP00000029877,10090,ENSMUSP00000030805,10090,ENSMUSP00000034097,10090,ENSMUSP00000034172,10090,ENSMUSP00000034856,10090,ENSMUSP00000037348,10090,ENSMUSP00000047402,10090,ENSMUSP00000049355,10090,ENSMUSP00000051709,10090,ENSMUSP00000059801,10090,ENSMUSP00000070345,10090,ENSMUSP00000072483,10090,ENSMUSP00000099634…	Dhdh,Glo1,Etfdh,Decr1,Park7,Got2,Ces1d,Mpi,Acaa2,Apobec2,Gpi1,Asrgl1,Pfkm,Bckdk,Acadm,Acadvl,Ldha,Cpt1b,Gpd2,Hadha,Tpi1
GO:0044283	Small molecule biosynthetic process	21	468	0.6	2.31e-05	10090,ENSMUSP00000012348,10090,ENSMUSP00000020504,10090,ENSMUSP00000023760,10090,ENSMUSP00000026050,10090,ENSMUSP00000027384,10090,ENSMUSP00000030805,10090,ENSMUSP00000032373,10090,ENSMUSP00000034097,10090,ENSMUSP00000034172,10090,ENSMUSP00000034585,10090,ENSMUSP00000034834,10090,ENSMUSP00000049355,10090,ENSMUSP00000050292,10090,ENSMUSP00000063825,10090,ENSMUSP00000068479,10090,ENSMUSP00000084846…	Gstm2,Hint1,Gpd1,Gsto1,Atic,Park7,Ldhb,Got2,Ces1d,Apoa4,Pkm,Gpi1,Ptges3,Pcx,Ak1,Aldoa,Ldha,Gpd2,Gapdh,Slc25a12,Tpi1
GO:0044057	Regulation of system process	21	602	0.49	0.0007	10090,ENSMUSP00000014080,10090,ENSMUSP00000019514,10090,ENSMUSP00000023161,10090,ENSMUSP00000028991,10090,ENSMUSP00000029454,10090,ENSMUSP00000032376,10090,ENSMUSP00000032974,10090,ENSMUSP00000034585,10090,ENSMUSP00000035158,10090,ENSMUSP00000039172,10090,ENSMUSP00000048425,10090,ENSMUSP00000057543,10090,ENSMUSP00000078715,10090,ENSMUSP00000091921,10090,ENSMUSP00000097561,10090,ENSMUSP00000099867…	Myl2,Calm3,Srl,Snta1,Casq2,Lmcd1,Atp2a1,Apoa4,Trf,Hspb6,Pebp1,Gnai2,Myl3,Hsp90aa1,Ttn,Myh7,Anxa6,Tpm1,Dmd,Slc25a12,Tnnt3
GO:0034654	Nucleobase-containing compound biosynthetic process	20	689	0.41	0.0095	10090,ENSMUSP00000020504,10090,ENSMUSP00000022268,10090,ENSMUSP00000023043,10090,ENSMUSP00000024739,10090,ENSMUSP00000026459,10090,ENSMUSP00000026495,10090,ENSMUSP00000027384,10090,ENSMUSP00000030491,10090,ENSMUSP00000034046,10090,ENSMUSP00000034567,10090,ENSMUSP00000034834,10090,ENSMUSP00000034856,10090,ENSMUSP00000050292,10090,ENSMUSP00000051222,10090,ENSMUSP00000058321,10090,ENSMUSP00000068479…	Hint1,Pdhb,Adsl,Hsp90ab1,Atp5b,Atp5a1,Atic,Cmpk1,Acsl1,Dlat,Pkm,Mpi,Ptges3,Atp5k,Ptrf,Ak1,Aldoa,Hist1h4j,Ampd1,Hsp90aa1
GO:0044255	Cellular lipid metabolic process	20	797	0.34	0.0375	10090,ENSMUSP00000012348,10090,ENSMUSP00000022097,10090,ENSMUSP00000022821,10090,ENSMUSP00000023760,10090,ENSMUSP00000024988,10090,ENSMUSP00000029041,10090,ENSMUSP00000029386,10090,ENSMUSP00000029877,10090,ENSMUSP00000034046,10090,ENSMUSP00000034172,10090,ENSMUSP00000034585,10090,ENSMUSP00000037348,10090,ENSMUSP00000050292,10090,ENSMUSP00000070709,10090,ENSMUSP00000071636,10090,ENSMUSP00000072483…	Gstm2,Ndufs6,Dhrs4,Gpd1,C3,Fabp4,Etfdh,Decr1,Acsl1,Ces1d,Apoa4,Acaa2,Ptges3,Fabp3,Prdx6,Acadm,Ttr,Acadvl,Cpt1b,Hadha
GO:0006979	Response to oxidative stress	19	395	0.63	3.18e-05	10090,ENSMUSP00000005292,10090,ENSMUSP00000023514,10090,ENSMUSP00000025891,10090,ENSMUSP00000026172,10090,ENSMUSP00000027123,10090,ENSMUSP00000029076,10090,ENSMUSP00000029386,10090,ENSMUSP00000030805,10090,ENSMUSP00000034562,10090,ENSMUSP00000034585,10090,ENSMUSP00000042155,10090,ENSMUSP00000046101,10090,ENSMUSP00000048425,10090,ENSMUSP00000050497,10090,ENSMUSP00000068895,10090,ENSMUSP00000071636…	Prdx2,Ndufb4,Capn1,Ankrd2,Hspd1,Car3,Etfdh,Park7,Cryab,Apoa4,Oxsr1,Eef2,Pebp1,Epx,Capn2,Prdx6,Tpm1,Prdx1,Mb
GO:0007005	Mitochondrion organization	19	410	0.61	5.13e-05	10090,ENSMUSP00000002452,10090,ENSMUSP00000019514,10090,ENSMUSP00000022097,10090,ENSMUSP00000022894,10090,ENSMUSP00000023071,10090,ENSMUSP00000023514,10090,ENSMUSP00000023851,10090,ENSMUSP00000026743,10090,ENSMUSP00000027123,10090,ENSMUSP00000027478,10090,ENSMUSP00000030805,10090,ENSMUSP00000032882,10090,ENSMUSP00000032974,10090,ENSMUSP00000033541,10090,ENSMUSP00000037341,10090,ENSMUSP00000037348…	Ndufa11,Calm3,Ndufs6,Ywhaz,Samm50,Ndufb4,Ndufa5,Uqcrc1,Hspd1,Ndufa10,Park7,Ndufc2,Atp2a1,Fundc2,Ndufb7,Acaa2,Uqcr10,Hsp90aa1,Ndufb5
GO:0043604	Amide biosynthetic process	19	434	0.58	0.00011	10090,ENSMUSP00000006496,10090,ENSMUSP00000018992,10090,ENSMUSP00000022268,10090,ENSMUSP00000025511,10090,ENSMUSP00000027384,10090,ENSMUSP00000028668,10090,ENSMUSP00000034046,10090,ENSMUSP00000034567,10090,ENSMUSP00000035105,10090,ENSMUSP00000046101,10090,ENSMUSP00000054490,10090,ENSMUSP00000054556,10090,ENSMUSP00000081474,10090,ENSMUSP00000090305,10090,ENSMUSP00000095656,10090,ENSMUSP00000099541…	Rps9,Rars,Pdhb,Rps14,Atic,Eif3j1,Acsl1,Dlat,Rpsa,Eef2,Rps23,Eef1a2,Rplp2,Rpl27,Tufm,Rpl23a,Rps27a,Rpl9,Dmd
GO:0006518	Peptide metabolic process	19	449	0.57	0.00017	10090,ENSMUSP00000006496,10090,ENSMUSP00000012348,10090,ENSMUSP00000018992,10090,ENSMUSP00000024823,10090,ENSMUSP00000025511,10090,ENSMUSP00000025632,10090,ENSMUSP00000028668,10090,ENSMUSP00000030805,10090,ENSMUSP00000035105,10090,ENSMUSP00000046101,10090,ENSMUSP00000054490,10090,ENSMUSP00000054556,10090,ENSMUSP00000081474,10090,ENSMUSP00000090305,10090,ENSMUSP00000095656,10090,ENSMUSP00000099541…	Rps9,Gstm2,Rars,Glo1,Rps14,Carnmt1,Eif3j1,Park7,Rpsa,Eef2,Rps23,Eef1a2,Rplp2,Rpl27,Tufm,Rpl23a,Rps27a,Rpl9,Dmd
GO:0043269	Regulation of ion transport	19	722	0.36	0.0304	10090,ENSMUSP00000005234,10090,ENSMUSP00000017552,10090,ENSMUSP00000017961,10090,ENSMUSP00000019514,10090,ENSMUSP00000022082,10090,ENSMUSP00000026050,10090,ENSMUSP00000028749,10090,ENSMUSP00000028991,10090,ENSMUSP00000029454,10090,ENSMUSP00000030805,10090,ENSMUSP00000032949,10090,ENSMUSP00000032974,10090,ENSMUSP00000035158,10090,ENSMUSP00000042155,10090,ENSMUSP00000057543,10090,ENSMUSP00000067708…	Wdr1,Cacnb1,Jph2,Calm3,Glrx,Gsto1,Capn3,Snta1,Casq2,Park7,Coro1a,Atp2a1,Trf,Oxsr1,Gnai2,Actn2,Fabp3,Pacsin3,Dmd
GO:0030239	Myofibril assembly	18	61	1.41	9.05e-16	10090,ENSMUSP00000005234,10090,ENSMUSP00000005769,10090,ENSMUSP00000014080,10090,ENSMUSP00000022327,10090,ENSMUSP00000028749,10090,ENSMUSP00000029454,10090,ENSMUSP00000029761,10090,ENSMUSP00000030033,10090,ENSMUSP00000053176,10090,ENSMUSP00000067708,10090,ENSMUSP00000072945,10090,ENSMUSP00000077262,10090,ENSMUSP00000093240,10090,ENSMUSP00000097561,10090,ENSMUSP00000097627,10090,ENSMUSP00000103402…	Wdr1,Tmod4,Myl2,Ldb3,Capn3,Casq2,Myoz2,Murc,Synpo2l,Actn2,Myom1,Cfl2,Mypn,Ttn,Klhl41,Tmod1,Tpm1,Tnnt3
GO:0034762	Regulation of transmembrane transport	18	568	0.44	0.0075	10090,ENSMUSP00000005234,10090,ENSMUSP00000017552,10090,ENSMUSP00000017961,10090,ENSMUSP00000019514,10090,ENSMUSP00000022082,10090,ENSMUSP00000024988,10090,ENSMUSP00000026050,10090,ENSMUSP00000028749,10090,ENSMUSP00000028991,10090,ENSMUSP00000029454,10090,ENSMUSP00000030805,10090,ENSMUSP00000032559,10090,ENSMUSP00000032949,10090,ENSMUSP00000032974,10090,ENSMUSP00000042155,10090,ENSMUSP00000067708…	Wdr1,Cacnb1,Jph2,Calm3,Glrx,C3,Gsto1,Capn3,Snta1,Casq2,Park7,Rtn2,Coro1a,Atp2a1,Oxsr1,Actn2,Ak1,Dmd
GO:0007507	Heart development	18	581	0.43	0.0095	10090,ENSMUSP00000003964,10090,ENSMUSP00000014080,10090,ENSMUSP00000022327,10090,ENSMUSP00000030033,10090,ENSMUSP00000047173,10090,ENSMUSP00000053176,10090,ENSMUSP00000067708,10090,ENSMUSP00000072483,10090,ENSMUSP00000072945,10090,ENSMUSP00000073911,10090,ENSMUSP00000078715,10090,ENSMUSP00000084361,10090,ENSMUSP00000089680,10090,ENSMUSP00000097561,10090,ENSMUSP00000099867,10090,ENSMUSP00000109337…	Gys1,Myl2,Ldb3,Murc,Pdlim7,Synpo2l,Actn2,Acadm,Myom1,Smyd1,Myl3,Speg,Naca,Ttn,Myh7,Tpm1,Ndufv2,Mb
GO:0022900	Electron transport chain	17	122	1.09	1.51e-10	10090,ENSMUSP00000022062,10090,ENSMUSP00000022082,10090,ENSMUSP00000022097,10090,ENSMUSP00000023760,10090,ENSMUSP00000023851,10090,ENSMUSP00000026743,10090,ENSMUSP00000027478,10090,ENSMUSP00000029386,10090,ENSMUSP00000031637,10090,ENSMUSP00000032882,10090,ENSMUSP00000034276,10090,ENSMUSP00000042967,10090,ENSMUSP00000045284,10090,ENSMUSP00000053145,10090,ENSMUSP00000054856,10090,ENSMUSP00000121557…	Sdha,Glrx,Ndufs6,Gpd1,Ndufa5,Uqcrc1,Ndufa10,Etfdh,Ndufa4,Ndufc2,Cox4i1,Ndufv1,Uqcrfs1,Uqcrq,Uqcr10,Ndufv2,Slc25a12
GO:0006941	Striated muscle contraction	16	109	1.11	3.17e-10	10090,ENSMUSP00000014080,10090,ENSMUSP00000027151,10090,ENSMUSP00000028991,10090,ENSMUSP00000029454,10090,ENSMUSP00000046101,10090,ENSMUSP00000072945,10090,ENSMUSP00000073855,10090,ENSMUSP00000078715,10090,ENSMUSP00000084846,10090,ENSMUSP00000091921,10090,ENSMUSP00000097561,10090,ENSMUSP00000099867,10090,ENSMUSP00000109337,10090,ENSMUSP00000109633,10090,ENSMUSP00000125995,10090,ENSMUSP00000136278	Myl2,Myl1,Snta1,Casq2,Eef2,Myom1,Synm,Myl3,Aldoa,Hsp90aa1,Ttn,Myh7,Tpm1,Dmd,Mb,Tnnt3
GO:0006457	Protein folding	16	146	0.98	1.37e-08	10090,ENSMUSP00000005077,10090,ENSMUSP00000015800,10090,ENSMUSP00000024739,10090,ENSMUSP00000025217,10090,ENSMUSP00000026122,10090,ENSMUSP00000026704,10090,ENSMUSP00000027123,10090,ENSMUSP00000034562,10090,ENSMUSP00000039172,10090,ENSMUSP00000050292,10090,ENSMUSP00000074724,10090,ENSMUSP00000084586,10090,ENSMUSP00000091921,10090,ENSMUSP00000117987,10090,ENSMUSP00000130195,10090,ENSMUSP00000133523	Hspb1,Hspa8,Hsp90ab1,Hspa9,P4hb,Cct8,Hspd1,Cryab,Hspb6,Ptges3,Hspe1,Hspa1a,Hsp90aa1,Ppia,St13,Cct4
GO:0005996	Monosaccharide metabolic process	16	153	0.96	2.48e-08	10090,ENSMUSP00000011526,10090,ENSMUSP00000022268,10090,ENSMUSP00000023760,10090,ENSMUSP00000026050,10090,ENSMUSP00000034567,10090,ENSMUSP00000034834,10090,ENSMUSP00000034856,10090,ENSMUSP00000049355,10090,ENSMUSP00000059801,10090,ENSMUSP00000061227,10090,ENSMUSP00000063825,10090,ENSMUSP00000084846,10090,ENSMUSP00000103267,10090,ENSMUSP00000108237,10090,ENSMUSP00000113942,10090,ENSMUSP00000130858	Dhdh,Pdhb,Gpd1,Gsto1,Dlat,Pkm,Mpi,Gpi1,Pfkm,Pgm2,Pcx,Aldoa,Ldha,Gpd2,Gapdh,Tpi1
GO:0010959	Regulation of metal ion transport	16	414	0.53	0.0023	10090,ENSMUSP00000017552,10090,ENSMUSP00000017961,10090,ENSMUSP00000019514,10090,ENSMUSP00000022082,10090,ENSMUSP00000026050,10090,ENSMUSP00000028749,10090,ENSMUSP00000028991,10090,ENSMUSP00000029454,10090,ENSMUSP00000032949,10090,ENSMUSP00000032974,10090,ENSMUSP00000035158,10090,ENSMUSP00000042155,10090,ENSMUSP00000057543,10090,ENSMUSP00000067708,10090,ENSMUSP00000106981,10090,ENSMUSP00000109633	Cacnb1,Jph2,Calm3,Glrx,Gsto1,Capn3,Snta1,Casq2,Coro1a,Atp2a1,Trf,Oxsr1,Gnai2,Actn2,Pacsin3,Dmd
GO:1901137	Carbohydrate derivative biosynthetic process	16	481	0.47	0.0098	10090,ENSMUSP00000022268,10090,ENSMUSP00000023043,10090,ENSMUSP00000026459,10090,ENSMUSP00000026495,10090,ENSMUSP00000027384,10090,ENSMUSP00000030491,10090,ENSMUSP00000034046,10090,ENSMUSP00000034567,10090,ENSMUSP00000034834,10090,ENSMUSP00000034856,10090,ENSMUSP00000051222,10090,ENSMUSP00000068479,10090,ENSMUSP00000082132,10090,ENSMUSP00000084846,10090,ENSMUSP00000088217,10090,ENSMUSP00000130858	Pdhb,Adsl,Atp5b,Atp5a1,Atic,Cmpk1,Acsl1,Dlat,Pkm,Mpi,Atp5k,Ak1,Serpina1a,Aldoa,Ampd1,Tpi1
GO:0022904	Respiratory electron transport chain	15	79	1.22	7.51e-11	10090,ENSMUSP00000022062,10090,ENSMUSP00000022097,10090,ENSMUSP00000023760,10090,ENSMUSP00000023851,10090,ENSMUSP00000026743,10090,ENSMUSP00000027478,10090,ENSMUSP00000029386,10090,ENSMUSP00000032882,10090,ENSMUSP00000034276,10090,ENSMUSP00000042967,10090,ENSMUSP00000045284,10090,ENSMUSP00000053145,10090,ENSMUSP00000054856,10090,ENSMUSP00000121557,10090,ENSMUSP00000122103	Sdha,Ndufs6,Gpd1,Ndufa5,Uqcrc1,Ndufa10,Etfdh,Ndufc2,Cox4i1,Ndufv1,Uqcrfs1,Uqcrq,Uqcr10,Ndufv2,Slc25a12
GO:0006119	Oxidative phosphorylation	15	85	1.19	1.75e-10	10090,ENSMUSP00000022062,10090,ENSMUSP00000022097,10090,ENSMUSP00000026459,10090,ENSMUSP00000026495,10090,ENSMUSP00000026743,10090,ENSMUSP00000027478,10090,ENSMUSP00000032882,10090,ENSMUSP00000034276,10090,ENSMUSP00000042967,10090,ENSMUSP00000045284,10090,ENSMUSP00000051222,10090,ENSMUSP00000053145,10090,ENSMUSP00000054856,10090,ENSMUSP00000075150,10090,ENSMUSP00000121557	Sdha,Ndufs6,Atp5b,Atp5a1,Uqcrc1,Ndufa10,Ndufc2,Cox4i1,Ndufv1,Uqcrfs1,Atp5k,Uqcrq,Uqcr10,Cox6b1,Ndufv2
GO:0006631	Fatty acid metabolic process	15	310	0.63	0.00041	10090,ENSMUSP00000012348,10090,ENSMUSP00000022097,10090,ENSMUSP00000024988,10090,ENSMUSP00000029041,10090,ENSMUSP00000029386,10090,ENSMUSP00000029877,10090,ENSMUSP00000034046,10090,ENSMUSP00000034172,10090,ENSMUSP00000037348,10090,ENSMUSP00000050292,10090,ENSMUSP00000070709,10090,ENSMUSP00000072483,10090,ENSMUSP00000099634,10090,ENSMUSP00000104936,10090,ENSMUSP00000120976	Gstm2,Ndufs6,C3,Fabp4,Etfdh,Decr1,Acsl1,Ces1d,Acaa2,Ptges3,Fabp3,Acadm,Acadvl,Cpt1b,Hadha
GO:0043043	Peptide biosynthetic process	15	333	0.6	0.00083	10090,ENSMUSP00000006496,10090,ENSMUSP00000018992,10090,ENSMUSP00000025511,10090,ENSMUSP00000028668,10090,ENSMUSP00000035105,10090,ENSMUSP00000046101,10090,ENSMUSP00000054490,10090,ENSMUSP00000054556,10090,ENSMUSP00000081474,10090,ENSMUSP00000090305,10090,ENSMUSP00000095656,10090,ENSMUSP00000099541,10090,ENSMUSP00000099909,10090,ENSMUSP00000109399,10090,ENSMUSP00000109633	Rps9,Rars,Rps14,Eif3j1,Rpsa,Eef2,Rps23,Eef1a2,Rplp2,Rpl27,Tufm,Rpl23a,Rps27a,Rpl9,Dmd
GO:0090407	Organophosphate biosynthetic process	15	383	0.54	0.0034	10090,ENSMUSP00000003643,10090,ENSMUSP00000022268,10090,ENSMUSP00000023043,10090,ENSMUSP00000026459,10090,ENSMUSP00000026495,10090,ENSMUSP00000027384,10090,ENSMUSP00000030491,10090,ENSMUSP00000034046,10090,ENSMUSP00000034567,10090,ENSMUSP00000034834,10090,ENSMUSP00000051222,10090,ENSMUSP00000068479,10090,ENSMUSP00000084846,10090,ENSMUSP00000088217,10090,ENSMUSP00000130858	Ckm,Pdhb,Adsl,Atp5b,Atp5a1,Atic,Cmpk1,Acsl1,Dlat,Pkm,Atp5k,Ak1,Aldoa,Ampd1,Tpi1
GO:0034765	Regulation of ion transmembrane transport	15	477	0.44	0.0223	10090,ENSMUSP00000005234,10090,ENSMUSP00000017552,10090,ENSMUSP00000017961,10090,ENSMUSP00000019514,10090,ENSMUSP00000022082,10090,ENSMUSP00000026050,10090,ENSMUSP00000028749,10090,ENSMUSP00000028991,10090,ENSMUSP00000029454,10090,ENSMUSP00000030805,10090,ENSMUSP00000032949,10090,ENSMUSP00000032974,10090,ENSMUSP00000042155,10090,ENSMUSP00000067708,10090,ENSMUSP00000109633	Wdr1,Cacnb1,Jph2,Calm3,Glrx,Gsto1,Capn3,Snta1,Casq2,Park7,Coro1a,Atp2a1,Oxsr1,Actn2,Dmd
GO:1902532	Negative regulation of intracellular signal transduction	15	504	0.42	0.033	10090,ENSMUSP00000004673,10090,ENSMUSP00000005077,10090,ENSMUSP00000005647,10090,ENSMUSP00000019514,10090,ENSMUSP00000025891,10090,ENSMUSP00000026050,10090,ENSMUSP00000029454,10090,ENSMUSP00000029761,10090,ENSMUSP00000030805,10090,ENSMUSP00000032882,10090,ENSMUSP00000038264,10090,ENSMUSP00000048425,10090,ENSMUSP00000057543,10090,ENSMUSP00000106519,10090,ENSMUSP00000109633	Ndrg2,Hspb1,Ndufs3,Calm3,Capn1,Gsto1,Casq2,Myoz2,Park7,Ndufc2,Obscn,Pebp1,Gnai2,Tpt1,Dmd
GO:0045214	Sarcomere organization	14	40	1.49	5.11e-13	10090,ENSMUSP00000005234,10090,ENSMUSP00000022327,10090,ENSMUSP00000028749,10090,ENSMUSP00000029454,10090,ENSMUSP00000029761,10090,ENSMUSP00000053176,10090,ENSMUSP00000067708,10090,ENSMUSP00000072945,10090,ENSMUSP00000077262,10090,ENSMUSP00000093240,10090,ENSMUSP00000097561,10090,ENSMUSP00000097627,10090,ENSMUSP00000109337,10090,ENSMUSP00000136278	Wdr1,Ldb3,Capn3,Casq2,Myoz2,Synpo2l,Actn2,Myom1,Cfl2,Mypn,Ttn,Klhl41,Tpm1,Tnnt3
GO:0006090	Pyruvate metabolic process	14	63	1.29	7.51e-11	10090,ENSMUSP00000022268,10090,ENSMUSP00000032373,10090,ENSMUSP00000034567,10090,ENSMUSP00000034834,10090,ENSMUSP00000034856,10090,ENSMUSP00000034989,10090,ENSMUSP00000049355,10090,ENSMUSP00000059801,10090,ENSMUSP00000063825,10090,ENSMUSP00000072620,10090,ENSMUSP00000084846,10090,ENSMUSP00000103267,10090,ENSMUSP00000113942,10090,ENSMUSP00000130858	Pdhb,Ldhb,Dlat,Pkm,Mpi,Me1,Gpi1,Pfkm,Pcx,Eno3,Aldoa,Ldha,Gapdh,Tpi1
GO:0019318	Hexose metabolic process	14	128	0.98	1.78e-07	10090,ENSMUSP00000022268,10090,ENSMUSP00000023760,10090,ENSMUSP00000034567,10090,ENSMUSP00000034834,10090,ENSMUSP00000034856,10090,ENSMUSP00000049355,10090,ENSMUSP00000059801,10090,ENSMUSP00000061227,10090,ENSMUSP00000063825,10090,ENSMUSP00000084846,10090,ENSMUSP00000103267,10090,ENSMUSP00000108237,10090,ENSMUSP00000113942,10090,ENSMUSP00000130858	Pdhb,Gpd1,Dlat,Pkm,Mpi,Gpi1,Pfkm,Pgm2,Pcx,Aldoa,Ldha,Gpd2,Gapdh,Tpi1
GO:0006412	Translation	14	316	0.59	0.0019	10090,ENSMUSP00000006496,10090,ENSMUSP00000018992,10090,ENSMUSP00000025511,10090,ENSMUSP00000028668,10090,ENSMUSP00000035105,10090,ENSMUSP00000046101,10090,ENSMUSP00000054490,10090,ENSMUSP00000054556,10090,ENSMUSP00000081474,10090,ENSMUSP00000090305,10090,ENSMUSP00000095656,10090,ENSMUSP00000099541,10090,ENSMUSP00000099909,10090,ENSMUSP00000109399	Rps9,Rars,Rps14,Eif3j1,Rpsa,Eef2,Rps23,Eef1a2,Rplp2,Rpl27,Tufm,Rpl23a,Rps27a,Rpl9
GO:1904062	Regulation of cation transmembrane transport	14	349	0.55	0.0045	10090,ENSMUSP00000017552,10090,ENSMUSP00000017961,10090,ENSMUSP00000019514,10090,ENSMUSP00000022082,10090,ENSMUSP00000026050,10090,ENSMUSP00000028749,10090,ENSMUSP00000028991,10090,ENSMUSP00000029454,10090,ENSMUSP00000030805,10090,ENSMUSP00000032949,10090,ENSMUSP00000032974,10090,ENSMUSP00000042155,10090,ENSMUSP00000067708,10090,ENSMUSP00000109633	Cacnb1,Jph2,Calm3,Glrx,Gsto1,Capn3,Snta1,Casq2,Park7,Coro1a,Atp2a1,Oxsr1,Actn2,Dmd
GO:1902903	Regulation of supramolecular fiber organization	14	364	0.53	0.0065	10090,ENSMUSP00000005234,10090,ENSMUSP00000005769,10090,ENSMUSP00000015800,10090,ENSMUSP00000015877,10090,ENSMUSP00000025891,10090,ENSMUSP00000032949,10090,ENSMUSP00000034562,10090,ENSMUSP00000053176,10090,ENSMUSP00000067708,10090,ENSMUSP00000071135,10090,ENSMUSP00000077262,10090,ENSMUSP00000084586,10090,ENSMUSP00000103402,10090,ENSMUSP00000109337	Wdr1,Tmod4,Hspa8,Capza2,Capn1,Coro1a,Cryab,Synpo2l,Actn2,Tubb4a,Cfl2,Hspa1a,Tmod1,Tpm1
GO:0008015	Blood circulation	14	400	0.49	0.0136	10090,ENSMUSP00000001921,10090,ENSMUSP00000014080,10090,ENSMUSP00000025891,10090,ENSMUSP00000027151,10090,ENSMUSP00000028991,10090,ENSMUSP00000029454,10090,ENSMUSP00000031668,10090,ENSMUSP00000048218,10090,ENSMUSP00000078715,10090,ENSMUSP00000097561,10090,ENSMUSP00000099867,10090,ENSMUSP00000109337,10090,ENSMUSP00000109633,10090,ENSMUSP00000136278	Cpa3,Myl2,Capn1,Myl1,Snta1,Casq2,Col1a2,Acta2,Myl3,Ttn,Myh7,Tpm1,Dmd,Tnnt3
GO:0009260	Ribonucleotide biosynthetic process	13	134	0.93	2.04e-06	10090,ENSMUSP00000022268,10090,ENSMUSP00000023043,10090,ENSMUSP00000026459,10090,ENSMUSP00000026495,10090,ENSMUSP00000027384,10090,ENSMUSP00000030491,10090,ENSMUSP00000034046,10090,ENSMUSP00000034567,10090,ENSMUSP00000034834,10090,ENSMUSP00000051222,10090,ENSMUSP00000068479,10090,ENSMUSP00000084846,10090,ENSMUSP00000088217	Pdhb,Adsl,Atp5b,Atp5a1,Atic,Cmpk1,Acsl1,Dlat,Pkm,Atp5k,Ak1,Aldoa,Ampd1
GO:0007519	Skeletal muscle tissue development	13	142	0.91	3.72e-06	10090,ENSMUSP00000026172,10090,ENSMUSP00000026428,10090,ENSMUSP00000029761,10090,ENSMUSP00000032910,10090,ENSMUSP00000046101,10090,ENSMUSP00000072945,10090,ENSMUSP00000073911,10090,ENSMUSP00000077262,10090,ENSMUSP00000078715,10090,ENSMUSP00000095873,10090,ENSMUSP00000097627,10090,ENSMUSP00000100924,10090,ENSMUSP00000109633	Ankrd2,Myl6b,Myoz2,Mylpf,Eef2,Myom1,Smyd1,Cfl2,Myl3,Klhl40,Klhl41,Dcn,Dmd
GO:0090257	Regulation of muscle system process	13	242	0.67	0.00059	10090,ENSMUSP00000019514,10090,ENSMUSP00000023161,10090,ENSMUSP00000029454,10090,ENSMUSP00000032376,10090,ENSMUSP00000032974,10090,ENSMUSP00000039172,10090,ENSMUSP00000078715,10090,ENSMUSP00000091921,10090,ENSMUSP00000097561,10090,ENSMUSP00000099867,10090,ENSMUSP00000104511,10090,ENSMUSP00000109633,10090,ENSMUSP00000136278	Calm3,Srl,Casq2,Lmcd1,Atp2a1,Hspb6,Myl3,Hsp90aa1,Ttn,Myh7,Anxa6,Dmd,Tnnt3
GO:0010038	Response to metal ion	13	374	0.48	0.0217	10090,ENSMUSP00000019514,10090,ENSMUSP00000022416,10090,ENSMUSP00000028749,10090,ENSMUSP00000029041,10090,ENSMUSP00000030805,10090,ENSMUSP00000035158,10090,ENSMUSP00000039109,10090,ENSMUSP00000048425,10090,ENSMUSP00000048643,10090,ENSMUSP00000049355,10090,ENSMUSP00000070751,10090,ENSMUSP00000097561,10090,ENSMUSP00000122103	Calm3,Anxa11,Capn3,Fabp4,Park7,Trf,Ppp1ca,Pebp1,Tigar,Gpi1,Bsg,Ttn,Slc25a12
GO:0032535	Regulation of cellular component size	13	402	0.45	0.0346	10090,ENSMUSP00000005234,10090,ENSMUSP00000005769,10090,ENSMUSP00000015877,10090,ENSMUSP00000022638,10090,ENSMUSP00000022639,10090,ENSMUSP00000024739,10090,ENSMUSP00000025891,10090,ENSMUSP00000032949,10090,ENSMUSP00000067708,10090,ENSMUSP00000077262,10090,ENSMUSP00000091921,10090,ENSMUSP00000103402,10090,ENSMUSP00000109337	Wdr1,Tmod4,Capza2,Nefm,Nefl,Hsp90ab1,Capn1,Coro1a,Actn2,Cfl2,Hsp90aa1,Tmod1,Tpm1
GO:0006006	Glucose metabolic process	12	96	1.04	6.44e-07	10090,ENSMUSP00000022268,10090,ENSMUSP00000023760,10090,ENSMUSP00000034567,10090,ENSMUSP00000034834,10090,ENSMUSP00000049355,10090,ENSMUSP00000059801,10090,ENSMUSP00000061227,10090,ENSMUSP00000063825,10090,ENSMUSP00000103267,10090,ENSMUSP00000108237,10090,ENSMUSP00000113942,10090,ENSMUSP00000130858	Pdhb,Gpd1,Dlat,Pkm,Gpi1,Pfkm,Pgm2,Pcx,Ldha,Gpd2,Gapdh,Tpi1
GO:0009152	Purine ribonucleotide biosynthetic process	12	121	0.94	5.37e-06	10090,ENSMUSP00000022268,10090,ENSMUSP00000023043,10090,ENSMUSP00000026459,10090,ENSMUSP00000026495,10090,ENSMUSP00000027384,10090,ENSMUSP00000034046,10090,ENSMUSP00000034567,10090,ENSMUSP00000034834,10090,ENSMUSP00000051222,10090,ENSMUSP00000068479,10090,ENSMUSP00000084846,10090,ENSMUSP00000088217	Pdhb,Adsl,Atp5b,Atp5a1,Atic,Acsl1,Dlat,Pkm,Atp5k,Ak1,Aldoa,Ampd1
GO:0000302	Response to reactive oxygen species	12	210	0.7	0.00071	10090,ENSMUSP00000005292,10090,ENSMUSP00000025891,10090,ENSMUSP00000027123,10090,ENSMUSP00000030805,10090,ENSMUSP00000034562,10090,ENSMUSP00000034585,10090,ENSMUSP00000046101,10090,ENSMUSP00000068895,10090,ENSMUSP00000071636,10090,ENSMUSP00000109337,10090,ENSMUSP00000114159,10090,ENSMUSP00000125995	Prdx2,Capn1,Hspd1,Park7,Cryab,Apoa4,Eef2,Capn2,Prdx6,Tpm1,Prdx1,Mb
GO:0007015	Actin filament organization	12	243	0.64	0.0025	10090,ENSMUSP00000005234,10090,ENSMUSP00000005769,10090,ENSMUSP00000021802,10090,ENSMUSP00000030184,10090,ENSMUSP00000032949,10090,ENSMUSP00000035158,10090,ENSMUSP00000072945,10090,ENSMUSP00000077262,10090,ENSMUSP00000097561,10090,ENSMUSP00000103402,10090,ENSMUSP00000109337,10090,ENSMUSP00000113978	Wdr1,Tmod4,Cap2,Tpm2,Coro1a,Trf,Myom1,Cfl2,Ttn,Tmod1,Tpm1,Tpm3
GO:0060249	Anatomical structure homeostasis	12	326	0.51	0.0218	10090,ENSMUSP00000024739,10090,ENSMUSP00000032949,10090,ENSMUSP00000046185,10090,ENSMUSP00000050292,10090,ENSMUSP00000059801,10090,ENSMUSP00000068267,10090,ENSMUSP00000077262,10090,ENSMUSP00000084586,10090,ENSMUSP00000084846,10090,ENSMUSP00000091921,10090,ENSMUSP00000109633,10090,ENSMUSP00000110103	Hsp90ab1,Coro1a,Mbp,Ptges3,Pfkm,Strap,Cfl2,Hspa1a,Aldoa,Hsp90aa1,Dmd,Hnrnpa2b1
GO:0042775	Mitochondrial ATP synthesis coupled electron transport	11	51	1.28	2.48e-08	10090,ENSMUSP00000022062,10090,ENSMUSP00000022097,10090,ENSMUSP00000026743,10090,ENSMUSP00000027478,10090,ENSMUSP00000032882,10090,ENSMUSP00000034276,10090,ENSMUSP00000042967,10090,ENSMUSP00000045284,10090,ENSMUSP00000053145,10090,ENSMUSP00000054856,10090,ENSMUSP00000121557	Sdha,Ndufs6,Uqcrc1,Ndufa10,Ndufc2,Cox4i1,Ndufv1,Uqcrfs1,Uqcrq,Uqcr10,Ndufv2
GO:0033108	Mitochondrial respiratory chain complex assembly	11	84	1.06	1.7e-06	10090,ENSMUSP00000002452,10090,ENSMUSP00000022097,10090,ENSMUSP00000023071,10090,ENSMUSP00000023514,10090,ENSMUSP00000023851,10090,ENSMUSP00000026743,10090,ENSMUSP00000027478,10090,ENSMUSP00000032882,10090,ENSMUSP00000037341,10090,ENSMUSP00000054856,10090,ENSMUSP00000114963	Ndufa11,Ndufs6,Samm50,Ndufb4,Ndufa5,Uqcrc1,Ndufa10,Ndufc2,Ndufb7,Uqcr10,Ndufb5
GO:0016052	Carbohydrate catabolic process	11	85	1.06	1.85e-06	10090,ENSMUSP00000011526,10090,ENSMUSP00000034834,10090,ENSMUSP00000034856,10090,ENSMUSP00000049355,10090,ENSMUSP00000059801,10090,ENSMUSP00000072620,10090,ENSMUSP00000084846,10090,ENSMUSP00000103267,10090,ENSMUSP00000108237,10090,ENSMUSP00000113942,10090,ENSMUSP00000130858	Dhdh,Pkm,Mpi,Gpi1,Pfkm,Eno3,Aldoa,Ldha,Gpd2,Gapdh,Tpi1
GO:0048738	Cardiac muscle tissue development	11	188	0.71	0.0013	10090,ENSMUSP00000014080,10090,ENSMUSP00000030033,10090,ENSMUSP00000067708,10090,ENSMUSP00000072483,10090,ENSMUSP00000072945,10090,ENSMUSP00000078715,10090,ENSMUSP00000084361,10090,ENSMUSP00000097561,10090,ENSMUSP00000099867,10090,ENSMUSP00000109337,10090,ENSMUSP00000121557	Myl2,Murc,Actn2,Acadm,Myom1,Myl3,Speg,Ttn,Myh7,Tpm1,Ndufv2
GO:0009636	Response to toxic substance	11	197	0.69	0.0019	10090,ENSMUSP00000005292,10090,ENSMUSP00000012348,10090,ENSMUSP00000021158,10090,ENSMUSP00000026050,10090,ENSMUSP00000030805,10090,ENSMUSP00000034172,10090,ENSMUSP00000034585,10090,ENSMUSP00000046185,10090,ENSMUSP00000050497,10090,ENSMUSP00000071636,10090,ENSMUSP00000114159	Prdx2,Gstm2,Txndc17,Gsto1,Park7,Ces1d,Apoa4,Mbp,Epx,Prdx6,Prdx1
GO:0046395	Carboxylic acid catabolic process	11	206	0.67	0.0026	10090,ENSMUSP00000029386,10090,ENSMUSP00000029877,10090,ENSMUSP00000034097,10090,ENSMUSP00000034172,10090,ENSMUSP00000037348,10090,ENSMUSP00000051709,10090,ENSMUSP00000070345,10090,ENSMUSP00000072483,10090,ENSMUSP00000099634,10090,ENSMUSP00000104936,10090,ENSMUSP00000120976	Etfdh,Decr1,Got2,Ces1d,Acaa2,Asrgl1,Bckdk,Acadm,Acadvl,Cpt1b,Hadha
GO:0034764	Positive regulation of transmembrane transport	11	238	0.61	0.0076	10090,ENSMUSP00000017961,10090,ENSMUSP00000019514,10090,ENSMUSP00000022082,10090,ENSMUSP00000024988,10090,ENSMUSP00000026050,10090,ENSMUSP00000028749,10090,ENSMUSP00000030805,10090,ENSMUSP00000032974,10090,ENSMUSP00000067708,10090,ENSMUSP00000068479,10090,ENSMUSP00000109633	Jph2,Calm3,Glrx,C3,Gsto1,Capn3,Park7,Atp2a1,Actn2,Ak1,Dmd
GO:0032412	Regulation of ion transmembrane transporter activity	11	254	0.58	0.0117	10090,ENSMUSP00000017552,10090,ENSMUSP00000017961,10090,ENSMUSP00000019514,10090,ENSMUSP00000022082,10090,ENSMUSP00000026050,10090,ENSMUSP00000029454,10090,ENSMUSP00000030805,10090,ENSMUSP00000032974,10090,ENSMUSP00000042155,10090,ENSMUSP00000067708,10090,ENSMUSP00000109633	Cacnb1,Jph2,Calm3,Glrx,Gsto1,Casq2,Park7,Atp2a1,Oxsr1,Actn2,Dmd
GO:0016042	Lipid catabolic process	11	260	0.57	0.0136	10090,ENSMUSP00000029386,10090,ENSMUSP00000029877,10090,ENSMUSP00000034172,10090,ENSMUSP00000034189,10090,ENSMUSP00000034585,10090,ENSMUSP00000037348,10090,ENSMUSP00000071636,10090,ENSMUSP00000072483,10090,ENSMUSP00000099634,10090,ENSMUSP00000104936,10090,ENSMUSP00000120976	Etfdh,Decr1,Ces1d,Ces1c,Apoa4,Acaa2,Prdx6,Acadm,Acadvl,Cpt1b,Hadha
GO:0051924	Regulation of calcium ion transport	11	269	0.56	0.0169	10090,ENSMUSP00000017552,10090,ENSMUSP00000017961,10090,ENSMUSP00000019514,10090,ENSMUSP00000026050,10090,ENSMUSP00000028749,10090,ENSMUSP00000029454,10090,ENSMUSP00000032949,10090,ENSMUSP00000032974,10090,ENSMUSP00000057543,10090,ENSMUSP00000106981,10090,ENSMUSP00000109633	Cacnb1,Jph2,Calm3,Gsto1,Capn3,Casq2,Coro1a,Atp2a1,Gnai2,Pacsin3,Dmd
GO:0006790	Sulfur compound metabolic process	11	280	0.54	0.0222	10090,ENSMUSP00000005826,10090,ENSMUSP00000012348,10090,ENSMUSP00000022268,10090,ENSMUSP00000024823,10090,ENSMUSP00000025217,10090,ENSMUSP00000030805,10090,ENSMUSP00000034046,10090,ENSMUSP00000034172,10090,ENSMUSP00000034567,10090,ENSMUSP00000037348,10090,ENSMUSP00000100924	Cs,Gstm2,Pdhb,Glo1,Hspa9,Park7,Acsl1,Ces1d,Dlat,Acaa2,Dcn
GO:0031647	Regulation of protein stability	11	282	0.53	0.0231	10090,ENSMUSP00000015800,10090,ENSMUSP00000024739,10090,ENSMUSP00000026704,10090,ENSMUSP00000027123,10090,ENSMUSP00000028749,10090,ENSMUSP00000030805,10090,ENSMUSP00000034562,10090,ENSMUSP00000050292,10090,ENSMUSP00000091921,10090,ENSMUSP00000113942,10090,ENSMUSP00000133523	Hspa8,Hsp90ab1,Cct8,Hspd1,Capn3,Park7,Cryab,Ptges3,Hsp90aa1,Gapdh,Cct4
GO:0006165	Nucleoside diphosphate phosphorylation	10	55	1.2	5.47e-07	10090,ENSMUSP00000030491,10090,ENSMUSP00000034834,10090,ENSMUSP00000034856,10090,ENSMUSP00000049355,10090,ENSMUSP00000059801,10090,ENSMUSP00000068479,10090,ENSMUSP00000072620,10090,ENSMUSP00000084846,10090,ENSMUSP00000113942,10090,ENSMUSP00000130858	Cmpk1,Pkm,Mpi,Gpi1,Pfkm,Ak1,Eno3,Aldoa,Gapdh,Tpi1
GO:0009185	Ribonucleoside diphosphate metabolic process	10	58	1.18	8.01e-07	10090,ENSMUSP00000030491,10090,ENSMUSP00000034834,10090,ENSMUSP00000034856,10090,ENSMUSP00000049355,10090,ENSMUSP00000059801,10090,ENSMUSP00000068479,10090,ENSMUSP00000072620,10090,ENSMUSP00000084846,10090,ENSMUSP00000113942,10090,ENSMUSP00000130858	Cmpk1,Pkm,Mpi,Gpi1,Pfkm,Ak1,Eno3,Aldoa,Gapdh,Tpi1
GO:0060048	Cardiac muscle contraction	10	73	1.08	4.96e-06	10090,ENSMUSP00000014080,10090,ENSMUSP00000027151,10090,ENSMUSP00000028991,10090,ENSMUSP00000029454,10090,ENSMUSP00000078715,10090,ENSMUSP00000097561,10090,ENSMUSP00000099867,10090,ENSMUSP00000109337,10090,ENSMUSP00000109633,10090,ENSMUSP00000136278	Myl2,Myl1,Snta1,Casq2,Myl3,Ttn,Myh7,Tpm1,Dmd,Tnnt3
GO:0016051	Carbohydrate biosynthetic process	10	101	0.94	5.68e-05	10090,ENSMUSP00000003964,10090,ENSMUSP00000023760,10090,ENSMUSP00000026050,10090,ENSMUSP00000049355,10090,ENSMUSP00000050292,10090,ENSMUSP00000063825,10090,ENSMUSP00000072483,10090,ENSMUSP00000108237,10090,ENSMUSP00000113942,10090,ENSMUSP00000130858	Gys1,Gpd1,Gsto1,Gpi1,Ptges3,Pcx,Acadm,Gpd2,Gapdh,Tpi1
GO:0006937	Regulation of muscle contraction	10	151	0.76	0.0012	10090,ENSMUSP00000019514,10090,ENSMUSP00000029454,10090,ENSMUSP00000032974,10090,ENSMUSP00000039172,10090,ENSMUSP00000078715,10090,ENSMUSP00000091921,10090,ENSMUSP00000099867,10090,ENSMUSP00000104511,10090,ENSMUSP00000109633,10090,ENSMUSP00000136278	Calm3,Casq2,Atp2a1,Hspb6,Myl3,Hsp90aa1,Myh7,Anxa6,Dmd,Tnnt3
GO:0008016	Regulation of heart contraction	10	177	0.7	0.0036	10090,ENSMUSP00000014080,10090,ENSMUSP00000019514,10090,ENSMUSP00000028991,10090,ENSMUSP00000029454,10090,ENSMUSP00000048425,10090,ENSMUSP00000078715,10090,ENSMUSP00000091921,10090,ENSMUSP00000099867,10090,ENSMUSP00000109337,10090,ENSMUSP00000109633	Myl2,Calm3,Snta1,Casq2,Pebp1,Myl3,Hsp90aa1,Myh7,Tpm1,Dmd
GO:2000377	Regulation of reactive oxygen species metabolic process	10	205	0.63	0.0096	10090,ENSMUSP00000005292,10090,ENSMUSP00000024739,10090,ENSMUSP00000027123,10090,ENSMUSP00000030805,10090,ENSMUSP00000032882,10090,ENSMUSP00000034562,10090,ENSMUSP00000048643,10090,ENSMUSP00000057543,10090,ENSMUSP00000091921,10090,ENSMUSP00000099819	Prdx2,Hsp90ab1,Hspd1,Park7,Ndufc2,Cryab,Tigar,Gnai2,Hsp90aa1,Vdac1
GO:0046394	Carboxylic acid biosynthetic process	10	238	0.57	0.0233	10090,ENSMUSP00000012348,10090,ENSMUSP00000026050,10090,ENSMUSP00000027384,10090,ENSMUSP00000030805,10090,ENSMUSP00000032373,10090,ENSMUSP00000034097,10090,ENSMUSP00000034834,10090,ENSMUSP00000050292,10090,ENSMUSP00000103267,10090,ENSMUSP00000122103	Gstm2,Gsto1,Atic,Park7,Ldhb,Got2,Pkm,Ptges3,Ldha,Slc25a12
GO:0110053	Regulation of actin filament organization	10	266	0.52	0.0434	10090,ENSMUSP00000005234,10090,ENSMUSP00000005769,10090,ENSMUSP00000015877,10090,ENSMUSP00000025891,10090,ENSMUSP00000032949,10090,ENSMUSP00000053176,10090,ENSMUSP00000067708,10090,ENSMUSP00000077262,10090,ENSMUSP00000103402,10090,ENSMUSP00000109337	Wdr1,Tmod4,Capza2,Capn1,Coro1a,Synpo2l,Actn2,Cfl2,Tmod1,Tpm1
GO:0046031	ADP metabolic process	9	46	1.24	1.7e-06	10090,ENSMUSP00000034834,10090,ENSMUSP00000034856,10090,ENSMUSP00000049355,10090,ENSMUSP00000059801,10090,ENSMUSP00000068479,10090,ENSMUSP00000072620,10090,ENSMUSP00000084846,10090,ENSMUSP00000113942,10090,ENSMUSP00000130858	Pkm,Mpi,Gpi1,Pfkm,Ak1,Eno3,Aldoa,Gapdh,Tpi1
GO:0009060	Aerobic respiration	9	69	1.06	2.83e-05	10090,ENSMUSP00000005826,10090,ENSMUSP00000022062,10090,ENSMUSP00000022268,10090,ENSMUSP00000023043,10090,ENSMUSP00000023116,10090,ENSMUSP00000034276,10090,ENSMUSP00000034567,10090,ENSMUSP00000054856,10090,ENSMUSP00000099938	Cs,Sdha,Pdhb,Adsl,Aco2,Cox4i1,Dlat,Uqcr10,Mdh1
GO:0043648	Dicarboxylic acid metabolic process	9	89	0.95	0.00017	10090,ENSMUSP00000005826,10090,ENSMUSP00000022062,10090,ENSMUSP00000027384,10090,ENSMUSP00000034097,10090,ENSMUSP00000034989,10090,ENSMUSP00000047218,10090,ENSMUSP00000063825,10090,ENSMUSP00000099938,10090,ENSMUSP00000122103	Cs,Sdha,Atic,Got2,Me1,Grhpr,Pcx,Mdh1,Slc25a12
GO:1990748	Cellular detoxification	9	93	0.93	0.00023	10090,ENSMUSP00000005292,10090,ENSMUSP00000012348,10090,ENSMUSP00000021158,10090,ENSMUSP00000026050,10090,ENSMUSP00000030805,10090,ENSMUSP00000034585,10090,ENSMUSP00000050497,10090,ENSMUSP00000071636,10090,ENSMUSP00000114159	Prdx2,Gstm2,Txndc17,Gsto1,Park7,Apoa4,Epx,Prdx6,Prdx1
GO:0072329	Monocarboxylic acid catabolic process	9	99	0.9	0.00035	10090,ENSMUSP00000029386,10090,ENSMUSP00000029877,10090,ENSMUSP00000034172,10090,ENSMUSP00000037348,10090,ENSMUSP00000051709,10090,ENSMUSP00000072483,10090,ENSMUSP00000099634,10090,ENSMUSP00000104936,10090,ENSMUSP00000120976	Etfdh,Decr1,Ces1d,Acaa2,Asrgl1,Acadm,Acadvl,Cpt1b,Hadha
GO:1902904	Negative regulation of supramolecular fiber organization	9	146	0.73	0.0044	10090,ENSMUSP00000005769,10090,ENSMUSP00000015800,10090,ENSMUSP00000015877,10090,ENSMUSP00000025891,10090,ENSMUSP00000032949,10090,ENSMUSP00000034562,10090,ENSMUSP00000071135,10090,ENSMUSP00000103402,10090,ENSMUSP00000109337	Tmod4,Hspa8,Capza2,Capn1,Coro1a,Cryab,Tubb4a,Tmod1,Tpm1
GO:1903169	Regulation of calcium ion transmembrane transport	9	161	0.69	0.0081	10090,ENSMUSP00000017552,10090,ENSMUSP00000017961,10090,ENSMUSP00000019514,10090,ENSMUSP00000026050,10090,ENSMUSP00000028749,10090,ENSMUSP00000029454,10090,ENSMUSP00000032949,10090,ENSMUSP00000032974,10090,ENSMUSP00000109633	Cacnb1,Jph2,Calm3,Gsto1,Capn3,Casq2,Coro1a,Atp2a1,Dmd
GO:1904064	Positive regulation of cation transmembrane transport	9	167	0.68	0.01	10090,ENSMUSP00000017961,10090,ENSMUSP00000019514,10090,ENSMUSP00000022082,10090,ENSMUSP00000026050,10090,ENSMUSP00000028749,10090,ENSMUSP00000030805,10090,ENSMUSP00000032974,10090,ENSMUSP00000067708,10090,ENSMUSP00000109633	Jph2,Calm3,Glrx,Gsto1,Capn3,Park7,Atp2a1,Actn2,Dmd
GO:0044242	Cellular lipid catabolic process	9	173	0.66	0.012	10090,ENSMUSP00000029386,10090,ENSMUSP00000029877,10090,ENSMUSP00000034172,10090,ENSMUSP00000037348,10090,ENSMUSP00000071636,10090,ENSMUSP00000072483,10090,ENSMUSP00000099634,10090,ENSMUSP00000104936,10090,ENSMUSP00000120976	Etfdh,Decr1,Ces1d,Acaa2,Prdx6,Acadm,Acadvl,Cpt1b,Hadha
GO:0050821	Protein stabilization	9	176	0.65	0.0132	10090,ENSMUSP00000024739,10090,ENSMUSP00000026704,10090,ENSMUSP00000027123,10090,ENSMUSP00000030805,10090,ENSMUSP00000034562,10090,ENSMUSP00000050292,10090,ENSMUSP00000091921,10090,ENSMUSP00000113942,10090,ENSMUSP00000133523	Hsp90ab1,Cct8,Hspd1,Park7,Cryab,Ptges3,Hsp90aa1,Gapdh,Cct4
GO:0008064	Regulation of actin polymerization or depolymerization	9	181	0.64	0.0154	10090,ENSMUSP00000005234,10090,ENSMUSP00000005769,10090,ENSMUSP00000015877,10090,ENSMUSP00000025891,10090,ENSMUSP00000032949,10090,ENSMUSP00000067708,10090,ENSMUSP00000077262,10090,ENSMUSP00000103402,10090,ENSMUSP00000109337	Wdr1,Tmod4,Capza2,Capn1,Coro1a,Actn2,Cfl2,Tmod1,Tpm1
GO:0006839	Mitochondrial transport	9	184	0.63	0.0169	10090,ENSMUSP00000022894,10090,ENSMUSP00000023071,10090,ENSMUSP00000026459,10090,ENSMUSP00000026495,10090,ENSMUSP00000027123,10090,ENSMUSP00000037348,10090,ENSMUSP00000051222,10090,ENSMUSP00000091921,10090,ENSMUSP00000122103	Ywhaz,Samm50,Atp5b,Atp5a1,Hspd1,Acaa2,Atp5k,Hsp90aa1,Slc25a12
GO:0032271	Regulation of protein polymerization	9	223	0.55	0.0461	10090,ENSMUSP00000005769,10090,ENSMUSP00000015877,10090,ENSMUSP00000025891,10090,ENSMUSP00000032949,10090,ENSMUSP00000071135,10090,ENSMUSP00000084586,10090,ENSMUSP00000091921,10090,ENSMUSP00000103402,10090,ENSMUSP00000109337	Tmod4,Capza2,Capn1,Coro1a,Tubb4a,Hspa1a,Hsp90aa1,Tmod1,Tpm1
GO:0006096	Glycolytic process	8	39	1.26	7.03e-06	10090,ENSMUSP00000034834,10090,ENSMUSP00000034856,10090,ENSMUSP00000049355,10090,ENSMUSP00000059801,10090,ENSMUSP00000072620,10090,ENSMUSP00000084846,10090,ENSMUSP00000113942,10090,ENSMUSP00000130858	Pkm,Mpi,Gpi1,Pfkm,Eno3,Aldoa,Gapdh,Tpi1
GO:0032981	Mitochondrial respiratory chain complex I assembly	8	46	1.18	1.98e-05	10090,ENSMUSP00000002452,10090,ENSMUSP00000022097,10090,ENSMUSP00000023514,10090,ENSMUSP00000023851,10090,ENSMUSP00000027478,10090,ENSMUSP00000032882,10090,ENSMUSP00000037341,10090,ENSMUSP00000114963	Ndufa11,Ndufs6,Ndufb4,Ndufa5,Ndufa10,Ndufc2,Ndufb7,Ndufb5
GO:0061077	Chaperone-mediated protein folding	8	52	1.13	4.13e-05	10090,ENSMUSP00000005077,10090,ENSMUSP00000015800,10090,ENSMUSP00000025217,10090,ENSMUSP00000039172,10090,ENSMUSP00000050292,10090,ENSMUSP00000074724,10090,ENSMUSP00000084586,10090,ENSMUSP00000130195	Hspb1,Hspa8,Hspa9,Hspb6,Ptges3,Hspe1,Hspa1a,St13
GO:0042180	Cellular ketone metabolic process	8	72	0.99	0.00032	10090,ENSMUSP00000022821,10090,ENSMUSP00000023760,10090,ENSMUSP00000024823,10090,ENSMUSP00000030805,10090,ENSMUSP00000034097,10090,ENSMUSP00000049355,10090,ENSMUSP00000084846,10090,ENSMUSP00000130858	Dhrs4,Gpd1,Glo1,Park7,Got2,Gpi1,Aldoa,Tpi1
GO:0009062	Fatty acid catabolic process	8	79	0.95	0.00053	10090,ENSMUSP00000029386,10090,ENSMUSP00000029877,10090,ENSMUSP00000034172,10090,ENSMUSP00000037348,10090,ENSMUSP00000072483,10090,ENSMUSP00000099634,10090,ENSMUSP00000104936,10090,ENSMUSP00000120976	Etfdh,Decr1,Ces1d,Acaa2,Acadm,Acadvl,Cpt1b,Hadha
GO:0006942	Regulation of striated muscle contraction	8	81	0.94	0.00062	10090,ENSMUSP00000019514,10090,ENSMUSP00000029454,10090,ENSMUSP00000032974,10090,ENSMUSP00000078715,10090,ENSMUSP00000091921,10090,ENSMUSP00000099867,10090,ENSMUSP00000109633,10090,ENSMUSP00000136278	Calm3,Casq2,Atp2a1,Myl3,Hsp90aa1,Myh7,Dmd,Tnnt3
GO:0050848	Regulation of calcium-mediated signaling	8	100	0.85	0.0023	10090,ENSMUSP00000017961,10090,ENSMUSP00000019514,10090,ENSMUSP00000020504,10090,ENSMUSP00000026050,10090,ENSMUSP00000029454,10090,ENSMUSP00000029761,10090,ENSMUSP00000032376,10090,ENSMUSP00000109633	Jph2,Calm3,Hint1,Gsto1,Casq2,Myoz2,Lmcd1,Dmd
GO:0072593	Reactive oxygen species metabolic process	8	101	0.84	0.0023	10090,ENSMUSP00000005292,10090,ENSMUSP00000005647,10090,ENSMUSP00000030805,10090,ENSMUSP00000034585,10090,ENSMUSP00000050497,10090,ENSMUSP00000071636,10090,ENSMUSP00000091921,10090,ENSMUSP00000114159	Prdx2,Ndufs3,Park7,Apoa4,Epx,Prdx6,Hsp90aa1,Prdx1
GO:0032411	Positive regulation of transporter activity	8	124	0.75	0.0076	10090,ENSMUSP00000017961,10090,ENSMUSP00000019514,10090,ENSMUSP00000022082,10090,ENSMUSP00000026050,10090,ENSMUSP00000030805,10090,ENSMUSP00000032974,10090,ENSMUSP00000067708,10090,ENSMUSP00000109633	Jph2,Calm3,Glrx,Gsto1,Park7,Atp2a1,Actn2,Dmd
GO:0008037	Cell recognition	8	131	0.73	0.0101	10090,ENSMUSP00000022894,10090,ENSMUSP00000025349,10090,ENSMUSP00000026704,10090,ENSMUSP00000037120,10090,ENSMUSP00000070751,10090,ENSMUSP00000084846,10090,ENSMUSP00000093240,10090,ENSMUSP00000133523	Ywhaz,Myot,Cct8,Nexn,Bsg,Aldoa,Mypn,Cct4
GO:0051282	Regulation of sequestering of calcium ion	8	136	0.71	0.0121	10090,ENSMUSP00000017961,10090,ENSMUSP00000019514,10090,ENSMUSP00000026050,10090,ENSMUSP00000028749,10090,ENSMUSP00000029454,10090,ENSMUSP00000032949,10090,ENSMUSP00000104511,10090,ENSMUSP00000109633	Jph2,Calm3,Gsto1,Capn3,Casq2,Coro1a,Anxa6,Dmd
GO:0006575	Cellular modified amino acid metabolic process	8	154	0.66	0.023	10090,ENSMUSP00000003643,10090,ENSMUSP00000012348,10090,ENSMUSP00000024823,10090,ENSMUSP00000025632,10090,ENSMUSP00000027384,10090,ENSMUSP00000030805,10090,ENSMUSP00000072483,10090,ENSMUSP00000104936	Ckm,Gstm2,Glo1,Carnmt1,Atic,Park7,Acadm,Cpt1b
GO:0044262	Cellular carbohydrate metabolic process	8	156	0.65	0.024	10090,ENSMUSP00000003964,10090,ENSMUSP00000039109,10090,ENSMUSP00000050292,10090,ENSMUSP00000059801,10090,ENSMUSP00000061991,10090,ENSMUSP00000072483,10090,ENSMUSP00000108237,10090,ENSMUSP00000130858	Gys1,Ppp1ca,Ptges3,Pfkm,Phka1,Acadm,Gpd2,Tpi1
GO:2001257	Regulation of cation channel activity	8	169	0.62	0.0349	10090,ENSMUSP00000017552,10090,ENSMUSP00000017961,10090,ENSMUSP00000019514,10090,ENSMUSP00000026050,10090,ENSMUSP00000029454,10090,ENSMUSP00000030805,10090,ENSMUSP00000067708,10090,ENSMUSP00000109633	Cacnb1,Jph2,Calm3,Gsto1,Casq2,Park7,Actn2,Dmd
GO:0009266	Response to temperature stimulus	8	175	0.6	0.0415	10090,ENSMUSP00000003643,10090,ENSMUSP00000024739,10090,ENSMUSP00000027123,10090,ENSMUSP00000048425,10090,ENSMUSP00000072483,10090,ENSMUSP00000084586,10090,ENSMUSP00000091921,10090,ENSMUSP00000099634	Ckm,Hsp90ab1,Hspd1,Pebp1,Acadm,Hspa1a,Hsp90aa1,Acadvl
GO:0022618	Ribonucleoprotein complex assembly	8	175	0.6	0.0415	10090,ENSMUSP00000024739,10090,ENSMUSP00000025511,10090,ENSMUSP00000028668,10090,ENSMUSP00000035105,10090,ENSMUSP00000050292,10090,ENSMUSP00000068267,10090,ENSMUSP00000091921,10090,ENSMUSP00000099541	Hsp90ab1,Rps14,Eif3j1,Rpsa,Ptges3,Strap,Hsp90aa1,Rpl23a
GO:0046364	Monosaccharide biosynthetic process	7	35	1.24	4.63e-05	10090,ENSMUSP00000023760,10090,ENSMUSP00000026050,10090,ENSMUSP00000049355,10090,ENSMUSP00000063825,10090,ENSMUSP00000108237,10090,ENSMUSP00000113942,10090,ENSMUSP00000130858	Gpd1,Gsto1,Gpi1,Pcx,Gpd2,Gapdh,Tpi1
GO:0030834	Regulation of actin filament depolymerization	7	50	1.09	0.00033	10090,ENSMUSP00000005234,10090,ENSMUSP00000005769,10090,ENSMUSP00000015877,10090,ENSMUSP00000067708,10090,ENSMUSP00000077262,10090,ENSMUSP00000103402,10090,ENSMUSP00000109337	Wdr1,Tmod4,Capza2,Actn2,Cfl2,Tmod1,Tpm1
GO:0006081	Cellular aldehyde metabolic process	7	53	1.06	0.00043	10090,ENSMUSP00000022821,10090,ENSMUSP00000024823,10090,ENSMUSP00000030805,10090,ENSMUSP00000047218,10090,ENSMUSP00000049355,10090,ENSMUSP00000084846,10090,ENSMUSP00000130858	Dhrs4,Glo1,Park7,Grhpr,Gpi1,Aldoa,Tpi1
GO:0006635	Fatty acid beta-oxidation	7	54	1.06	0.00047	10090,ENSMUSP00000029386,10090,ENSMUSP00000029877,10090,ENSMUSP00000037348,10090,ENSMUSP00000072483,10090,ENSMUSP00000099634,10090,ENSMUSP00000104936,10090,ENSMUSP00000120976	Etfdh,Decr1,Acaa2,Acadm,Acadvl,Cpt1b,Hadha
GO:0009142	Nucleoside triphosphate biosynthetic process	7	59	1.02	0.00075	10090,ENSMUSP00000026459,10090,ENSMUSP00000026495,10090,ENSMUSP00000030491,10090,ENSMUSP00000034834,10090,ENSMUSP00000051222,10090,ENSMUSP00000068479,10090,ENSMUSP00000084846	Atp5b,Atp5a1,Cmpk1,Pkm,Atp5k,Ak1,Aldoa
GO:0048747	Muscle fiber development	7	59	1.02	0.00075	10090,ENSMUSP00000014080,10090,ENSMUSP00000064163,10090,ENSMUSP00000072945,10090,ENSMUSP00000095873,10090,ENSMUSP00000097561,10090,ENSMUSP00000097627,10090,ENSMUSP00000109633	Myl2,Flnc,Myom1,Klhl40,Ttn,Klhl41,Dmd
GO:0014823	Response to activity	7	74	0.92	0.0025	10090,ENSMUSP00000023043,10090,ENSMUSP00000023161,10090,ENSMUSP00000026743,10090,ENSMUSP00000027123,10090,ENSMUSP00000028749,10090,ENSMUSP00000034097,10090,ENSMUSP00000048425	Adsl,Srl,Uqcrc1,Hspd1,Capn3,Got2,Pebp1
GO:0051279	Regulation of release of sequestered calcium ion into cytosol	7	81	0.88	0.0041	10090,ENSMUSP00000017961,10090,ENSMUSP00000019514,10090,ENSMUSP00000026050,10090,ENSMUSP00000028749,10090,ENSMUSP00000029454,10090,ENSMUSP00000032949,10090,ENSMUSP00000109633	Jph2,Calm3,Gsto1,Capn3,Casq2,Coro1a,Dmd
GO:1901019	Regulation of calcium ion transmembrane transporter activity	7	81	0.88	0.0041	10090,ENSMUSP00000017552,10090,ENSMUSP00000017961,10090,ENSMUSP00000019514,10090,ENSMUSP00000026050,10090,ENSMUSP00000029454,10090,ENSMUSP00000032974,10090,ENSMUSP00000109633	Cacnb1,Jph2,Calm3,Gsto1,Casq2,Atp2a1,Dmd
GO:0010660	Regulation of muscle cell apoptotic process	7	96	0.81	0.0095	10090,ENSMUSP00000015800,10090,ENSMUSP00000025891,10090,ENSMUSP00000039172,10090,ENSMUSP00000048643,10090,ENSMUSP00000068895,10090,ENSMUSP00000089680,10090,ENSMUSP00000113942	Hspa8,Capn1,Hspb6,Tigar,Capn2,Naca,Gapdh
GO:0055007	Cardiac muscle cell differentiation	7	102	0.78	0.0122	10090,ENSMUSP00000014080,10090,ENSMUSP00000030033,10090,ENSMUSP00000067708,10090,ENSMUSP00000072483,10090,ENSMUSP00000072945,10090,ENSMUSP00000084361,10090,ENSMUSP00000097561	Myl2,Murc,Actn2,Acadm,Myom1,Speg,Ttn
GO:0006986	Response to unfolded protein	7	104	0.77	0.0135	10090,ENSMUSP00000005077,10090,ENSMUSP00000015800,10090,ENSMUSP00000025217,10090,ENSMUSP00000027123,10090,ENSMUSP00000064699,10090,ENSMUSP00000084586,10090,ENSMUSP00000091921	Hspb1,Hspa8,Hspa9,Hspd1,Vapb,Hspa1a,Hsp90aa1
GO:0032414	Positive regulation of ion transmembrane transporter activity	7	117	0.72	0.0231	10090,ENSMUSP00000017961,10090,ENSMUSP00000019514,10090,ENSMUSP00000022082,10090,ENSMUSP00000026050,10090,ENSMUSP00000032974,10090,ENSMUSP00000067708,10090,ENSMUSP00000109633	Jph2,Calm3,Glrx,Gsto1,Atp2a1,Actn2,Dmd
GO:0043279	Response to alkaloid	7	117	0.72	0.0231	10090,ENSMUSP00000024739,10090,ENSMUSP00000026743,10090,ENSMUSP00000027123,10090,ENSMUSP00000029454,10090,ENSMUSP00000034097,10090,ENSMUSP00000049355,10090,ENSMUSP00000091921	Hsp90ab1,Uqcrc1,Hspd1,Casq2,Got2,Gpi1,Hsp90aa1
GO:0042542	Response to hydrogen peroxide	7	128	0.68	0.0331	10090,ENSMUSP00000025891,10090,ENSMUSP00000027123,10090,ENSMUSP00000030805,10090,ENSMUSP00000034562,10090,ENSMUSP00000046101,10090,ENSMUSP00000068895,10090,ENSMUSP00000125995	Capn1,Hspd1,Park7,Cryab,Eef2,Capn2,Mb
GO:0031333	Negative regulation of protein-containing complex assembly	7	134	0.66	0.0407	10090,ENSMUSP00000005769,10090,ENSMUSP00000015877,10090,ENSMUSP00000025891,10090,ENSMUSP00000034562,10090,ENSMUSP00000071135,10090,ENSMUSP00000103402,10090,ENSMUSP00000109337	Tmod4,Capza2,Capn1,Cryab,Tubb4a,Tmod1,Tpm1
GO:0019674	NAD metabolic process	6	20	1.42	4.2e-05	10090,ENSMUSP00000023760,10090,ENSMUSP00000032373,10090,ENSMUSP00000049355,10090,ENSMUSP00000059801,10090,ENSMUSP00000099938,10090,ENSMUSP00000103267	Gpd1,Ldhb,Gpi1,Pfkm,Mdh1,Ldha
GO:0006094	Gluconeogenesis	6	26	1.31	0.00014	10090,ENSMUSP00000023760,10090,ENSMUSP00000049355,10090,ENSMUSP00000063825,10090,ENSMUSP00000108237,10090,ENSMUSP00000113942,10090,ENSMUSP00000130858	Gpd1,Gpi1,Pcx,Gpd2,Gapdh,Tpi1
GO:0006734	NADH metabolic process	6	27	1.29	0.00017	10090,ENSMUSP00000023760,10090,ENSMUSP00000049355,10090,ENSMUSP00000059801,10090,ENSMUSP00000099938,10090,ENSMUSP00000103267,10090,ENSMUSP00000108237	Gpd1,Gpi1,Pfkm,Mdh1,Ldha,Gpd2
GO:0006099	Tricarboxylic acid cycle	6	29	1.26	0.00023	10090,ENSMUSP00000005826,10090,ENSMUSP00000022062,10090,ENSMUSP00000022268,10090,ENSMUSP00000023116,10090,ENSMUSP00000034567,10090,ENSMUSP00000099938	Cs,Sdha,Pdhb,Aco2,Dlat,Mdh1
GO:0051085	Chaperone cofactor-dependent protein refolding	6	29	1.26	0.00023	10090,ENSMUSP00000015800,10090,ENSMUSP00000025217,10090,ENSMUSP00000050292,10090,ENSMUSP00000074724,10090,ENSMUSP00000084586,10090,ENSMUSP00000130195	Hspa8,Hspa9,Ptges3,Hspe1,Hspa1a,St13
GO:0042743	Hydrogen peroxide metabolic process	6	33	1.2	0.00041	10090,ENSMUSP00000005292,10090,ENSMUSP00000030805,10090,ENSMUSP00000034585,10090,ENSMUSP00000050497,10090,ENSMUSP00000071636,10090,ENSMUSP00000114159	Prdx2,Park7,Apoa4,Epx,Prdx6,Prdx1
GO:0003009	Skeletal muscle contraction	6	36	1.17	0.0006	10090,ENSMUSP00000046101,10090,ENSMUSP00000073855,10090,ENSMUSP00000091921,10090,ENSMUSP00000099867,10090,ENSMUSP00000125995,10090,ENSMUSP00000136278	Eef2,Synm,Hsp90aa1,Myh7,Mb,Tnnt3
GO:0005977	Glycogen metabolic process	6	48	1.04	0.0023	10090,ENSMUSP00000003964,10090,ENSMUSP00000039109,10090,ENSMUSP00000050292,10090,ENSMUSP00000059801,10090,ENSMUSP00000061991,10090,ENSMUSP00000072483	Gys1,Ppp1ca,Ptges3,Pfkm,Phka1,Acadm
GO:0010662	Regulation of striated muscle cell apoptotic process	6	57	0.97	0.0048	10090,ENSMUSP00000015800,10090,ENSMUSP00000025891,10090,ENSMUSP00000039172,10090,ENSMUSP00000048643,10090,ENSMUSP00000068895,10090,ENSMUSP00000089680	Hspa8,Capn1,Hspb6,Tigar,Capn2,Naca
GO:0055013	Cardiac muscle cell development	6	68	0.89	0.0103	10090,ENSMUSP00000014080,10090,ENSMUSP00000030033,10090,ENSMUSP00000067708,10090,ENSMUSP00000072945,10090,ENSMUSP00000084361,10090,ENSMUSP00000097561	Myl2,Murc,Actn2,Myom1,Speg,Ttn
GO:0032272	Negative regulation of protein polymerization	6	69	0.88	0.011	10090,ENSMUSP00000005769,10090,ENSMUSP00000015877,10090,ENSMUSP00000025891,10090,ENSMUSP00000071135,10090,ENSMUSP00000103402,10090,ENSMUSP00000109337	Tmod4,Capza2,Capn1,Tubb4a,Tmod1,Tpm1
GO:2000378	Negative regulation of reactive oxygen species metabolic process	6	69	0.88	0.011	10090,ENSMUSP00000027123,10090,ENSMUSP00000030805,10090,ENSMUSP00000032882,10090,ENSMUSP00000034562,10090,ENSMUSP00000048643,10090,ENSMUSP00000099819	Hspd1,Park7,Ndufc2,Cryab,Tigar,Vdac1
GO:0055008	Cardiac muscle tissue morphogenesis	6	70	0.88	0.0117	10090,ENSMUSP00000014080,10090,ENSMUSP00000072945,10090,ENSMUSP00000078715,10090,ENSMUSP00000097561,10090,ENSMUSP00000099867,10090,ENSMUSP00000109337	Myl2,Myom1,Myl3,Ttn,Myh7,Tpm1
GO:0032413	Negative regulation of ion transmembrane transporter activity	6	71	0.87	0.0121	10090,ENSMUSP00000019514,10090,ENSMUSP00000026050,10090,ENSMUSP00000029454,10090,ENSMUSP00000030805,10090,ENSMUSP00000042155,10090,ENSMUSP00000067708	Calm3,Gsto1,Casq2,Park7,Oxsr1,Actn2
GO:2000573	Positive regulation of DNA biosynthetic process	6	76	0.84	0.0158	10090,ENSMUSP00000024739,10090,ENSMUSP00000026704,10090,ENSMUSP00000050292,10090,ENSMUSP00000091921,10090,ENSMUSP00000110103,10090,ENSMUSP00000133523	Hsp90ab1,Cct8,Ptges3,Hsp90aa1,Hnrnpa2b1,Cct4
GO:0006637	acyl-CoA metabolic process	6	87	0.78	0.0268	10090,ENSMUSP00000005826,10090,ENSMUSP00000022268,10090,ENSMUSP00000034046,10090,ENSMUSP00000034172,10090,ENSMUSP00000034567,10090,ENSMUSP00000037348	Cs,Pdhb,Acsl1,Ces1d,Dlat,Acaa2
GO:1904063	Negative regulation of cation transmembrane transport	6	89	0.77	0.0289	10090,ENSMUSP00000019514,10090,ENSMUSP00000026050,10090,ENSMUSP00000029454,10090,ENSMUSP00000030805,10090,ENSMUSP00000042155,10090,ENSMUSP00000067708	Calm3,Gsto1,Casq2,Park7,Oxsr1,Actn2
GO:0002027	Regulation of heart rate	6	95	0.74	0.0375	10090,ENSMUSP00000019514,10090,ENSMUSP00000028991,10090,ENSMUSP00000029454,10090,ENSMUSP00000099867,10090,ENSMUSP00000109337,10090,ENSMUSP00000109633	Calm3,Snta1,Casq2,Myh7,Tpm1,Dmd
GO:0009438	Methylglyoxal metabolic process	5	8	1.74	2.55e-05	10090,ENSMUSP00000024823,10090,ENSMUSP00000030805,10090,ENSMUSP00000049355,10090,ENSMUSP00000084846,10090,ENSMUSP00000130858	Glo1,Park7,Gpi1,Aldoa,Tpi1
GO:0042026	Protein refolding	5	15	1.47	0.00023	10090,ENSMUSP00000015800,10090,ENSMUSP00000025217,10090,ENSMUSP00000027123,10090,ENSMUSP00000084586,10090,ENSMUSP00000091921	Hspa8,Hspa9,Hspd1,Hspa1a,Hsp90aa1
GO:0006120	Mitochondrial electron transport, NADH to ubiquinone	5	17	1.41	0.00036	10090,ENSMUSP00000022097,10090,ENSMUSP00000027478,10090,ENSMUSP00000032882,10090,ENSMUSP00000042967,10090,ENSMUSP00000121557	Ndufs6,Ndufa10,Ndufc2,Ndufv1,Ndufv2
GO:0060314	Regulation of ryanodine-sensitive calcium-release channel activity	5	17	1.41	0.00036	10090,ENSMUSP00000017961,10090,ENSMUSP00000019514,10090,ENSMUSP00000026050,10090,ENSMUSP00000029454,10090,ENSMUSP00000109633	Jph2,Calm3,Gsto1,Casq2,Dmd
GO:0098761	Cellular response to interleukin-7	5	17	1.41	0.00036	10090,ENSMUSP00000025918,10090,ENSMUSP00000026122,10090,ENSMUSP00000026459,10090,ENSMUSP00000027123,10090,ENSMUSP00000027384	Stip1,P4hb,Atp5b,Hspd1,Atic
GO:0042744	Hydrogen peroxide catabolic process	5	19	1.36	0.00053	10090,ENSMUSP00000005292,10090,ENSMUSP00000034585,10090,ENSMUSP00000050497,10090,ENSMUSP00000071636,10090,ENSMUSP00000114159	Prdx2,Apoa4,Epx,Prdx6,Prdx1
GO:0046365	Monosaccharide catabolic process	5	26	1.23	0.0018	10090,ENSMUSP00000011526,10090,ENSMUSP00000034856,10090,ENSMUSP00000049355,10090,ENSMUSP00000059801,10090,ENSMUSP00000103267	Dhdh,Mpi,Gpi1,Pfkm,Ldha
GO:0006754	ATP biosynthetic process	5	33	1.12	0.0042	10090,ENSMUSP00000026459,10090,ENSMUSP00000026495,10090,ENSMUSP00000034834,10090,ENSMUSP00000051222,10090,ENSMUSP00000084846	Atp5b,Atp5a1,Pkm,Atp5k,Aldoa
GO:0051973	Positive regulation of telomerase activity	5	34	1.11	0.0047	10090,ENSMUSP00000024739,10090,ENSMUSP00000050292,10090,ENSMUSP00000091921,10090,ENSMUSP00000110103,10090,ENSMUSP00000133523	Hsp90ab1,Ptges3,Hsp90aa1,Hnrnpa2b1,Cct4
GO:0045454	Cell redox homeostasis	5	44	1	0.0117	10090,ENSMUSP00000005292,10090,ENSMUSP00000022082,10090,ENSMUSP00000026122,10090,ENSMUSP00000071636,10090,ENSMUSP00000114159	Prdx2,Glrx,P4hb,Prdx6,Prdx1
GO:0050850	Positive regulation of calcium-mediated signaling	5	48	0.96	0.0155	10090,ENSMUSP00000017961,10090,ENSMUSP00000019514,10090,ENSMUSP00000020504,10090,ENSMUSP00000026050,10090,ENSMUSP00000032376	Jph2,Calm3,Hint1,Gsto1,Lmcd1
GO:0008038	Neuron recognition	5	51	0.94	0.0193	10090,ENSMUSP00000022894,10090,ENSMUSP00000025349,10090,ENSMUSP00000037120,10090,ENSMUSP00000070751,10090,ENSMUSP00000093240	Ywhaz,Myot,Nexn,Bsg,Mypn
GO:0010665	Regulation of cardiac muscle cell apoptotic process	5	54	0.91	0.0233	10090,ENSMUSP00000015800,10090,ENSMUSP00000025891,10090,ENSMUSP00000039172,10090,ENSMUSP00000048643,10090,ENSMUSP00000068895	Hspa8,Capn1,Hspb6,Tigar,Capn2
GO:0030837	Negative regulation of actin filament polymerization	5	54	0.91	0.0233	10090,ENSMUSP00000005769,10090,ENSMUSP00000015877,10090,ENSMUSP00000025891,10090,ENSMUSP00000103402,10090,ENSMUSP00000109337	Tmod4,Capza2,Capn1,Tmod1,Tpm1
GO:1903902	Positive regulation of viral life cycle	5	55	0.9	0.0243	10090,ENSMUSP00000015800,10090,ENSMUSP00000026122,10090,ENSMUSP00000063825,10090,ENSMUSP00000064699,10090,ENSMUSP00000117987	Hspa8,P4hb,Pcx,Vapb,Ppia
GO:0035914	Skeletal muscle cell differentiation	5	59	0.87	0.0304	10090,ENSMUSP00000026172,10090,ENSMUSP00000046101,10090,ENSMUSP00000073911,10090,ENSMUSP00000095873,10090,ENSMUSP00000097627	Ankrd2,Eef2,Smyd1,Klhl40,Klhl41
GO:0009123	Nucleoside monophosphate metabolic process	5	61	0.86	0.0339	10090,ENSMUSP00000023043,10090,ENSMUSP00000027384,10090,ENSMUSP00000030491,10090,ENSMUSP00000068479,10090,ENSMUSP00000088217	Adsl,Atic,Cmpk1,Ak1,Ampd1
GO:0015908	Fatty acid transport	5	62	0.85	0.0359	10090,ENSMUSP00000029041,10090,ENSMUSP00000034046,10090,ENSMUSP00000034097,10090,ENSMUSP00000070709,10090,ENSMUSP00000104936	Fabp4,Acsl1,Got2,Fabp3,Cpt1b
GO:0010830	Regulation of myotube differentiation	5	63	0.84	0.038	10090,ENSMUSP00000026172,10090,ENSMUSP00000068895,10090,ENSMUSP00000073911,10090,ENSMUSP00000079832,10090,ENSMUSP00000089680	Ankrd2,Capn2,Smyd1,Trim72,Naca
GO:0006107	Oxaloacetate metabolic process	4	11	1.5	0.0015	10090,ENSMUSP00000005826,10090,ENSMUSP00000034097,10090,ENSMUSP00000063825,10090,ENSMUSP00000099938	Cs,Got2,Pcx,Mdh1
GO:0006122	Mitochondrial electron transport, ubiquinol to cytochrome c	4	12	1.47	0.0019	10090,ENSMUSP00000026743,10090,ENSMUSP00000045284,10090,ENSMUSP00000053145,10090,ENSMUSP00000054856	Uqcrc1,Uqcrfs1,Uqcrq,Uqcr10
GO:0061615	Glycolytic process through fructose-6-phosphate	4	14	1.4	0.0029	10090,ENSMUSP00000034856,10090,ENSMUSP00000049355,10090,ENSMUSP00000059801,10090,ENSMUSP00000084846	Mpi,Gpi1,Pfkm,Aldoa
GO:0070593	Dendrite self-avoidance	4	15	1.37	0.0036	10090,ENSMUSP00000025349,10090,ENSMUSP00000037120,10090,ENSMUSP00000070751,10090,ENSMUSP00000093240	Myot,Nexn,Bsg,Mypn
GO:0006089	Lactate metabolic process	4	18	1.29	0.0061	10090,ENSMUSP00000024823,10090,ENSMUSP00000030805,10090,ENSMUSP00000032373,10090,ENSMUSP00000103267	Glo1,Park7,Ldhb,Ldha
GO:0055003	Cardiac myofibril assembly	4	19	1.27	0.0071	10090,ENSMUSP00000014080,10090,ENSMUSP00000030033,10090,ENSMUSP00000072945,10090,ENSMUSP00000097561	Myl2,Murc,Myom1,Ttn
GO:0019320	Hexose catabolic process	4	21	1.22	0.0095	10090,ENSMUSP00000034856,10090,ENSMUSP00000049355,10090,ENSMUSP00000059801,10090,ENSMUSP00000103267	Mpi,Gpi1,Pfkm,Ldha
GO:0035994	Response to muscle stretch	4	21	1.22	0.0095	10090,ENSMUSP00000026172,10090,ENSMUSP00000049355,10090,ENSMUSP00000097561,10090,ENSMUSP00000109633	Ankrd2,Gpi1,Ttn,Dmd
GO:0046716	Muscle cell cellular homeostasis	4	21	1.22	0.0095	10090,ENSMUSP00000059801,10090,ENSMUSP00000077262,10090,ENSMUSP00000084846,10090,ENSMUSP00000109633	Pfkm,Cfl2,Aldoa,Dmd
GO:0010880	Regulation of release of sequestered calcium ion into cytosol by sarcoplasmic reticulum	4	22	1.2	0.0106	10090,ENSMUSP00000019514,10090,ENSMUSP00000026050,10090,ENSMUSP00000029454,10090,ENSMUSP00000109633	Calm3,Gsto1,Casq2,Dmd
GO:0014850	Response to muscle activity	4	23	1.18	0.0118	10090,ENSMUSP00000023043,10090,ENSMUSP00000023161,10090,ENSMUSP00000028749,10090,ENSMUSP00000034097	Adsl,Srl,Capn3,Got2
GO:0006414	Translational elongation	4	29	1.08	0.0224	10090,ENSMUSP00000046101,10090,ENSMUSP00000054556,10090,ENSMUSP00000081474,10090,ENSMUSP00000095656	Eef2,Eef1a2,Rplp2,Tufm
GO:0050849	Negative regulation of calcium-mediated signaling	4	29	1.08	0.0224	10090,ENSMUSP00000019514,10090,ENSMUSP00000026050,10090,ENSMUSP00000029454,10090,ENSMUSP00000029761	Calm3,Gsto1,Casq2,Myoz2
GO:0009167	Purine ribonucleoside monophosphate metabolic process	4	30	1.07	0.024	10090,ENSMUSP00000023043,10090,ENSMUSP00000027384,10090,ENSMUSP00000068479,10090,ENSMUSP00000088217	Adsl,Atic,Ak1,Ampd1
GO:0002026	Regulation of the force of heart contraction	4	31	1.05	0.0261	10090,ENSMUSP00000014080,10090,ENSMUSP00000048425,10090,ENSMUSP00000078715,10090,ENSMUSP00000099867	Myl2,Pebp1,Myl3,Myh7
GO:0051693	Actin filament capping	4	31	1.05	0.0261	10090,ENSMUSP00000005769,10090,ENSMUSP00000015877,10090,ENSMUSP00000103402,10090,ENSMUSP00000109337	Tmod4,Capza2,Tmod1,Tpm1
GO:0006084	acetyl-CoA metabolic process	4	32	1.04	0.0285	10090,ENSMUSP00000005826,10090,ENSMUSP00000022268,10090,ENSMUSP00000034567,10090,ENSMUSP00000037348	Cs,Pdhb,Dlat,Acaa2
GO:0019242	Methylglyoxal biosynthetic process	3	3	1.94	0.002	10090,ENSMUSP00000049355,10090,ENSMUSP00000084846,10090,ENSMUSP00000130858	Gpi1,Aldoa,Tpi1
GO:1905323	Telomerase holoenzyme complex assembly	3	3	1.94	0.002	10090,ENSMUSP00000024739,10090,ENSMUSP00000050292,10090,ENSMUSP00000091921	Hsp90ab1,Ptges3,Hsp90aa1
GO:0019249	Lactate biosynthetic process	3	6	1.64	0.0068	10090,ENSMUSP00000030805,10090,ENSMUSP00000032373,10090,ENSMUSP00000103267	Park7,Ldhb,Ldha
GO:0060316	Positive regulation of ryanodine-sensitive calcium-release channel activity	3	6	1.64	0.0068	10090,ENSMUSP00000017961,10090,ENSMUSP00000019514,10090,ENSMUSP00000026050	Jph2,Calm3,Gsto1
GO:0030049	Muscle filament sliding	3	7	1.58	0.0093	10090,ENSMUSP00000026428,10090,ENSMUSP00000099867,10090,ENSMUSP00000109337	Myl6b,Myh7,Tpm1
GO:0060315	Negative regulation of ryanodine-sensitive calcium-release channel activity	3	8	1.52	0.0117	10090,ENSMUSP00000019514,10090,ENSMUSP00000026050,10090,ENSMUSP00000029454	Calm3,Gsto1,Casq2
GO:0006188	IMP biosynthetic process	3	9	1.47	0.0144	10090,ENSMUSP00000023043,10090,ENSMUSP00000027384,10090,ENSMUSP00000088217	Adsl,Atic,Ampd1
GO:0030388	Fructose 1,6-bisphosphate metabolic process	3	9	1.47	0.0144	10090,ENSMUSP00000048643,10090,ENSMUSP00000059801,10090,ENSMUSP00000084846	Tigar,Pfkm,Aldoa
GO:0033539	Fatty acid beta-oxidation using acyl-CoA dehydrogenase	3	10	1.42	0.0175	10090,ENSMUSP00000029386,10090,ENSMUSP00000072483,10090,ENSMUSP00000099634	Etfdh,Acadm,Acadvl
GO:0006007	Glucose catabolic process	3	12	1.34	0.0245	10090,ENSMUSP00000049355,10090,ENSMUSP00000059801,10090,ENSMUSP00000103267	Gpi1,Pfkm,Ldha
GO:0014819	Regulation of skeletal muscle contraction	3	13	1.31	0.0288	10090,ENSMUSP00000032974,10090,ENSMUSP00000099867,10090,ENSMUSP00000109633	Atp2a1,Myh7,Dmd
GO:0019430	Removal of superoxide radicals	3	13	1.31	0.0288	10090,ENSMUSP00000005292,10090,ENSMUSP00000034585,10090,ENSMUSP00000114159	Prdx2,Apoa4,Prdx1
GO:0030836	Positive regulation of actin filament depolymerization	3	13	1.31	0.0288	10090,ENSMUSP00000005234,10090,ENSMUSP00000067708,10090,ENSMUSP00000077262	Wdr1,Actn2,Cfl2
GO:0071073	Positive regulation of phospholipid biosynthetic process	3	13	1.31	0.0288	10090,ENSMUSP00000063825,10090,ENSMUSP00000068895,10090,ENSMUSP00000070709	Pcx,Capn2,Fabp3
GO:0042178	Xenobiotic catabolic process	3	14	1.27	0.033	10090,ENSMUSP00000012348,10090,ENSMUSP00000026050,10090,ENSMUSP00000034046	Gstm2,Gsto1,Acsl1
GO:0044794	Positive regulation by host of viral process	3	15	1.24	0.038	10090,ENSMUSP00000015800,10090,ENSMUSP00000063825,10090,ENSMUSP00000064699	Hspa8,Pcx,Vapb
GO:0046033	AMP metabolic process	3	15	1.24	0.038	10090,ENSMUSP00000023043,10090,ENSMUSP00000068479,10090,ENSMUSP00000088217	Adsl,Ak1,Ampd1
GO:0046185	Aldehyde catabolic process	3	15	1.24	0.038	10090,ENSMUSP00000024823,10090,ENSMUSP00000030805,10090,ENSMUSP00000049355	Glo1,Park7,Gpi1
GO:0042776	Mitochondrial ATP synthesis coupled proton transport	3	16	1.22	0.0433	10090,ENSMUSP00000026459,10090,ENSMUSP00000026495,10090,ENSMUSP00000051222	Atp5b,Atp5a1,Atp5k
GO:0005978	Glycogen biosynthetic process	3	17	1.19	0.0488	10090,ENSMUSP00000003964,10090,ENSMUSP00000050292,10090,ENSMUSP00000072483	Gys1,Ptges3,Acadm
GO:0051131	Chaperone-mediated protein complex assembly	3	17	1.19	0.0488	10090,ENSMUSP00000024739,10090,ENSMUSP00000050292,10090,ENSMUSP00000091921	Hsp90ab1,Ptges3,Hsp90aa1
GO:0045105	Intermediate filament polymerization or depolymerization	2	2	1.94	0.0297	10090,ENSMUSP00000022638,10090,ENSMUSP00000022639	Nefm,Nefl
GO:0051659	Maintenance of mitochondrion location	2	2	1.94	0.0297	10090,ENSMUSP00000031314,10090,ENSMUSP00000032974	Alb,Atp2a1
GO:0002215	Defense response to nematode	2	3	1.77	0.0443	10090,ENSMUSP00000028467,10090,ENSMUSP00000050497	Prg2,Epx
GO:0014721	Twitch skeletal muscle contraction	2	3	1.77	0.0443	10090,ENSMUSP00000073855,10090,ENSMUSP00000125995	Synm,Mb
GO:0033693	Neurofilament bundle assembly	2	3	1.77	0.0443	10090,ENSMUSP00000022638,10090,ENSMUSP00000022639	Nefm,Nefl
GO:1904024	Negative regulation of glucose catabolic process to lactate via pyruvate	2	3	1.77	0.0443	10090,ENSMUSP00000048643,10090,ENSMUSP00000122103	Tigar,Slc25a12
Reactome
#term ID	term description	observed gene count	background gene count	strength	false discovery rate	matching proteins in your network (IDs)	matching proteins in your network (labels)
MMU-1430728	Metabolism	91	1779	0.65	5.24e-32	10090,ENSMUSP00000002452,10090,ENSMUSP00000003643,10090,ENSMUSP00000003964,10090,ENSMUSP00000005647,10090,ENSMUSP00000005826,10090,ENSMUSP00000012348,10090,ENSMUSP00000017572,10090,ENSMUSP00000019514,10090,ENSMUSP00000020286,10090,ENSMUSP00000022062,10090,ENSMUSP00000022082,10090,ENSMUSP00000022097,10090,ENSMUSP00000022268,10090,ENSMUSP00000023043,10090,ENSMUSP00000023116,10090,ENSMUSP00000023514…	Ndufa11,Ckm,Gys1,Ndufs3,Cs,Gstm2,Psmd11,Calm3,Ppa1,Sdha,Glrx,Ndufs6,Pdhb,Adsl,Aco2,Ndufb4,Gpd1,Ndufa5,Hsp90ab1,Glo1,Carnmt1,Gsto1,Atp5b,Atp5a1,Uqcrc1,Atic,Ndufa10,Fabp4,Car3,Etfdh,Decr1,Cmpk1,Alb,Ndufa4,Nt5c3,Ldhb,Ndufc2,Acsl1,Got2,Ces1d,Cox4i1,Dlat,Apoa4,Pkm,Me1,Ndufb7,Acaa2,Ndufv1,Uqcrfs1,Grhpr,Prelp,Gpi1,Ptges3,Atp5k,Asrgl1,Uqcrq,Uqcr10,Gnai2,Pfkm,Pgm2,Phka1,Pcx,Vapb,Ak1,Cmbl,Bckdk,Fabp3,Bsg,A…
MMU-392499	Metabolism of proteins	43	1609	0.37	1.48e-05	10090,ENSMUSP00000001921,10090,ENSMUSP00000006496,10090,ENSMUSP00000015800,10090,ENSMUSP00000015877,10090,ENSMUSP00000017572,10090,ENSMUSP00000019514,10090,ENSMUSP00000019638,10090,ENSMUSP00000020286,10090,ENSMUSP00000022834,10090,ENSMUSP00000024988,10090,ENSMUSP00000025511,10090,ENSMUSP00000026122,10090,ENSMUSP00000026704,10090,ENSMUSP00000028668,10090,ENSMUSP00000030805,10090,ENSMUSP00000031314…	Cpa3,Rps9,Hspa8,Capza2,Psmd11,Calm3,Cops6,Ppa1,Cma1,C3,Rps14,P4hb,Cct8,Eif3j1,Park7,Alb,Tuba8,Lmcd1,Ces1d,Mpi,Rpsa,Trf,Eef2,Cops4,Rps23,Gnai2,Rab2a,Tubb4a,Rps12,Rplp2,Hist1h4j,Rpl27,Ube2n,Klhl41,Rpl23a,Vdac1,Rps27a,Rpl9,Art3,Psma2,Ube2d2a,Cct4,Psme1
MMU-1428517	The citric acid (TCA) cycle and respiratory electron transport	33	167	1.24	5.56e-26	10090,ENSMUSP00000002452,10090,ENSMUSP00000005647,10090,ENSMUSP00000005826,10090,ENSMUSP00000022062,10090,ENSMUSP00000022097,10090,ENSMUSP00000022268,10090,ENSMUSP00000023116,10090,ENSMUSP00000023514,10090,ENSMUSP00000023851,10090,ENSMUSP00000024823,10090,ENSMUSP00000026459,10090,ENSMUSP00000026495,10090,ENSMUSP00000026743,10090,ENSMUSP00000027478,10090,ENSMUSP00000029386,10090,ENSMUSP00000031637…	Ndufa11,Ndufs3,Cs,Sdha,Ndufs6,Pdhb,Aco2,Ndufb4,Ndufa5,Glo1,Atp5b,Atp5a1,Uqcrc1,Ndufa10,Etfdh,Ndufa4,Ldhb,Ndufc2,Cox4i1,Dlat,Me1,Ndufb7,Ndufv1,Uqcrfs1,Atp5k,Uqcrq,Uqcr10,Bsg,Cox6b1,Vdac1,Ldha,Ndufb5,Ndufv2
MMU-168256	Immune System	33	1621	0.25	0.0221	10090,ENSMUSP00000015800,10090,ENSMUSP00000015877,10090,ENSMUSP00000017572,10090,ENSMUSP00000019514,10090,ENSMUSP00000022894,10090,ENSMUSP00000024739,10090,ENSMUSP00000024988,10090,ENSMUSP00000025891,10090,ENSMUSP00000026122,10090,ENSMUSP00000026704,10090,ENSMUSP00000028467,10090,ENSMUSP00000031668,10090,ENSMUSP00000032233,10090,ENSMUSP00000032882,10090,ENSMUSP00000034834,10090,ENSMUSP00000046101…	Hspa8,Capza2,Psmd11,Calm3,Ywhaz,Hsp90ab1,C3,Capn1,P4hb,Cct8,Prg2,Col1a2,Tuba8,Ndufc2,Pkm,Eef2,Gpi1,Epx,Pgm2,Gdi2,Tubb4a,Prdx6,Ttr,Hspa1a,Aldoa,Hsp90aa1,Ube2n,Klhl41,Rps27a,Ppia,Psma2,Ube2d2a,Psme1
MMU-168249	Innate Immune System	27	949	0.4	0.00062	10090,ENSMUSP00000015800,10090,ENSMUSP00000015877,10090,ENSMUSP00000017572,10090,ENSMUSP00000019514,10090,ENSMUSP00000024739,10090,ENSMUSP00000024988,10090,ENSMUSP00000025891,10090,ENSMUSP00000026704,10090,ENSMUSP00000028467,10090,ENSMUSP00000032882,10090,ENSMUSP00000034834,10090,ENSMUSP00000046101,10090,ENSMUSP00000049355,10090,ENSMUSP00000050497,10090,ENSMUSP00000061227,10090,ENSMUSP00000062996…	Hspa8,Capza2,Psmd11,Calm3,Hsp90ab1,C3,Capn1,Cct8,Prg2,Ndufc2,Pkm,Eef2,Gpi1,Epx,Pgm2,Gdi2,Prdx6,Ttr,Hspa1a,Aldoa,Hsp90aa1,Ube2n,Rps27a,Ppia,Psma2,Ube2d2a,Psme1
MMU-163200	Respiratory electron transport, ATP synthesis by chemiosmotic coupling, and heat production by uncoupling proteins,	22	116	1.22	1.64e-16	10090,ENSMUSP00000002452,10090,ENSMUSP00000005647,10090,ENSMUSP00000022097,10090,ENSMUSP00000023514,10090,ENSMUSP00000023851,10090,ENSMUSP00000026459,10090,ENSMUSP00000026495,10090,ENSMUSP00000026743,10090,ENSMUSP00000027478,10090,ENSMUSP00000029386,10090,ENSMUSP00000031637,10090,ENSMUSP00000032882,10090,ENSMUSP00000034276,10090,ENSMUSP00000037341,10090,ENSMUSP00000042967,10090,ENSMUSP00000045284…	Ndufa11,Ndufs3,Ndufs6,Ndufb4,Ndufa5,Atp5b,Atp5a1,Uqcrc1,Ndufa10,Etfdh,Ndufa4,Ndufc2,Cox4i1,Ndufb7,Ndufv1,Uqcrfs1,Atp5k,Uqcrq,Uqcr10,Cox6b1,Ndufb5,Ndufv2
MMU-2262752	Cellular responses to stress	22	395	0.69	3.78e-07	10090,ENSMUSP00000005292,10090,ENSMUSP00000015800,10090,ENSMUSP00000015877,10090,ENSMUSP00000017572,10090,ENSMUSP00000024739,10090,ENSMUSP00000025217,10090,ENSMUSP00000025918,10090,ENSMUSP00000026122,10090,ENSMUSP00000032233,10090,ENSMUSP00000034562,10090,ENSMUSP00000050292,10090,ENSMUSP00000071135,10090,ENSMUSP00000071636,10090,ENSMUSP00000084586,10090,ENSMUSP00000085006,10090,ENSMUSP00000091921…	Prdx2,Hspa8,Capza2,Psmd11,Hsp90ab1,Hspa9,Stip1,P4hb,Tuba8,Cryab,Ptges3,Tubb4a,Prdx6,Hspa1a,Hist1h4j,Hsp90aa1,Rps27a,Prdx1,Psma2,St13,Ube2d2a,Psme1
MMU-397014	Muscle contraction	21	171	1.03	1.5e-12	10090,ENSMUSP00000005769,10090,ENSMUSP00000014080,10090,ENSMUSP00000017552,10090,ENSMUSP00000019514,10090,ENSMUSP00000026428,10090,ENSMUSP00000027151,10090,ENSMUSP00000027409,10090,ENSMUSP00000029454,10090,ENSMUSP00000030184,10090,ENSMUSP00000032910,10090,ENSMUSP00000032974,10090,ENSMUSP00000048218,10090,ENSMUSP00000067708,10090,ENSMUSP00000078715,10090,ENSMUSP00000079832,10090,ENSMUSP00000097561…	Tmod4,Myl2,Cacnb1,Calm3,Myl6b,Myl1,Des,Casq2,Tpm2,Mylpf,Atp2a1,Acta2,Actn2,Myl3,Trim72,Ttn,Tmod1,Tpm1,Dmd,Tpm3,Tnnt3
MMU-6798695	Neutrophil degranulation	21	519	0.55	5.65e-05	10090,ENSMUSP00000015800,10090,ENSMUSP00000017572,10090,ENSMUSP00000024739,10090,ENSMUSP00000024988,10090,ENSMUSP00000025891,10090,ENSMUSP00000026704,10090,ENSMUSP00000028467,10090,ENSMUSP00000032882,10090,ENSMUSP00000034834,10090,ENSMUSP00000046101,10090,ENSMUSP00000049355,10090,ENSMUSP00000050497,10090,ENSMUSP00000061227,10090,ENSMUSP00000062996,10090,ENSMUSP00000071636,10090,ENSMUSP00000074783…	Hspa8,Psmd11,Hsp90ab1,C3,Capn1,Cct8,Prg2,Ndufc2,Pkm,Eef2,Gpi1,Epx,Pgm2,Gdi2,Prdx6,Ttr,Hspa1a,Aldoa,Hsp90aa1,Ppia,Psma2
MMU-611105	Respiratory electron transport	19	92	1.26	8.97e-15	10090,ENSMUSP00000002452,10090,ENSMUSP00000005647,10090,ENSMUSP00000022097,10090,ENSMUSP00000023514,10090,ENSMUSP00000023851,10090,ENSMUSP00000026743,10090,ENSMUSP00000027478,10090,ENSMUSP00000029386,10090,ENSMUSP00000031637,10090,ENSMUSP00000032882,10090,ENSMUSP00000034276,10090,ENSMUSP00000037341,10090,ENSMUSP00000042967,10090,ENSMUSP00000045284,10090,ENSMUSP00000053145,10090,ENSMUSP00000054856…	Ndufa11,Ndufs3,Ndufs6,Ndufb4,Ndufa5,Uqcrc1,Ndufa10,Etfdh,Ndufa4,Ndufc2,Cox4i1,Ndufb7,Ndufv1,Uqcrfs1,Uqcrq,Uqcr10,Cox6b1,Ndufb5,Ndufv2
MMU-8953854	Metabolism of RNA	19	556	0.48	0.0011	10090,ENSMUSP00000005077,10090,ENSMUSP00000006496,10090,ENSMUSP00000015800,10090,ENSMUSP00000017572,10090,ENSMUSP00000022894,10090,ENSMUSP00000025511,10090,ENSMUSP00000035105,10090,ENSMUSP00000047402,10090,ENSMUSP00000054490,10090,ENSMUSP00000073581,10090,ENSMUSP00000081474,10090,ENSMUSP00000084586,10090,ENSMUSP00000090305,10090,ENSMUSP00000099541,10090,ENSMUSP00000099909,10090,ENSMUSP00000109399…	Hspb1,Rps9,Hspa8,Psmd11,Ywhaz,Rps14,Rpsa,Apobec2,Rps23,Rps12,Rplp2,Hspa1a,Rpl27,Rpl23a,Rps27a,Rpl9,Hnrnpa2b1,Psma2,Psme1
MMU-71387	Metabolism of carbohydrates	17	264	0.75	2.44e-06	10090,ENSMUSP00000003964,10090,ENSMUSP00000019514,10090,ENSMUSP00000034097,10090,ENSMUSP00000034834,10090,ENSMUSP00000048803,10090,ENSMUSP00000049355,10090,ENSMUSP00000059801,10090,ENSMUSP00000061227,10090,ENSMUSP00000061991,10090,ENSMUSP00000063825,10090,ENSMUSP00000072620,10090,ENSMUSP00000084846,10090,ENSMUSP00000099938,10090,ENSMUSP00000100924,10090,ENSMUSP00000113942,10090,ENSMUSP00000122103…	Gys1,Calm3,Got2,Pkm,Prelp,Gpi1,Pfkm,Pgm2,Phka1,Pcx,Eno3,Aldoa,Mdh1,Dcn,Gapdh,Slc25a12,Tpi1
MMU-109582	Hemostasis	16	524	0.43	0.0117	10090,ENSMUSP00000005234,10090,ENSMUSP00000015877,10090,ENSMUSP00000019514,10090,ENSMUSP00000022894,10090,ENSMUSP00000031314,10090,ENSMUSP00000031668,10090,ENSMUSP00000032233,10090,ENSMUSP00000032974,10090,ENSMUSP00000035158,10090,ENSMUSP00000057543,10090,ENSMUSP00000067708,10090,ENSMUSP00000070751,10090,ENSMUSP00000071135,10090,ENSMUSP00000084846,10090,ENSMUSP00000097561,10090,ENSMUSP00000117987	Wdr1,Capza2,Calm3,Ywhaz,Alb,Col1a2,Tuba8,Atp2a1,Trf,Gnai2,Actn2,Bsg,Tubb4a,Aldoa,Ttn,Ppia
MMU-390522	Striated Muscle Contraction	13	35	1.51	1.5e-12	10090,ENSMUSP00000005769,10090,ENSMUSP00000014080,10090,ENSMUSP00000027151,10090,ENSMUSP00000027409,10090,ENSMUSP00000030184,10090,ENSMUSP00000067708,10090,ENSMUSP00000078715,10090,ENSMUSP00000097561,10090,ENSMUSP00000103402,10090,ENSMUSP00000109337,10090,ENSMUSP00000109633,10090,ENSMUSP00000113978,10090,ENSMUSP00000136278	Tmod4,Myl2,Myl1,Des,Tpm2,Actn2,Myl3,Ttn,Tmod1,Tpm1,Dmd,Tpm3,Tnnt3
MMU-72766	Translation	13	223	0.71	0.00016	10090,ENSMUSP00000006496,10090,ENSMUSP00000020286,10090,ENSMUSP00000025511,10090,ENSMUSP00000028668,10090,ENSMUSP00000035105,10090,ENSMUSP00000046101,10090,ENSMUSP00000054490,10090,ENSMUSP00000073581,10090,ENSMUSP00000081474,10090,ENSMUSP00000090305,10090,ENSMUSP00000099541,10090,ENSMUSP00000099909,10090,ENSMUSP00000109399	Rps9,Ppa1,Rps14,Eif3j1,Rpsa,Eef2,Rps23,Rps12,Rplp2,Rpl27,Rpl23a,Rps27a,Rpl9
MMU-71291	Metabolism of amino acids and derivatives	13	250	0.66	0.0004	10090,ENSMUSP00000003643,10090,ENSMUSP00000017572,10090,ENSMUSP00000022268,10090,ENSMUSP00000025632,10090,ENSMUSP00000034097,10090,ENSMUSP00000034567,10090,ENSMUSP00000047218,10090,ENSMUSP00000051709,10090,ENSMUSP00000070345,10090,ENSMUSP00000108148,10090,ENSMUSP00000122103,10090,ENSMUSP00000129767,10090,ENSMUSP00000134735	Ckm,Psmd11,Pdhb,Carnmt1,Got2,Dlat,Grhpr,Asrgl1,Bckdk,Sms,Slc25a12,Psma2,Psme1
MMU-71406	Pyruvate metabolism and Citric Acid (TCA) cycle	11	51	1.28	2.09e-08	10090,ENSMUSP00000005826,10090,ENSMUSP00000022062,10090,ENSMUSP00000022268,10090,ENSMUSP00000023116,10090,ENSMUSP00000024823,10090,ENSMUSP00000032373,10090,ENSMUSP00000034567,10090,ENSMUSP00000034989,10090,ENSMUSP00000070751,10090,ENSMUSP00000099819,10090,ENSMUSP00000103267	Cs,Sdha,Pdhb,Aco2,Glo1,Ldhb,Dlat,Me1,Bsg,Vdac1,Ldha
MMU-6799198	Complex I biogenesis	11	54	1.25	3.13e-08	10090,ENSMUSP00000002452,10090,ENSMUSP00000005647,10090,ENSMUSP00000022097,10090,ENSMUSP00000023514,10090,ENSMUSP00000023851,10090,ENSMUSP00000027478,10090,ENSMUSP00000032882,10090,ENSMUSP00000037341,10090,ENSMUSP00000042967,10090,ENSMUSP00000114963,10090,ENSMUSP00000121557	Ndufa11,Ndufs3,Ndufs6,Ndufb4,Ndufa5,Ndufa10,Ndufc2,Ndufb7,Ndufv1,Ndufb5,Ndufv2
MMU-70326	Glucose metabolism	11	79	1.09	7.17e-07	10090,ENSMUSP00000034097,10090,ENSMUSP00000034834,10090,ENSMUSP00000049355,10090,ENSMUSP00000059801,10090,ENSMUSP00000063825,10090,ENSMUSP00000072620,10090,ENSMUSP00000084846,10090,ENSMUSP00000099938,10090,ENSMUSP00000113942,10090,ENSMUSP00000122103,10090,ENSMUSP00000130858	Got2,Pkm,Gpi1,Pfkm,Pcx,Eno3,Aldoa,Mdh1,Gapdh,Slc25a12,Tpi1
MMU-72689	Formation of a pool of free 40S subunits	11	97	1	3.71e-06	10090,ENSMUSP00000006496,10090,ENSMUSP00000025511,10090,ENSMUSP00000028668,10090,ENSMUSP00000035105,10090,ENSMUSP00000054490,10090,ENSMUSP00000073581,10090,ENSMUSP00000081474,10090,ENSMUSP00000090305,10090,ENSMUSP00000099541,10090,ENSMUSP00000099909,10090,ENSMUSP00000109399	Rps9,Rps14,Eif3j1,Rpsa,Rps23,Rps12,Rplp2,Rpl27,Rpl23a,Rps27a,Rpl9
MMU-156827	L13a-mediated translational silencing of Ceruloplasmin expression	11	107	0.96	8.8e-06	10090,ENSMUSP00000006496,10090,ENSMUSP00000025511,10090,ENSMUSP00000028668,10090,ENSMUSP00000035105,10090,ENSMUSP00000054490,10090,ENSMUSP00000073581,10090,ENSMUSP00000081474,10090,ENSMUSP00000090305,10090,ENSMUSP00000099541,10090,ENSMUSP00000099909,10090,ENSMUSP00000109399	Rps9,Rps14,Eif3j1,Rpsa,Rps23,Rps12,Rplp2,Rpl27,Rpl23a,Rps27a,Rpl9
MMU-72706	GTP hydrolysis and joining of the 60S ribosomal subunit	11	108	0.95	9.1e-06	10090,ENSMUSP00000006496,10090,ENSMUSP00000025511,10090,ENSMUSP00000028668,10090,ENSMUSP00000035105,10090,ENSMUSP00000054490,10090,ENSMUSP00000073581,10090,ENSMUSP00000081474,10090,ENSMUSP00000090305,10090,ENSMUSP00000099541,10090,ENSMUSP00000099909,10090,ENSMUSP00000109399	Rps9,Rps14,Eif3j1,Rpsa,Rps23,Rps12,Rplp2,Rpl27,Rpl23a,Rps27a,Rpl9
MMU-9006931	Signaling by Nuclear Receptors	11	186	0.72	0.00059	10090,ENSMUSP00000005077,10090,ENSMUSP00000019514,10090,ENSMUSP00000022268,10090,ENSMUSP00000022821,10090,ENSMUSP00000024739,10090,ENSMUSP00000034567,10090,ENSMUSP00000050292,10090,ENSMUSP00000057543,10090,ENSMUSP00000085006,10090,ENSMUSP00000091921,10090,ENSMUSP00000104936	Hspb1,Calm3,Pdhb,Dhrs4,Hsp90ab1,Dlat,Ptges3,Gnai2,Hist1h4j,Hsp90aa1,Cpt1b
MMU-1799339	SRP-dependent cotranslational protein targeting to membrane	10	88	1	1.3e-05	10090,ENSMUSP00000006496,10090,ENSMUSP00000025511,10090,ENSMUSP00000035105,10090,ENSMUSP00000054490,10090,ENSMUSP00000073581,10090,ENSMUSP00000081474,10090,ENSMUSP00000090305,10090,ENSMUSP00000099541,10090,ENSMUSP00000099909,10090,ENSMUSP00000109399	Rps9,Rps14,Rpsa,Rps23,Rps12,Rplp2,Rpl27,Rpl23a,Rps27a,Rpl9
MMU-975956	Nonsense Mediated Decay (NMD) independent of the Exon Junction Complex (EJC)	10	90	0.99	1.48e-05	10090,ENSMUSP00000006496,10090,ENSMUSP00000025511,10090,ENSMUSP00000035105,10090,ENSMUSP00000054490,10090,ENSMUSP00000073581,10090,ENSMUSP00000081474,10090,ENSMUSP00000090305,10090,ENSMUSP00000099541,10090,ENSMUSP00000099909,10090,ENSMUSP00000109399	Rps9,Rps14,Rpsa,Rps23,Rps12,Rplp2,Rpl27,Rpl23a,Rps27a,Rpl9
MMU-975957	Nonsense Mediated Decay (NMD) enhanced by the Exon Junction Complex (EJC)	10	110	0.9	6.2e-05	10090,ENSMUSP00000006496,10090,ENSMUSP00000025511,10090,ENSMUSP00000035105,10090,ENSMUSP00000054490,10090,ENSMUSP00000073581,10090,ENSMUSP00000081474,10090,ENSMUSP00000090305,10090,ENSMUSP00000099541,10090,ENSMUSP00000099909,10090,ENSMUSP00000109399	Rps9,Rps14,Rpsa,Rps23,Rps12,Rplp2,Rpl27,Rpl23a,Rps27a,Rpl9
MMU-6791226	Major pathway of rRNA processing in the nucleolus and cytosol	10	171	0.71	0.0015	10090,ENSMUSP00000006496,10090,ENSMUSP00000025511,10090,ENSMUSP00000035105,10090,ENSMUSP00000054490,10090,ENSMUSP00000073581,10090,ENSMUSP00000081474,10090,ENSMUSP00000090305,10090,ENSMUSP00000099541,10090,ENSMUSP00000099909,10090,ENSMUSP00000109399	Rps9,Rps14,Rpsa,Rps23,Rps12,Rplp2,Rpl27,Rpl23a,Rps27a,Rpl9
MMU-76002	Platelet activation, signaling and aggregation	10	253	0.54	0.0199	10090,ENSMUSP00000005234,10090,ENSMUSP00000019514,10090,ENSMUSP00000022894,10090,ENSMUSP00000031314,10090,ENSMUSP00000031668,10090,ENSMUSP00000035158,10090,ENSMUSP00000057543,10090,ENSMUSP00000067708,10090,ENSMUSP00000084846,10090,ENSMUSP00000097561	Wdr1,Calm3,Ywhaz,Alb,Col1a2,Trf,Gnai2,Actn2,Aldoa,Ttn
MMU-1474244	Extracellular matrix organization	10	295	0.47	0.0451	10090,ENSMUSP00000022834,10090,ENSMUSP00000025891,10090,ENSMUSP00000026122,10090,ENSMUSP00000028749,10090,ENSMUSP00000031668,10090,ENSMUSP00000068895,10090,ENSMUSP00000070751,10090,ENSMUSP00000074783,10090,ENSMUSP00000090304,10090,ENSMUSP00000100924	Cma1,Capn1,P4hb,Capn3,Col1a2,Capn2,Bsg,Ttr,Lama2,Dcn
MMU-3700989	Transcriptional Regulation by TP53	10	296	0.47	0.0455	10090,ENSMUSP00000005292,10090,ENSMUSP00000022894,10090,ENSMUSP00000031637,10090,ENSMUSP00000034276,10090,ENSMUSP00000048643,10090,ENSMUSP00000049355,10090,ENSMUSP00000051223,10090,ENSMUSP00000075150,10090,ENSMUSP00000099909,10090,ENSMUSP00000114159	Prdx2,Ywhaz,Ndufa4,Cox4i1,Tigar,Gpi1,Ywhag,Cox6b1,Rps27a,Prdx1
MMU-70263	Gluconeogenesis	9	33	1.38	1.46e-07	10090,ENSMUSP00000034097,10090,ENSMUSP00000049355,10090,ENSMUSP00000063825,10090,ENSMUSP00000072620,10090,ENSMUSP00000084846,10090,ENSMUSP00000099938,10090,ENSMUSP00000113942,10090,ENSMUSP00000122103,10090,ENSMUSP00000130858	Got2,Gpi1,Pcx,Eno3,Aldoa,Mdh1,Gapdh,Slc25a12,Tpi1
MMU-3371497	HSP90 chaperone cycle for steroid hormone receptors (SHR)	9	52	1.18	2.65e-06	10090,ENSMUSP00000015800,10090,ENSMUSP00000015877,10090,ENSMUSP00000024739,10090,ENSMUSP00000025918,10090,ENSMUSP00000032233,10090,ENSMUSP00000050292,10090,ENSMUSP00000071135,10090,ENSMUSP00000084586,10090,ENSMUSP00000091921	Hspa8,Capza2,Hsp90ab1,Stip1,Tuba8,Ptges3,Tubb4a,Hspa1a,Hsp90aa1
MMU-5628897	TP53 Regulates Metabolic Genes	9	72	1.04	2.1e-05	10090,ENSMUSP00000005292,10090,ENSMUSP00000022894,10090,ENSMUSP00000031637,10090,ENSMUSP00000034276,10090,ENSMUSP00000048643,10090,ENSMUSP00000049355,10090,ENSMUSP00000051223,10090,ENSMUSP00000075150,10090,ENSMUSP00000114159	Prdx2,Ywhaz,Ndufa4,Cox4i1,Tigar,Gpi1,Ywhag,Cox6b1,Prdx1
MMU-69275	G2/M Transition	9	180	0.64	0.0088	10090,ENSMUSP00000017572,10090,ENSMUSP00000024739,10090,ENSMUSP00000032233,10090,ENSMUSP00000051223,10090,ENSMUSP00000071135,10090,ENSMUSP00000091921,10090,ENSMUSP00000099909,10090,ENSMUSP00000129767,10090,ENSMUSP00000134735	Psmd11,Hsp90ab1,Tuba8,Ywhag,Tubb4a,Hsp90aa1,Rps27a,Psma2,Psme1
MMU-1852241	Organelle biogenesis and maintenance	9	221	0.55	0.0263	10090,ENSMUSP00000026459,10090,ENSMUSP00000026495,10090,ENSMUSP00000026704,10090,ENSMUSP00000032233,10090,ENSMUSP00000051222,10090,ENSMUSP00000051223,10090,ENSMUSP00000071135,10090,ENSMUSP00000091921,10090,ENSMUSP00000133523	Atp5b,Atp5a1,Cct8,Tuba8,Atp5k,Ywhag,Tubb4a,Hsp90aa1,Cct4
MMU-445355	Smooth Muscle Contraction	8	28	1.4	7.17e-07	10090,ENSMUSP00000019514,10090,ENSMUSP00000026428,10090,ENSMUSP00000030184,10090,ENSMUSP00000032910,10090,ENSMUSP00000048218,10090,ENSMUSP00000079832,10090,ENSMUSP00000109337,10090,ENSMUSP00000113978	Calm3,Myl6b,Tpm2,Mylpf,Acta2,Trim72,Tpm1,Tpm3
MMU-70268	Pyruvate metabolism	8	28	1.4	7.17e-07	10090,ENSMUSP00000022268,10090,ENSMUSP00000024823,10090,ENSMUSP00000032373,10090,ENSMUSP00000034567,10090,ENSMUSP00000034989,10090,ENSMUSP00000070751,10090,ENSMUSP00000099819,10090,ENSMUSP00000103267	Pdhb,Glo1,Ldhb,Dlat,Me1,Bsg,Vdac1,Ldha
MMU-8852276	The role of GTSE1 in G2/M progression after G2 checkpoint	8	73	0.98	0.00018	10090,ENSMUSP00000017572,10090,ENSMUSP00000024739,10090,ENSMUSP00000032233,10090,ENSMUSP00000071135,10090,ENSMUSP00000091921,10090,ENSMUSP00000099909,10090,ENSMUSP00000129767,10090,ENSMUSP00000134735	Psmd11,Hsp90ab1,Tuba8,Tubb4a,Hsp90aa1,Rps27a,Psma2,Psme1
MMU-450531	Regulation of mRNA stability by proteins that bind AU-rich elements	8	84	0.92	0.0004	10090,ENSMUSP00000005077,10090,ENSMUSP00000015800,10090,ENSMUSP00000017572,10090,ENSMUSP00000022894,10090,ENSMUSP00000084586,10090,ENSMUSP00000099909,10090,ENSMUSP00000129767,10090,ENSMUSP00000134735	Hspb1,Hspa8,Psmd11,Ywhaz,Hspa1a,Rps27a,Psma2,Psme1
MMU-3371556	Cellular response to heat stress	8	87	0.91	0.00048	10090,ENSMUSP00000015800,10090,ENSMUSP00000024739,10090,ENSMUSP00000025217,10090,ENSMUSP00000034562,10090,ENSMUSP00000050292,10090,ENSMUSP00000084586,10090,ENSMUSP00000091921,10090,ENSMUSP00000130195	Hspa8,Hsp90ab1,Hspa9,Cryab,Ptges3,Hspa1a,Hsp90aa1,St13
MMU-69481	G2/M Checkpoints	8	143	0.69	0.0091	10090,ENSMUSP00000017572,10090,ENSMUSP00000022894,10090,ENSMUSP00000051223,10090,ENSMUSP00000085006,10090,ENSMUSP00000096932,10090,ENSMUSP00000099909,10090,ENSMUSP00000129767,10090,ENSMUSP00000134735	Psmd11,Ywhaz,Ywhag,Hist1h4j,Ube2n,Rps27a,Psma2,Psme1
MMU-8978868	Fatty acid metabolism	8	173	0.61	0.0238	10090,ENSMUSP00000029877,10090,ENSMUSP00000034046,10090,ENSMUSP00000037348,10090,ENSMUSP00000050292,10090,ENSMUSP00000072483,10090,ENSMUSP00000099634,10090,ENSMUSP00000104936,10090,ENSMUSP00000120976	Decr1,Acsl1,Acaa2,Ptges3,Acadm,Acadvl,Cpt1b,Hadha
MMU-72695	Formation of the ternary complex, and subsequently, the 43S complex	7	50	1.09	0.00017	10090,ENSMUSP00000006496,10090,ENSMUSP00000025511,10090,ENSMUSP00000028668,10090,ENSMUSP00000035105,10090,ENSMUSP00000054490,10090,ENSMUSP00000073581,10090,ENSMUSP00000099909	Rps9,Rps14,Eif3j1,Rpsa,Rps23,Rps12,Rps27a
MMU-450408	AUF1 (hnRNP D0) binds and destabilizes mRNA	7	55	1.05	0.00029	10090,ENSMUSP00000005077,10090,ENSMUSP00000015800,10090,ENSMUSP00000017572,10090,ENSMUSP00000084586,10090,ENSMUSP00000099909,10090,ENSMUSP00000129767,10090,ENSMUSP00000134735	Hspb1,Hspa8,Psmd11,Hspa1a,Rps27a,Psma2,Psme1
MMU-72649	Translation initiation complex formation	7	57	1.03	0.00035	10090,ENSMUSP00000006496,10090,ENSMUSP00000025511,10090,ENSMUSP00000028668,10090,ENSMUSP00000035105,10090,ENSMUSP00000054490,10090,ENSMUSP00000073581,10090,ENSMUSP00000099909	Rps9,Rps14,Eif3j1,Rpsa,Rps23,Rps12,Rps27a
MMU-72702	Ribosomal scanning and start codon recognition	7	57	1.03	0.00035	10090,ENSMUSP00000006496,10090,ENSMUSP00000025511,10090,ENSMUSP00000028668,10090,ENSMUSP00000035105,10090,ENSMUSP00000054490,10090,ENSMUSP00000073581,10090,ENSMUSP00000099909	Rps9,Rps14,Eif3j1,Rpsa,Rps23,Rps12,Rps27a
MMU-70171	Glycolysis	7	60	1.01	0.00042	10090,ENSMUSP00000034834,10090,ENSMUSP00000049355,10090,ENSMUSP00000059801,10090,ENSMUSP00000072620,10090,ENSMUSP00000084846,10090,ENSMUSP00000113942,10090,ENSMUSP00000130858	Pkm,Gpi1,Pfkm,Eno3,Aldoa,Gapdh,Tpi1
MMU-5607764	CLEC7A (Dectin-1) signaling	7	92	0.83	0.0041	10090,ENSMUSP00000017572,10090,ENSMUSP00000019514,10090,ENSMUSP00000096932,10090,ENSMUSP00000099909,10090,ENSMUSP00000129767,10090,ENSMUSP00000132446,10090,ENSMUSP00000134735	Psmd11,Calm3,Ube2n,Rps27a,Psma2,Ube2d2a,Psme1
MMU-15869	Metabolism of nucleotides	7	97	0.8	0.0054	10090,ENSMUSP00000022082,10090,ENSMUSP00000023043,10090,ENSMUSP00000027384,10090,ENSMUSP00000030491,10090,ENSMUSP00000031793,10090,ENSMUSP00000068479,10090,ENSMUSP00000088217	Glrx,Adsl,Atic,Cmpk1,Nt5c3,Ak1,Ampd1
MMU-114608	Platelet degranulation	7	122	0.7	0.0164	10090,ENSMUSP00000005234,10090,ENSMUSP00000019514,10090,ENSMUSP00000031314,10090,ENSMUSP00000035158,10090,ENSMUSP00000067708,10090,ENSMUSP00000084846,10090,ENSMUSP00000097561	Wdr1,Calm3,Alb,Trf,Actn2,Aldoa,Ttn
MMU-2454202	Fc epsilon receptor (FCERI) signaling	7	124	0.7	0.0177	10090,ENSMUSP00000017572,10090,ENSMUSP00000019514,10090,ENSMUSP00000096932,10090,ENSMUSP00000099909,10090,ENSMUSP00000129767,10090,ENSMUSP00000132446,10090,ENSMUSP00000134735	Psmd11,Calm3,Ube2n,Rps27a,Psma2,Ube2d2a,Psme1
MMU-8939211	ESR-mediated signaling	7	135	0.66	0.0256	10090,ENSMUSP00000005077,10090,ENSMUSP00000019514,10090,ENSMUSP00000024739,10090,ENSMUSP00000050292,10090,ENSMUSP00000057543,10090,ENSMUSP00000085006,10090,ENSMUSP00000091921	Hspb1,Calm3,Hsp90ab1,Ptges3,Gnai2,Hist1h4j,Hsp90aa1
MMU-1474228	Degradation of the extracellular matrix	7	144	0.63	0.0323	10090,ENSMUSP00000022834,10090,ENSMUSP00000025891,10090,ENSMUSP00000028749,10090,ENSMUSP00000031668,10090,ENSMUSP00000068895,10090,ENSMUSP00000070751,10090,ENSMUSP00000100924	Cma1,Capn1,Capn3,Col1a2,Capn2,Bsg,Dcn
MMU-3371571	HSF1-dependent transactivation	6	24	1.34	5.65e-05	10090,ENSMUSP00000015800,10090,ENSMUSP00000024739,10090,ENSMUSP00000034562,10090,ENSMUSP00000050292,10090,ENSMUSP00000084586,10090,ENSMUSP00000091921	Hspa8,Hsp90ab1,Cryab,Ptges3,Hspa1a,Hsp90aa1
MMU-9663891	Selective autophagy	6	65	0.91	0.0046	10090,ENSMUSP00000030805,10090,ENSMUSP00000032233,10090,ENSMUSP00000071135,10090,ENSMUSP00000096932,10090,ENSMUSP00000099819,10090,ENSMUSP00000099909	Park7,Tuba8,Tubb4a,Ube2n,Vdac1,Rps27a
MMU-2871837	FCERI mediated NF-kB activation	6	79	0.82	0.0109	10090,ENSMUSP00000017572,10090,ENSMUSP00000096932,10090,ENSMUSP00000099909,10090,ENSMUSP00000129767,10090,ENSMUSP00000132446,10090,ENSMUSP00000134735	Psmd11,Ube2n,Rps27a,Psma2,Ube2d2a,Psme1
MMU-202424	Downstream TCR signaling	6	87	0.78	0.0163	10090,ENSMUSP00000017572,10090,ENSMUSP00000096932,10090,ENSMUSP00000099909,10090,ENSMUSP00000129767,10090,ENSMUSP00000132446,10090,ENSMUSP00000134735	Psmd11,Ube2n,Rps27a,Psma2,Ube2d2a,Psme1
MMU-3371568	Attenuation phase	5	14	1.5	9.58e-05	10090,ENSMUSP00000015800,10090,ENSMUSP00000024739,10090,ENSMUSP00000050292,10090,ENSMUSP00000084586,10090,ENSMUSP00000091921	Hspa8,Hsp90ab1,Ptges3,Hspa1a,Hsp90aa1
MMU-77289	Mitochondrial Fatty Acid Beta-Oxidation	5	37	1.07	0.0035	10090,ENSMUSP00000029877,10090,ENSMUSP00000037348,10090,ENSMUSP00000072483,10090,ENSMUSP00000099634,10090,ENSMUSP00000120976	Decr1,Acaa2,Acadm,Acadvl,Hadha
MMU-9646399	Aggrephagy	5	37	1.07	0.0035	10090,ENSMUSP00000030805,10090,ENSMUSP00000032233,10090,ENSMUSP00000071135,10090,ENSMUSP00000096932,10090,ENSMUSP00000099909	Park7,Tuba8,Tubb4a,Ube2n,Rps27a
MMU-5358346	Hedgehog ligand biogenesis	5	62	0.85	0.022	10090,ENSMUSP00000017572,10090,ENSMUSP00000026122,10090,ENSMUSP00000099909,10090,ENSMUSP00000129767,10090,ENSMUSP00000134735	Psmd11,P4hb,Rps27a,Psma2,Psme1
MMU-1234176	Oxygen-dependent proline hydroxylation of Hypoxia-inducible Factor Alpha	5	65	0.83	0.0256	10090,ENSMUSP00000017572,10090,ENSMUSP00000099909,10090,ENSMUSP00000129767,10090,ENSMUSP00000132446,10090,ENSMUSP00000134735	Psmd11,Rps27a,Psma2,Ube2d2a,Psme1
MMU-5687128	MAPK6/MAPK4 signaling	5	74	0.77	0.0374	10090,ENSMUSP00000005077,10090,ENSMUSP00000017572,10090,ENSMUSP00000099909,10090,ENSMUSP00000129767,10090,ENSMUSP00000134735	Hspb1,Psmd11,Rps27a,Psma2,Psme1
MMU-1168372	Downstream signaling events of B Cell Receptor (BCR)	5	77	0.76	0.0436	10090,ENSMUSP00000017572,10090,ENSMUSP00000019514,10090,ENSMUSP00000099909,10090,ENSMUSP00000129767,10090,ENSMUSP00000134735	Psmd11,Calm3,Rps27a,Psma2,Psme1
MMU-8982491	Glycogen metabolism	4	18	1.29	0.0033	10090,ENSMUSP00000003964,10090,ENSMUSP00000019514,10090,ENSMUSP00000061227,10090,ENSMUSP00000061991	Gys1,Calm3,Pgm2,Phka1
MMU-389661	Glyoxylate metabolism and glycine degradation	4	30	1.07	0.0143	10090,ENSMUSP00000022268,10090,ENSMUSP00000034097,10090,ENSMUSP00000034567,10090,ENSMUSP00000047218	Pdhb,Got2,Dlat,Grhpr
MMU-3299685	Detoxification of Reactive Oxygen Species	4	34	1.01	0.0201	10090,ENSMUSP00000005292,10090,ENSMUSP00000026122,10090,ENSMUSP00000071636,10090,ENSMUSP00000114159	Prdx2,P4hb,Prdx6,Prdx1
MMU-5362517	Signaling by Retinoic Acid	4	42	0.92	0.0336	10090,ENSMUSP00000022268,10090,ENSMUSP00000022821,10090,ENSMUSP00000034567,10090,ENSMUSP00000104936	Pdhb,Dhrs4,Dlat,Cpt1b
MMU-3371511	HSF1 activation	3	8	1.52	0.0065	10090,ENSMUSP00000024739,10090,ENSMUSP00000050292,10090,ENSMUSP00000091921	Hsp90ab1,Ptges3,Hsp90aa1
MMU-77286	Mitochondrial fatty acid beta-oxidation of saturated fatty acids	3	9	1.47	0.0085	10090,ENSMUSP00000072483,10090,ENSMUSP00000099634,10090,ENSMUSP00000120976	Acadm,Acadvl,Hadha
MMU-163560	Triglyceride catabolism	3	11	1.38	0.0122	10090,ENSMUSP00000029041,10090,ENSMUSP00000070709,10090,ENSMUSP00000108237	Fabp4,Fabp3,Gpd2
MMU-2022377	Metabolism of Angiotensinogen to Angiotensins	3	16	1.22	0.0258	10090,ENSMUSP00000001921,10090,ENSMUSP00000022834,10090,ENSMUSP00000034172	Cpa3,Cma1,Ces1d
MMU-8876725	Protein methylation	3	17	1.19	0.0286	10090,ENSMUSP00000015800,10090,ENSMUSP00000019514,10090,ENSMUSP00000046101	Hspa8,Calm3,Eef2
MMU-163210	Formation of ATP by chemiosmotic coupling	3	18	1.17	0.0323	10090,ENSMUSP00000026459,10090,ENSMUSP00000026495,10090,ENSMUSP00000051222	Atp5b,Atp5a1,Atp5k
MMU-8949613	Cristae formation	3	18	1.17	0.0323	10090,ENSMUSP00000026459,10090,ENSMUSP00000026495,10090,ENSMUSP00000051222	Atp5b,Atp5a1,Atp5k
MMU-438066	Unblocking of NMDA receptors, glutamate binding and activation	3	21	1.1	0.0441	10090,ENSMUSP00000019514,10090,ENSMUSP00000022639,10090,ENSMUSP00000067708	Calm3,Nefl,Actn2
MMU-71403	Citric acid cycle (TCA cycle)	3	21	1.1	0.0441	10090,ENSMUSP00000005826,10090,ENSMUSP00000022062,10090,ENSMUSP00000023116	Cs,Sdha,Aco2
MMU-77288	Mitochondrial fatty acid beta-oxidation of unsaturated fatty acids	2	3	1.77	0.0263	10090,ENSMUSP00000029877,10090,ENSMUSP00000072483	Decr1,Acadm
MMU-77305	Beta oxidation of palmitoyl-CoA to myristoyl-CoA	2	3	1.77	0.0263	10090,ENSMUSP00000099634,10090,ENSMUSP00000120976	Acadvl,Hadha
MMU-77348	Beta oxidation of octanoyl-CoA to hexanoyl-CoA	2	5	1.55	0.0455	10090,ENSMUSP00000072483,10090,ENSMUSP00000120976	Acadm,Hadha
MMU-9013418	RHOBTB2 GTPase cycle	2	5	1.55	0.0455	10090,ENSMUSP00000024739,10090,ENSMUSP00000091921	Hsp90ab1,Hsp90aa1
35 weeks (Icos+/+ NOD vs Icos-/- NOD upregulated and downregulated)
Biological process (Gene Ontology)
#term ID	term description	observed gene count	background gene count	strength	false discovery rate	matching proteins in your network (IDs)	matching proteins in your network (labels)
GO:0009987	Cellular process	229	13330	0.18	2.74e-26	10090,ENSMUSP00000000260,10090,ENSMUSP00000001181,10090,ENSMUSP00000003461,10090,ENSMUSP00000003612,10090,ENSMUSP00000003643,10090,ENSMUSP00000004140,10090,ENSMUSP00000004729,10090,ENSMUSP00000005606,10090,ENSMUSP00000005647,10090,ENSMUSP00000005769,10090,ENSMUSP00000005826,10090,ENSMUSP00000005964,10090,ENSMUSP00000007012,10090,ENSMUSP00000007257,10090,ENSMUSP00000007799,10090,ENSMUSP00000010007…	Gmpr,Col6a2,Ogdh,Dusp3,Ckm,Gstm1,Etfb,Prkaca,Ndufs3,Tmod4,Cs,Adh5,Sod2,Clic1,Cav1,Sdhb,Gstm2,Ndufs2,Myl2,Slc25a11,Hspa8,Acadsb,Capza2,Qdpr,Serpinb6a,Jph2,Alox15,Mdh2,Dpep1,Calm3,Cops6,Ppp2ca,Gnb2l1,Pgam2,Bzw2,Acot2,Ogn,Fbp2,Ndufs6,Ckmt2,Pdhb,Ndufs4,Fam213a,Ldb3,Tkt,Nefl,Dhrs4,Ndufb9,Adsl,Samm50,Aco2,Nit2,Atp5o,Gpd1,Ndufa5,Glo1,Eci1,Hspa9,Lmnb1,Carnmt1,Prdx3,Got1,Myl6b,Atp5b,Echs1,Phkg1,Ndufs1,Hsp…
GO:0008152	Metabolic process	177	7331	0.33	1.41e-30	10090,ENSMUSP00000000260,10090,ENSMUSP00000003461,10090,ENSMUSP00000003612,10090,ENSMUSP00000003643,10090,ENSMUSP00000004140,10090,ENSMUSP00000004729,10090,ENSMUSP00000005606,10090,ENSMUSP00000005647,10090,ENSMUSP00000005826,10090,ENSMUSP00000005964,10090,ENSMUSP00000007012,10090,ENSMUSP00000007799,10090,ENSMUSP00000010007,10090,ENSMUSP00000012348,10090,ENSMUSP00000013737,10090,ENSMUSP00000015800…	Gmpr,Ogdh,Dusp3,Ckm,Gstm1,Etfb,Prkaca,Ndufs3,Cs,Adh5,Sod2,Cav1,Sdhb,Gstm2,Ndufs2,Hspa8,Acadsb,Qdpr,Alox15,Mdh2,Dpep1,Cops6,Ppp2ca,Gnb2l1,Pgam2,Acot2,Fbp2,Ndufs6,Ckmt2,Pdhb,Ndufs4,Fam213a,Tkt,Dhrs4,Ndufb9,Adsl,Aco2,Nit2,Atp5o,Gpd1,Ndufa5,Glo1,Eci1,Hspa9,Carnmt1,Prdx3,Got1,Atp5b,Echs1,Phkg1,Ndufs1,Hspd1,Acadl,Ndufa10,Cyb5r1,Fh1,Cat,Eif3j1,Pdia3,Ivd,Mylk2,Fabp5,Hadh,Ppa2,Cryz,Decr1,Park7,Paics,Ran,A…
GO:0044237	Cellular metabolic process	166	6445	0.36	1.41e-30	10090,ENSMUSP00000000260,10090,ENSMUSP00000003461,10090,ENSMUSP00000003612,10090,ENSMUSP00000003643,10090,ENSMUSP00000004140,10090,ENSMUSP00000004729,10090,ENSMUSP00000005606,10090,ENSMUSP00000005647,10090,ENSMUSP00000005826,10090,ENSMUSP00000005964,10090,ENSMUSP00000007012,10090,ENSMUSP00000007799,10090,ENSMUSP00000010007,10090,ENSMUSP00000012348,10090,ENSMUSP00000013737,10090,ENSMUSP00000015800…	Gmpr,Ogdh,Dusp3,Ckm,Gstm1,Etfb,Prkaca,Ndufs3,Cs,Adh5,Sod2,Cav1,Sdhb,Gstm2,Ndufs2,Hspa8,Acadsb,Qdpr,Alox15,Mdh2,Dpep1,Cops6,Ppp2ca,Gnb2l1,Pgam2,Acot2,Fbp2,Ndufs6,Ckmt2,Pdhb,Ndufs4,Tkt,Dhrs4,Ndufb9,Adsl,Aco2,Nit2,Atp5o,Gpd1,Ndufa5,Glo1,Eci1,Hspa9,Carnmt1,Prdx3,Got1,Atp5b,Echs1,Phkg1,Ndufs1,Hspd1,Acadl,Ndufa10,Fh1,Cat,Eif3j1,Ivd,Mylk2,Fabp5,Hadh,Ppa2,Cryz,Decr1,Park7,Paics,Ran,Acads,Ldhb,Rps3,Bcat2,…
GO:0071704	Organic substance metabolic process	157	6824	0.31	3.5e-22	10090,ENSMUSP00000000260,10090,ENSMUSP00000003461,10090,ENSMUSP00000003612,10090,ENSMUSP00000003643,10090,ENSMUSP00000004140,10090,ENSMUSP00000004729,10090,ENSMUSP00000005606,10090,ENSMUSP00000005826,10090,ENSMUSP00000005964,10090,ENSMUSP00000007012,10090,ENSMUSP00000007799,10090,ENSMUSP00000010007,10090,ENSMUSP00000012348,10090,ENSMUSP00000015800,10090,ENSMUSP00000015829,10090,ENSMUSP00000015950…	Gmpr,Ogdh,Dusp3,Ckm,Gstm1,Etfb,Prkaca,Cs,Adh5,Sod2,Cav1,Sdhb,Gstm2,Hspa8,Acadsb,Qdpr,Alox15,Mdh2,Dpep1,Cops6,Ppp2ca,Gnb2l1,Pgam2,Acot2,Fbp2,Ndufs6,Ckmt2,Pdhb,Ndufs4,Tkt,Dhrs4,Adsl,Aco2,Nit2,Atp5o,Gpd1,Glo1,Eci1,Hspa9,Carnmt1,Prdx3,Got1,Atp5b,Echs1,Phkg1,Hspd1,Acadl,Cyb5r1,Fh1,Cat,Eif3j1,Pdia3,Ivd,Mylk2,Fabp5,Hadh,Ppa2,Decr1,Park7,Paics,Ran,Acads,Ldhb,Rps3,Bcat2,Uqcrc2,Hpx,Rps4x,Prps1,Acsl1,Got2,C…
GO:0044238	Primary metabolic process	149	6369	0.32	5.03e-21	10090,ENSMUSP00000000260,10090,ENSMUSP00000003461,10090,ENSMUSP00000003612,10090,ENSMUSP00000004140,10090,ENSMUSP00000004729,10090,ENSMUSP00000005606,10090,ENSMUSP00000005826,10090,ENSMUSP00000005964,10090,ENSMUSP00000007799,10090,ENSMUSP00000010007,10090,ENSMUSP00000012348,10090,ENSMUSP00000015800,10090,ENSMUSP00000015829,10090,ENSMUSP00000015950,10090,ENSMUSP00000019068,10090,ENSMUSP00000019323…	Gmpr,Ogdh,Dusp3,Gstm1,Etfb,Prkaca,Cs,Adh5,Cav1,Sdhb,Gstm2,Hspa8,Acadsb,Qdpr,Alox15,Mdh2,Dpep1,Cops6,Ppp2ca,Gnb2l1,Pgam2,Acot2,Fbp2,Ndufs6,Pdhb,Ndufs4,Dhrs4,Adsl,Aco2,Nit2,Atp5o,Gpd1,Glo1,Eci1,Hspa9,Prdx3,Got1,Atp5b,Echs1,Phkg1,Hspd1,Acadl,Cyb5r1,Fh1,Cat,Eif3j1,Pdia3,Ivd,Mylk2,Fabp5,Hadh,Ppa2,Decr1,Park7,Paics,Ran,Acads,Ldhb,Rps3,Bcat2,Uqcrc2,Hpx,Rps4x,Prps1,Acsl1,Got2,Ces1d,Acat1,Cryab,Dlat,Apoa4…
GO:0065007	Biological regulation	148	10591	0.09	0.0088	10090,ENSMUSP00000003612,10090,ENSMUSP00000005606,10090,ENSMUSP00000005647,10090,ENSMUSP00000005769,10090,ENSMUSP00000005964,10090,ENSMUSP00000006626,10090,ENSMUSP00000007012,10090,ENSMUSP00000007257,10090,ENSMUSP00000007799,10090,ENSMUSP00000014080,10090,ENSMUSP00000015800,10090,ENSMUSP00000015877,10090,ENSMUSP00000017188,10090,ENSMUSP00000017961,10090,ENSMUSP00000019068,10090,ENSMUSP00000019422…	Dusp3,Prkaca,Ndufs3,Tmod4,Adh5,Actn3,Sod2,Clic1,Cav1,Myl2,Hspa8,Capza2,Serpinb6a,Jph2,Alox15,Dpep1,Calm3,Ppp2ca,Gnb2l1,Pgam2,Ogn,Ndufs4,Fam213a,Tkt,Nefl,Gpd1,Glo1,Hspa9,Lmnb1,Prdx3,Got1,Atp5b,Ndufs1,Hspd1,Acadl,Ppp1r7,Fh1,Rsu1,Prg2,Cat,Eif3j1,Pdia3,Ehd4,Mylk2,Fabp5,Hadh,Ppa2,Lmna,Myoz2,Decr1,Pdlim5,Park7,Ran,Cct6a,Coro1a,Rps3,Bcat2,Hpx,Stim1,Rps4x,Acsl1,Got2,Ces1d,Cryab,Apoa4,Apoa1,Anxa2,Me1,Trf,…
GO:0050789	Regulation of biological process	138	9973	0.09	0.0287	10090,ENSMUSP00000003612,10090,ENSMUSP00000005606,10090,ENSMUSP00000005647,10090,ENSMUSP00000005769,10090,ENSMUSP00000006626,10090,ENSMUSP00000007012,10090,ENSMUSP00000007257,10090,ENSMUSP00000007799,10090,ENSMUSP00000014080,10090,ENSMUSP00000015800,10090,ENSMUSP00000015877,10090,ENSMUSP00000017188,10090,ENSMUSP00000017961,10090,ENSMUSP00000019068,10090,ENSMUSP00000019422,10090,ENSMUSP00000019514…	Dusp3,Prkaca,Ndufs3,Tmod4,Actn3,Sod2,Clic1,Cav1,Myl2,Hspa8,Capza2,Serpinb6a,Jph2,Alox15,Dpep1,Calm3,Ppp2ca,Gnb2l1,Pgam2,Ogn,Ndufs4,Fam213a,Tkt,Nefl,Gpd1,Glo1,Hspa9,Lmnb1,Prdx3,Got1,Atp5b,Hspd1,Acadl,Ppp1r7,Fh1,Rsu1,Prg2,Cat,Eif3j1,Pdia3,Ehd4,Mylk2,Fabp5,Hadh,Lmna,Myoz2,Decr1,Pdlim5,Park7,Ran,Cct6a,Coro1a,Rps3,Hpx,Stim1,Rps4x,Acsl1,Ces1d,Cryab,Apoa4,Apoa1,Anxa2,Me1,Trf,Acaa2,Obscn,Fhl3,Pdk2,Serpin…
GO:0050896	Response to stimulus	122	6908	0.19	7.03e-07	10090,ENSMUSP00000001181,10090,ENSMUSP00000003612,10090,ENSMUSP00000003643,10090,ENSMUSP00000004140,10090,ENSMUSP00000005606,10090,ENSMUSP00000005964,10090,ENSMUSP00000006626,10090,ENSMUSP00000007012,10090,ENSMUSP00000007799,10090,ENSMUSP00000012348,10090,ENSMUSP00000013737,10090,ENSMUSP00000015800,10090,ENSMUSP00000015950,10090,ENSMUSP00000017188,10090,ENSMUSP00000019068,10090,ENSMUSP00000019422…	Col6a2,Dusp3,Ckm,Gstm1,Prkaca,Adh5,Actn3,Sod2,Cav1,Gstm2,Ndufs2,Hspa8,Qdpr,Serpinb6a,Alox15,Dpep1,Calm3,Ppp2ca,Gnb2l1,Pgam2,Acot2,Ogn,Ndufs4,Fam213a,Nefl,Adsl,Aco2,Atp5o,Gpd1,Hspa9,Lmnb1,Prdx3,Got1,Atp5b,Hspd1,Acadl,Fh1,Rsu1,Prg2,Cat,Pdia3,Ehd4,Hadh,Lmna,Myoz2,Cryz,Park7,Ran,Mylpf,Coro1a,Rps3,Bcat2,Uqcrc2,Stim1,Rps4x,Acsl1,Got2,Ces1d,Acat1,Cryab,Apoa4,Apoa1,Anxa2,Me1,Trf,Acaa2,Macrod1,Akr1b8,Pdk2…
GO:0006807	Nitrogen compound metabolic process	121	5878	0.26	4.27e-11	10090,ENSMUSP00000000260,10090,ENSMUSP00000003461,10090,ENSMUSP00000003612,10090,ENSMUSP00000003643,10090,ENSMUSP00000004140,10090,ENSMUSP00000005606,10090,ENSMUSP00000005826,10090,ENSMUSP00000005964,10090,ENSMUSP00000007012,10090,ENSMUSP00000012348,10090,ENSMUSP00000015800,10090,ENSMUSP00000015829,10090,ENSMUSP00000015950,10090,ENSMUSP00000019323,10090,ENSMUSP00000019422,10090,ENSMUSP00000019638…	Gmpr,Ogdh,Dusp3,Ckm,Gstm1,Prkaca,Cs,Adh5,Sod2,Gstm2,Hspa8,Acadsb,Qdpr,Mdh2,Dpep1,Cops6,Ppp2ca,Gnb2l1,Pgam2,Acot2,Ckmt2,Pdhb,Ndufs4,Adsl,Nit2,Atp5o,Glo1,Hspa9,Carnmt1,Prdx3,Got1,Atp5b,Phkg1,Hspd1,Acadl,Fh1,Cat,Eif3j1,Pdia3,Ivd,Mylk2,Fabp5,Ppa2,Park7,Paics,Ran,Rps3,Bcat2,Uqcrc2,Hpx,Rps4x,Prps1,Acsl1,Got2,Ces1d,Acat1,Cryab,Dlat,Apoa4,Apoa1,Anxa2,Trf,Acaa2,Obscn,Macrod1,Akr1b8,Pdk2,Psmd7,Eef1a1,Mpst,…
GO:1901564	Organonitrogen compound metabolic process	116	4475	0.36	1.09e-17	10090,ENSMUSP00000000260,10090,ENSMUSP00000003461,10090,ENSMUSP00000003612,10090,ENSMUSP00000003643,10090,ENSMUSP00000004140,10090,ENSMUSP00000005606,10090,ENSMUSP00000005826,10090,ENSMUSP00000005964,10090,ENSMUSP00000007012,10090,ENSMUSP00000012348,10090,ENSMUSP00000015800,10090,ENSMUSP00000015829,10090,ENSMUSP00000015950,10090,ENSMUSP00000019323,10090,ENSMUSP00000019422,10090,ENSMUSP00000019638…	Gmpr,Ogdh,Dusp3,Ckm,Gstm1,Prkaca,Cs,Adh5,Sod2,Gstm2,Hspa8,Acadsb,Qdpr,Mdh2,Dpep1,Cops6,Ppp2ca,Gnb2l1,Pgam2,Acot2,Ckmt2,Pdhb,Ndufs4,Adsl,Nit2,Atp5o,Glo1,Hspa9,Carnmt1,Prdx3,Got1,Atp5b,Phkg1,Acadl,Fh1,Cat,Eif3j1,Pdia3,Ivd,Mylk2,Fabp5,Ppa2,Park7,Paics,Ran,Rps3,Bcat2,Uqcrc2,Hpx,Rps4x,Prps1,Acsl1,Got2,Ces1d,Acat1,Cryab,Dlat,Apoa4,Apoa1,Anxa2,Trf,Acaa2,Obscn,Macrod1,Pdk2,Psmd7,Eef1a1,Mpst,Aldh4a1,Eef2,…
GO:0032501	Multicellular organismal process	113	6272	0.2	1.39e-06	10090,ENSMUSP00000001181,10090,ENSMUSP00000003461,10090,ENSMUSP00000003612,10090,ENSMUSP00000005606,10090,ENSMUSP00000005769,10090,ENSMUSP00000005964,10090,ENSMUSP00000006626,10090,ENSMUSP00000007012,10090,ENSMUSP00000007799,10090,ENSMUSP00000014080,10090,ENSMUSP00000015950,10090,ENSMUSP00000017188,10090,ENSMUSP00000017961,10090,ENSMUSP00000019068,10090,ENSMUSP00000020640,10090,ENSMUSP00000020768…	Col6a2,Ogdh,Dusp3,Prkaca,Tmod4,Adh5,Actn3,Sod2,Cav1,Myl2,Qdpr,Serpinb6a,Jph2,Alox15,Gnb2l1,Pgam2,Bzw2,Ndufs6,Ndufs4,Ldb3,Nefl,Aco2,Glo1,Hspa9,Prdx3,Myl6b,Atp5b,Hspd1,Myl1,Acadl,Fh1,Cat,Mylk2,Lmna,Myoz2,Pdlim5,Park7,Ran,Mylpf,Coro1a,Stim1,Rps4x,Prps1,Pdlim3,Got2,Ces1d,Acat1,Cryab,Dlat,Apoa4,Apoa1,Anxa2,Trf,Obscn,Jph1,Eef1a1,Mpst,Eef2,Pdlim7,Grhpr,Bpgm,Spr,Stac3,Pebp1,F13a1,Ywhag,Pdia6,Tmed2,Pdlim1…
GO:0032502	Developmental process	101	5629	0.2	1.54e-05	10090,ENSMUSP00000001181,10090,ENSMUSP00000003461,10090,ENSMUSP00000003612,10090,ENSMUSP00000005606,10090,ENSMUSP00000005769,10090,ENSMUSP00000006626,10090,ENSMUSP00000007012,10090,ENSMUSP00000007799,10090,ENSMUSP00000014080,10090,ENSMUSP00000015950,10090,ENSMUSP00000017188,10090,ENSMUSP00000017961,10090,ENSMUSP00000019068,10090,ENSMUSP00000020608,10090,ENSMUSP00000020640,10090,ENSMUSP00000020768…	Col6a2,Ogdh,Dusp3,Prkaca,Tmod4,Actn3,Sod2,Cav1,Myl2,Qdpr,Serpinb6a,Jph2,Alox15,Ppp2ca,Gnb2l1,Pgam2,Bzw2,Ndufs6,Ndufs4,Ldb3,Nefl,Aco2,Glo1,Hspa9,Prdx3,Got1,Myl6b,Atp5b,Hspd1,Cat,Mylk2,Lmna,Myoz2,Pdlim5,Ran,Mylpf,Stim1,Rps4x,Prps1,Pdlim3,Got2,Ces1d,Acat1,Cryab,Apoa1,Anxa2,Trf,Obscn,Jph1,Eef1a1,Mpst,Eef2,Pdlim7,Bpgm,Spr,Stac3,Pebp1,Ywhag,Tmed2,Tst,Pdlim1,Actn2,Ywhae,Tnnt1,Acadm,Eno3,Myom1,Cfl2,Myl3,…
GO:0048856	Anatomical structure development	99	5258	0.22	2.41e-06	10090,ENSMUSP00000001181,10090,ENSMUSP00000003461,10090,ENSMUSP00000003612,10090,ENSMUSP00000005606,10090,ENSMUSP00000005769,10090,ENSMUSP00000006626,10090,ENSMUSP00000007012,10090,ENSMUSP00000007799,10090,ENSMUSP00000014080,10090,ENSMUSP00000015950,10090,ENSMUSP00000017188,10090,ENSMUSP00000017961,10090,ENSMUSP00000019068,10090,ENSMUSP00000020608,10090,ENSMUSP00000020640,10090,ENSMUSP00000020856…	Col6a2,Ogdh,Dusp3,Prkaca,Tmod4,Actn3,Sod2,Cav1,Myl2,Qdpr,Serpinb6a,Jph2,Alox15,Ppp2ca,Gnb2l1,Bzw2,Ndufs6,Ndufs4,Ldb3,Nefl,Aco2,Glo1,Hspa9,Prdx3,Myl6b,Atp5b,Hspd1,Cat,Mylk2,Lmna,Myoz2,Pdlim5,Ran,Mylpf,Stim1,Rps4x,Prps1,Pdlim3,Got2,Ces1d,Acat1,Cryab,Apoa1,Anxa2,Trf,Obscn,Jph1,Eef1a1,Mpst,Eef2,Pdlim7,Bpgm,Spr,Stac3,Pebp1,Ywhag,Tmed2,Tst,Pdlim1,Actn2,Ywhae,Tnnt1,Acadm,Eno3,Myom1,Cfl2,Myl3,Pfkfb1,Trim…
GO:0044281	Small molecule metabolic process	98	1450	0.78	4.35e-45	10090,ENSMUSP00000000260,10090,ENSMUSP00000003461,10090,ENSMUSP00000004140,10090,ENSMUSP00000004729,10090,ENSMUSP00000005826,10090,ENSMUSP00000005964,10090,ENSMUSP00000010007,10090,ENSMUSP00000012348,10090,ENSMUSP00000015829,10090,ENSMUSP00000015950,10090,ENSMUSP00000019068,10090,ENSMUSP00000019323,10090,ENSMUSP00000019422,10090,ENSMUSP00000020768,10090,ENSMUSP00000021649,10090,ENSMUSP00000021907…	Gmpr,Ogdh,Gstm1,Etfb,Cs,Adh5,Sdhb,Gstm2,Acadsb,Qdpr,Alox15,Mdh2,Dpep1,Pgam2,Acot2,Fbp2,Ndufs6,Pdhb,Dhrs4,Adsl,Aco2,Nit2,Atp5o,Gpd1,Glo1,Eci1,Carnmt1,Got1,Atp5b,Echs1,Acadl,Fh1,Cat,Ivd,Fabp5,Hadh,Decr1,Park7,Paics,Ran,Acads,Ldhb,Bcat2,Prps1,Acsl1,Got2,Ces1d,Coq9,Acat1,Dlat,Apoa4,Apoa1,Etfa,Me1,Acaa2,Macrod1,Akr1b8,Pdk2,Mpst,Aldh4a1,Gc,Grhpr,Bpgm,Apobec2,Spr,Cbr1,Pgp,Tst,Idh3g,Pfkm,Ahcy,Suclg1,Ech1…
GO:0007275	Multicellular organism development	90	4921	0.21	4.65e-05	10090,ENSMUSP00000001181,10090,ENSMUSP00000003461,10090,ENSMUSP00000003612,10090,ENSMUSP00000005606,10090,ENSMUSP00000006626,10090,ENSMUSP00000007012,10090,ENSMUSP00000007799,10090,ENSMUSP00000014080,10090,ENSMUSP00000015950,10090,ENSMUSP00000017188,10090,ENSMUSP00000017961,10090,ENSMUSP00000019068,10090,ENSMUSP00000020640,10090,ENSMUSP00000020856,10090,ENSMUSP00000022097,10090,ENSMUSP00000022286…	Col6a2,Ogdh,Dusp3,Prkaca,Actn3,Sod2,Cav1,Myl2,Qdpr,Serpinb6a,Jph2,Alox15,Gnb2l1,Bzw2,Ndufs6,Ndufs4,Ldb3,Nefl,Aco2,Glo1,Hspa9,Prdx3,Myl6b,Atp5b,Hspd1,Cat,Mylk2,Lmna,Myoz2,Pdlim5,Ran,Mylpf,Stim1,Rps4x,Prps1,Pdlim3,Got2,Acat1,Cryab,Apoa1,Anxa2,Trf,Obscn,Jph1,Eef1a1,Mpst,Eef2,Pdlim7,Bpgm,Spr,Stac3,Pebp1,Ywhag,Tmed2,Pdlim1,Actn2,Ywhae,Acadm,Myom1,Cfl2,Myl3,Pfkfb1,Trim72,mt-Co2,Lgals1,Myoz1,Ttn,Klhl41,…
GO:0048518	Positive regulation of biological process	89	5869	0.13	0.0339	10090,ENSMUSP00000003612,10090,ENSMUSP00000005606,10090,ENSMUSP00000006626,10090,ENSMUSP00000007012,10090,ENSMUSP00000007257,10090,ENSMUSP00000007799,10090,ENSMUSP00000015800,10090,ENSMUSP00000017961,10090,ENSMUSP00000019068,10090,ENSMUSP00000019514,10090,ENSMUSP00000020608,10090,ENSMUSP00000020640,10090,ENSMUSP00000022286,10090,ENSMUSP00000022639,10090,ENSMUSP00000023760,10090,ENSMUSP00000025486…	Dusp3,Prkaca,Actn3,Sod2,Clic1,Cav1,Hspa8,Jph2,Alox15,Calm3,Ppp2ca,Gnb2l1,Ndufs4,Nefl,Gpd1,Lmnb1,Prdx3,Got1,Atp5b,Hspd1,Acadl,Ppp1r7,Fh1,Rsu1,Prg2,Cat,Pdia3,Ehd4,Mylk2,Fabp5,Hadh,Lmna,Decr1,Park7,Ran,Cct6a,Coro1a,Rps3,Hpx,Stim1,Rps4x,Acsl1,Ces1d,Apoa4,Apoa1,Anxa2,Trf,Eef1a1,Eef2,Pdlim7,Stac3,Pebp1,Irgm1,Epx,Eef1a2,Tmed2,Sdpr,Ptrf,Pfkm,Pdlim1,Actn2,Ak1,Ephx2,Ywhae,Prdx6,Myom1,Cfl2,Pfkfb1,mt-Co2,Ald…
GO:0055114	Oxidation-reduction process	86	917	0.92	1.52e-48	10090,ENSMUSP00000000260,10090,ENSMUSP00000003461,10090,ENSMUSP00000004729,10090,ENSMUSP00000005647,10090,ENSMUSP00000005826,10090,ENSMUSP00000005964,10090,ENSMUSP00000007012,10090,ENSMUSP00000010007,10090,ENSMUSP00000013737,10090,ENSMUSP00000015829,10090,ENSMUSP00000015950,10090,ENSMUSP00000019068,10090,ENSMUSP00000019323,10090,ENSMUSP00000022097,10090,ENSMUSP00000022268,10090,ENSMUSP00000022286…	Gmpr,Ogdh,Etfb,Ndufs3,Cs,Adh5,Sod2,Sdhb,Ndufs2,Acadsb,Qdpr,Alox15,Mdh2,Ndufs6,Pdhb,Ndufs4,Fam213a,Tkt,Dhrs4,Ndufb9,Adsl,Aco2,Gpd1,Ndufa5,Eci1,Prdx3,Echs1,Phkg1,Ndufs1,Acadl,Ndufa10,Cyb5r1,Fh1,Cat,Pdia3,Ivd,Hadh,Cryz,Decr1,Park7,Acads,Ldhb,Uqcrc2,Coq9,Acat1,Dlat,Apoa1,Etfa,Me1,Acaa2,Akr1b8,Ndufv1,Ndufb10,Aldh4a1,Grhpr,Pygm,Spr,Cbr1,Epx,Pdia6,Idh3g,Pfkm,Phka1,Suclg1,Ndufa8,Ech1,Glrx3,Prdx6,Acadm,Nd…
GO:0042221	Response to chemical	86	3720	0.31	2.6e-09	10090,ENSMUSP00000001181,10090,ENSMUSP00000003612,10090,ENSMUSP00000004140,10090,ENSMUSP00000005606,10090,ENSMUSP00000005964,10090,ENSMUSP00000007012,10090,ENSMUSP00000007799,10090,ENSMUSP00000012348,10090,ENSMUSP00000015800,10090,ENSMUSP00000015950,10090,ENSMUSP00000017188,10090,ENSMUSP00000019068,10090,ENSMUSP00000019422,10090,ENSMUSP00000019514,10090,ENSMUSP00000020608,10090,ENSMUSP00000020640…	Col6a2,Dusp3,Gstm1,Prkaca,Adh5,Sod2,Cav1,Gstm2,Hspa8,Qdpr,Serpinb6a,Alox15,Dpep1,Calm3,Ppp2ca,Gnb2l1,Pgam2,Ndufs4,Fam213a,Nefl,Adsl,Atp5o,Gpd1,Hspa9,Lmnb1,Prdx3,Got1,Atp5b,Hspd1,Cat,Pdia3,Ehd4,Hadh,Lmna,Cryz,Park7,Ran,Coro1a,Rps3,Bcat2,Uqcrc2,Stim1,Rps4x,Acsl1,Got2,Ces1d,Acat1,Cryab,Apoa4,Apoa1,Anxa2,Me1,Trf,Acaa2,Akr1b8,Pdk2,Serpina3k,Eef1a1,Eef2,Pygm,Spr,Pebp1,Irgm1,Epx,Ywhag,Eef1a2,Tmed2,Ahcy,…
GO:0006796	Phosphate-containing compound metabolic process	85	1776	0.63	8.46e-28	10090,ENSMUSP00000000260,10090,ENSMUSP00000003461,10090,ENSMUSP00000003612,10090,ENSMUSP00000003643,10090,ENSMUSP00000005606,10090,ENSMUSP00000005826,10090,ENSMUSP00000013737,10090,ENSMUSP00000015800,10090,ENSMUSP00000015829,10090,ENSMUSP00000019068,10090,ENSMUSP00000020608,10090,ENSMUSP00000020768,10090,ENSMUSP00000021649,10090,ENSMUSP00000021907,10090,ENSMUSP00000022097,10090,ENSMUSP00000022122…	Gmpr,Ogdh,Dusp3,Ckm,Prkaca,Cs,Ndufs2,Hspa8,Acadsb,Alox15,Ppp2ca,Pgam2,Acot2,Fbp2,Ndufs6,Ckmt2,Pdhb,Tkt,Ndufb9,Adsl,Atp5o,Gpd1,Hspa9,Atp5b,Phkg1,Ndufs1,Ndufa10,Mylk2,Fabp5,Ppa2,Park7,Paics,Ran,Prps1,Acsl1,Ces1d,Coq9,Acat1,Cryab,Dlat,Apoa4,Apoa1,Trf,Acaa2,Obscn,Pdk2,Ndufv1,Bpgm,Pebp1,Pgp,Pfkm,Phka1,Suclg1,Ndufa8,Impa1,Ak1,Ephx2,Ywhae,Prdx6,Eno3,Ndufs8,Pfkfb1,mt-Co2,Aldoa,Ampd1,Armt1,Ttn,Itpa,Ppp1cc…
GO:0048731	System development	83	4350	0.23	2.95e-05	10090,ENSMUSP00000001181,10090,ENSMUSP00000003461,10090,ENSMUSP00000005606,10090,ENSMUSP00000006626,10090,ENSMUSP00000007012,10090,ENSMUSP00000007799,10090,ENSMUSP00000014080,10090,ENSMUSP00000015950,10090,ENSMUSP00000017188,10090,ENSMUSP00000019068,10090,ENSMUSP00000020856,10090,ENSMUSP00000022097,10090,ENSMUSP00000022286,10090,ENSMUSP00000022327,10090,ENSMUSP00000022639,10090,ENSMUSP00000023116…	Col6a2,Ogdh,Prkaca,Actn3,Sod2,Cav1,Myl2,Qdpr,Serpinb6a,Alox15,Bzw2,Ndufs6,Ndufs4,Ldb3,Nefl,Aco2,Glo1,Hspa9,Prdx3,Myl6b,Atp5b,Hspd1,Cat,Mylk2,Lmna,Myoz2,Pdlim5,Ran,Mylpf,Stim1,Prps1,Pdlim3,Got2,Acat1,Cryab,Apoa1,Anxa2,Trf,Jph1,Eef1a1,Mpst,Eef2,Pdlim7,Bpgm,Spr,Stac3,Pebp1,Ywhag,Tmed2,Pdlim1,Actn2,Ywhae,Acadm,Myom1,Cfl2,Myl3,Pfkfb1,Trim72,mt-Co2,Lgals1,Myoz1,Ttn,Klhl41,Tgm2,Capzb,Ppp1cc,Myh7,Camk2a,…
GO:0065008	Regulation of biological quality	80	3822	0.27	1.42e-06	10090,ENSMUSP00000005606,10090,ENSMUSP00000005769,10090,ENSMUSP00000005964,10090,ENSMUSP00000006626,10090,ENSMUSP00000007012,10090,ENSMUSP00000007257,10090,ENSMUSP00000007799,10090,ENSMUSP00000014080,10090,ENSMUSP00000015800,10090,ENSMUSP00000015877,10090,ENSMUSP00000017961,10090,ENSMUSP00000019068,10090,ENSMUSP00000019514,10090,ENSMUSP00000020608,10090,ENSMUSP00000020640,10090,ENSMUSP00000022286…	Prkaca,Tmod4,Adh5,Actn3,Sod2,Clic1,Cav1,Myl2,Hspa8,Capza2,Jph2,Alox15,Calm3,Ppp2ca,Gnb2l1,Ndufs4,Nefl,Hspa9,Prdx3,Got1,Atp5b,Ndufs1,Hspd1,Acadl,Fh1,Pdia3,Mylk2,Fabp5,Hadh,Ppa2,Lmna,Decr1,Pdlim5,Park7,Cct6a,Coro1a,Bcat2,Hpx,Stim1,Acsl1,Got2,Ces1d,Cryab,Apoa4,Apoa1,Anxa2,Trf,Acaa2,Akr1b8,Pdk2,Bpgm,Pygm,Pebp1,F13a1,Ywhag,Pdia6,Pfkm,Glrx3,Actn2,Ephx2,Ywhae,Prdx6,Cfl2,Myl3,mt-Co2,Aldoa,Lgals1,Tgm2,Cap…
GO:0016043	Cellular component organization	80	4769	0.17	0.0041	10090,ENSMUSP00000005769,10090,ENSMUSP00000007012,10090,ENSMUSP00000007799,10090,ENSMUSP00000014080,10090,ENSMUSP00000015800,10090,ENSMUSP00000015877,10090,ENSMUSP00000019068,10090,ENSMUSP00000019514,10090,ENSMUSP00000022097,10090,ENSMUSP00000022286,10090,ENSMUSP00000022327,10090,ENSMUSP00000022639,10090,ENSMUSP00000022980,10090,ENSMUSP00000023071,10090,ENSMUSP00000023851,10090,ENSMUSP00000025217…	Tmod4,Sod2,Cav1,Myl2,Hspa8,Capza2,Alox15,Calm3,Ndufs6,Ndufs4,Ldb3,Nefl,Ndufb9,Samm50,Ndufa5,Hspa9,Prdx3,Ndufs1,Hspd1,Ndufa10,Eif3j1,Ehd4,Lmna,Myoz2,Cryz,Pdlim5,Park7,Ran,Coro1a,Rps3,Uqcrc2,Pdlim3,Ces1d,Cryab,Apoa4,Apoa1,Anxa2,Trf,Acaa2,Fhl3,Ndufb10,Pdlim7,Irgm1,Tmed2,Sdpr,Pfkm,Pdlim1,Ndufa8,Glrx3,Actn2,Chchd3,Prdx6,Tnnt1,Myom1,Synm,Ndufs8,Plec,Cfl2,Trim72,Aldoa,Myoz1,Ttn,Klhl41,Itpa,Capzb,Camk2a,…
GO:0048513	Animal organ development	69	3230	0.28	8.16e-06	10090,ENSMUSP00000001181,10090,ENSMUSP00000003461,10090,ENSMUSP00000006626,10090,ENSMUSP00000007012,10090,ENSMUSP00000007799,10090,ENSMUSP00000014080,10090,ENSMUSP00000015950,10090,ENSMUSP00000017188,10090,ENSMUSP00000019068,10090,ENSMUSP00000022097,10090,ENSMUSP00000022286,10090,ENSMUSP00000022327,10090,ENSMUSP00000022639,10090,ENSMUSP00000023116,10090,ENSMUSP00000024823,10090,ENSMUSP00000025217…	Col6a2,Ogdh,Actn3,Sod2,Cav1,Myl2,Qdpr,Serpinb6a,Alox15,Ndufs6,Ndufs4,Ldb3,Nefl,Aco2,Glo1,Hspa9,Prdx3,Myl6b,Cat,Mylk2,Lmna,Myoz2,Pdlim5,Ran,Mylpf,Stim1,Pdlim3,Got2,Acat1,Cryab,Apoa1,Anxa2,Trf,Jph1,Mpst,Eef2,Pdlim7,Bpgm,Stac3,Pebp1,Tmed2,Pdlim1,Actn2,Ywhae,Acadm,Myom1,Cfl2,Myl3,Pfkfb1,Trim72,mt-Co2,Lgals1,Myoz1,Ttn,Klhl41,Tgm2,Myh7,Akr1b3,Kera,Camk2d,Tmod1,Cops2,Gpd2,Tpm1,Lcp1,Ndufv2,Tnni1,Myl6,Ddx…
GO:0006950	Response to stress	67	3045	0.29	4.68e-06	10090,ENSMUSP00000003643,10090,ENSMUSP00000005606,10090,ENSMUSP00000005964,10090,ENSMUSP00000007012,10090,ENSMUSP00000007799,10090,ENSMUSP00000012348,10090,ENSMUSP00000013737,10090,ENSMUSP00000015800,10090,ENSMUSP00000017188,10090,ENSMUSP00000019068,10090,ENSMUSP00000019422,10090,ENSMUSP00000021649,10090,ENSMUSP00000022286,10090,ENSMUSP00000022639,10090,ENSMUSP00000023043,10090,ENSMUSP00000023116…	Ckm,Prkaca,Adh5,Sod2,Cav1,Gstm2,Ndufs2,Hspa8,Serpinb6a,Alox15,Dpep1,Acot2,Ndufs4,Nefl,Adsl,Aco2,Hspa9,Prdx3,Got1,Hspd1,Acadl,Fh1,Prg2,Cat,Pdia3,Lmna,Park7,Coro1a,Rps3,Acat1,Cryab,Apoa4,Trf,Acaa2,Macrod1,Pdk2,Eef2,Pygm,Pebp1,F13a1,Irgm1,Epx,Pdia6,Tmed2,Ahcy,Pdlim1,Ephx2,Ywhae,Prdx6,Acadm,Ndufs8,Plec,Pfkfb1,Trim72,mt-Co2,Serpina1a,Lgals1,Armt1,Vdac1,Myh7,Camk2a,Akr1b3,Camk2d,Tpm1,Gapdh,Lcp1,Adssl1
GO:0006082	Organic acid metabolic process	66	821	0.85	1.64e-32	10090,ENSMUSP00000003461,10090,ENSMUSP00000004140,10090,ENSMUSP00000004729,10090,ENSMUSP00000005826,10090,ENSMUSP00000005964,10090,ENSMUSP00000010007,10090,ENSMUSP00000012348,10090,ENSMUSP00000015829,10090,ENSMUSP00000015950,10090,ENSMUSP00000019068,10090,ENSMUSP00000019323,10090,ENSMUSP00000019422,10090,ENSMUSP00000020768,10090,ENSMUSP00000021649,10090,ENSMUSP00000022097,10090,ENSMUSP00000022268…	Ogdh,Gstm1,Etfb,Cs,Adh5,Sdhb,Gstm2,Acadsb,Qdpr,Alox15,Mdh2,Dpep1,Pgam2,Acot2,Ndufs6,Pdhb,Aco2,Nit2,Glo1,Eci1,Carnmt1,Got1,Echs1,Acadl,Fh1,Ivd,Hadh,Decr1,Park7,Acads,Ldhb,Bcat2,Prps1,Acsl1,Got2,Ces1d,Acat1,Dlat,Etfa,Me1,Acaa2,Mpst,Aldh4a1,Grhpr,Bpgm,Spr,Tst,Idh3g,Pfkm,Ahcy,Suclg1,Ech1,Ephx2,Acadm,Eno3,Aldoa,Mdh1,Idh2,Ldha,Hadhb,Gapdh,Hadha,Sucla2,Idh3a,Tpi1,Adssl1
GO:0019752	Carboxylic acid metabolic process	65	754	0.88	1.85e-33	10090,ENSMUSP00000003461,10090,ENSMUSP00000004140,10090,ENSMUSP00000004729,10090,ENSMUSP00000005826,10090,ENSMUSP00000005964,10090,ENSMUSP00000010007,10090,ENSMUSP00000012348,10090,ENSMUSP00000015829,10090,ENSMUSP00000015950,10090,ENSMUSP00000019068,10090,ENSMUSP00000019323,10090,ENSMUSP00000019422,10090,ENSMUSP00000020768,10090,ENSMUSP00000021649,10090,ENSMUSP00000022097,10090,ENSMUSP00000022268…	Ogdh,Gstm1,Etfb,Cs,Adh5,Sdhb,Gstm2,Acadsb,Qdpr,Alox15,Mdh2,Dpep1,Pgam2,Acot2,Ndufs6,Pdhb,Aco2,Nit2,Glo1,Eci1,Carnmt1,Got1,Echs1,Acadl,Fh1,Ivd,Hadh,Decr1,Park7,Acads,Ldhb,Bcat2,Acsl1,Got2,Ces1d,Acat1,Dlat,Etfa,Me1,Acaa2,Mpst,Aldh4a1,Grhpr,Bpgm,Spr,Tst,Idh3g,Pfkm,Ahcy,Suclg1,Ech1,Ephx2,Acadm,Eno3,Aldoa,Mdh1,Idh2,Ldha,Hadhb,Gapdh,Hadha,Sucla2,Idh3a,Tpi1,Adssl1
GO:0006996	Organelle organization	65	3066	0.27	2.69e-05	10090,ENSMUSP00000005769,10090,ENSMUSP00000007012,10090,ENSMUSP00000007799,10090,ENSMUSP00000014080,10090,ENSMUSP00000015800,10090,ENSMUSP00000015877,10090,ENSMUSP00000019514,10090,ENSMUSP00000022097,10090,ENSMUSP00000022286,10090,ENSMUSP00000022327,10090,ENSMUSP00000022639,10090,ENSMUSP00000022980,10090,ENSMUSP00000023071,10090,ENSMUSP00000023851,10090,ENSMUSP00000025961,10090,ENSMUSP00000027111…	Tmod4,Sod2,Cav1,Myl2,Hspa8,Capza2,Calm3,Ndufs6,Ndufs4,Ldb3,Nefl,Ndufb9,Samm50,Ndufa5,Prdx3,Ndufs1,Hspd1,Ndufa10,Ehd4,Lmna,Myoz2,Pdlim5,Park7,Ran,Coro1a,Rps3,Uqcrc2,Pdlim3,Cryab,Anxa2,Trf,Acaa2,Fhl3,Ndufb10,Pdlim7,Irgm1,Tmed2,Pdlim1,Ndufa8,Actn2,Chchd3,Tnnt1,Myom1,Synm,Ndufs8,Plec,Cfl2,Trim72,Myoz1,Ttn,Klhl41,Itpa,Capzb,Camk2a,Cap1,Tmod1,Pacsin3,Rab7,Tpm1,Apoo,Gapdh,Arpc4,Lcp1,Ppia,Tnnt3
[truncated: 381 more rows]

## Sheet: Figure 1e
STRING version 11.5
minimum required interaction score: high confidence (0.700)
active interaction sources: textmining, neighborhood, experiments, gene fusion, database, co-occurrence, co-expression
[truncated: 56 more rows]

## Sheet: Figure 1f
STRING version 11.5
[truncated: 87 more rows]

## Sheet: Figure 1g
	Z score				p value
[truncated: 16 more rows]

[truncated: 57 more sheets: Figure 2a , Figure 2b, Figure 3a, Figure 3b, Figure 4c, Figure 4d, Figure 4e, Figue 5a, Figure 5b, Figure 5c, Figure 6a, Figure 6b, Figure 6c, Figure 6d, Figure 6e, Figure 6f, Figure 6g, Figure 6h, Figure 6i, Figure 7a …]
